# Supplementary material for: Dissection of Developmental Programs and Regulatory Modules Directing Endosperm Transfer Cell and Aleurone Identity in the Syncytial Endosperm of Barley
Source: Plants (Basel). 2023 Apr 10;12(8):1594. doi: 10.3390/plants12081594 (PMC10142620; doi:10.3390/plants12081594)
Supplement: Supplementary file 1 [file plants-12-01594-s001.zip]

Archive with 7 entries (7 files):
- plants-2254683-Figures S1 and S2.pdf
- Table S3.xlsx
- TableS1.xlsx
- TableS2.xlsx
- TableS4.xlsx
- TableS5.xlsx
- TableS6.xlsx
