# Supplementary material for: Dissection of Developmental Programs and Regulatory Modules Directing Endosperm Transfer Cell and Aleurone Identity in the Syncytial Endosperm of Barley
Source: Plants (Basel). 2023 Apr 10;12(8):1594. doi: 10.3390/plants12081594 (PMC10142620; doi:10.3390/plants12081594)
Supplement: Supplementary file 1 [file plants-12-01594-s001.zip › Table S3.xlsx]

## Sheet: ETC_GO-Enriched
GO_acc	term_type	Term	queryitem	querytotal	refitem	reftotal	pvalue	FDR	entries
GO:0005975	P	carbohydrate metabolic process	94	1235	869	23618	1.3e-10	1.4e-07	// HORVU2Hr1G104110 // HORVU7Hr1G040290 // HORVU6Hr1G077010 // HORVU6Hr1G063310 // HORVU5Hr1G036120 // HORVU7Hr1G024690 // HORVU1Hr1G051060 // HORVU1Hr1G058520 // HORVU1Hr1G057760 // HORVU3Hr1G079730 // HORVU3Hr1G105790 // HORVU7Hr1G090850 // HORVU2Hr1G119460 // HORVU2Hr1G016760 // HORVU3Hr1G016990 // HORVU5Hr1G095130 // HORVU4Hr1G005270 // HORVU4Hr1G026720 // HORVU4Hr1G004160 // HORVU1Hr1G029110…
GO:0044262	P	cellular carbohydrate metabolic process	49	1235	365	23618	3.1e-09	1.7e-06	// HORVU7Hr1G047000 // HORVU2Hr1G104110 // HORVU7Hr1G100750 // HORVU7Hr1G040290 // HORVU3Hr1G025080 // HORVU7Hr1G090850 // HORVU5Hr1G036120 // HORVU2Hr1G119460 // HORVU2Hr1G113560 // HORVU3Hr1G088540 // HORVU1Hr1G048430 // HORVU4Hr1G026720 // HORVU2Hr1G042370 // HORVU0Hr1G039470 // HORVU1Hr1G051060 // HORVU3Hr1G003940 // HORVU1Hr1G057760 // HORVU5Hr1G045150 // HORVU3Hr1G088500 // HORVU3Hr1G071770…
GO:0000160	P	two-component signal transduction system (phosphorelay)	19	1235	77	23618	1.3e-08	4.9e-06	// HORVU7Hr1G114450 // HORVU2Hr1G120490 // HORVU7Hr1G112950 // HORVU3Hr1G034520 // HORVU3Hr1G093140 // HORVU7Hr1G112840 // HORVU7Hr1G112890 // HORVU7Hr1G118290 // HORVU7Hr1G011140 // HORVU2Hr1G090270 // HORVU7Hr1G112860 // HORVU6Hr1G059200 // HORVU6Hr1G080180 // HORVU3Hr1G034530 // HORVU2Hr1G000060 // HORVU7Hr1G114130 // HORVU3Hr1G034510 // HORVU7Hr1G030040 // HORVU6Hr1G091700
GO:0051604	P	protein maturation	9	1235	16	23618	2.5e-08	5.5e-06	// HORVU3Hr1G006330 // HORVU6Hr1G074260 // HORVU4Hr1G058460 // HORVU1Hr1G057530 // HORVU5Hr1G088300 // HORVU3Hr1G087090 // HORVU5Hr1G109380 // HORVU3Hr1G104250 // HORVU7Hr1G118380
GO:0016485	P	protein processing	9	1235	16	23618	2.5e-08	5.5e-06	// HORVU3Hr1G006330 // HORVU6Hr1G074260 // HORVU4Hr1G058460 // HORVU1Hr1G057530 // HORVU5Hr1G088300 // HORVU3Hr1G087090 // HORVU5Hr1G109380 // HORVU3Hr1G104250 // HORVU7Hr1G118380
GO:0051605	P	protein maturation by peptide bond cleavage	7	1235	10	23618	1.1e-07	1.8e-05	// HORVU3Hr1G006330 // HORVU4Hr1G058460 // HORVU1Hr1G057530 // HORVU5Hr1G088300 // HORVU5Hr1G109380 // HORVU3Hr1G087090 // HORVU7Hr1G118380
GO:0006465	P	signal peptide processing	7	1235	10	23618	1.1e-07	1.8e-05	// HORVU3Hr1G006330 // HORVU4Hr1G058460 // HORVU1Hr1G057530 // HORVU5Hr1G088300 // HORVU5Hr1G109380 // HORVU3Hr1G087090 // HORVU7Hr1G118380
GO:0051179	P	localization	134	1235	1598	23618	2.9e-07	4e-05	// HORVU7Hr1G049110 // HORVU4Hr1G080730 // HORVU5Hr1G067730 // HORVU3Hr1G082460 // HORVU6Hr1G095110 // HORVU3Hr1G040310 // HORVU1Hr1G056010 // HORVU1Hr1G051290 // HORVU5Hr1G094430 // HORVU0Hr1G002680 // HORVU6Hr1G058570 // HORVU7Hr1G057300 // HORVU2Hr1G021020 // HORVU5Hr1G120600 // HORVU4Hr1G022450 // HORVU4Hr1G090310 // HORVU6Hr1G033420 // HORVU4Hr1G085820 // HORVU2Hr1G070320 // HORVU5Hr1G028030…
GO:0055085	P	transmembrane transport	70	1235	710	23618	6.9e-07	7.7e-05	// HORVU1Hr1G076950 // HORVU7Hr1G049110 // HORVU2Hr1G092980 // HORVU4Hr1G080730 // HORVU1Hr1G091460 // HORVU5Hr1G018400 // HORVU2Hr1G090380 // HORVU2Hr1G082080 // HORVU2Hr1G100450 // HORVU1Hr1G027500 // HORVU2Hr1G114940 // HORVU4Hr1G076630 // HORVU2Hr1G109990 // HORVU2Hr1G036530 // HORVU7Hr1G040880 // HORVU4Hr1G033020 // HORVU1Hr1G056010 // HORVU1Hr1G037760 // HORVU1Hr1G012240 // HORVU1Hr1G044930…
GO:0006810	P	transport	131	1235	1587	23618	8.3e-07	7.7e-05	// HORVU7Hr1G049110 // HORVU4Hr1G080730 // HORVU5Hr1G067730 // HORVU3Hr1G082460 // HORVU6Hr1G095110 // HORVU3Hr1G040310 // HORVU1Hr1G056010 // HORVU1Hr1G051290 // HORVU5Hr1G094430 // HORVU0Hr1G002680 // HORVU6Hr1G058570 // HORVU2Hr1G021020 // HORVU4Hr1G022450 // HORVU4Hr1G090310 // HORVU6Hr1G033420 // HORVU4Hr1G085820 // HORVU2Hr1G070320 // HORVU5Hr1G028030 // HORVU2Hr1G011870 // HORVU3Hr1G058170…
GO:0051234	P	establishment of localization	131	1235	1587	23618	8.3e-07	7.7e-05	// HORVU7Hr1G049110 // HORVU4Hr1G080730 // HORVU5Hr1G067730 // HORVU3Hr1G082460 // HORVU6Hr1G095110 // HORVU3Hr1G040310 // HORVU1Hr1G056010 // HORVU1Hr1G051290 // HORVU5Hr1G094430 // HORVU0Hr1G002680 // HORVU6Hr1G058570 // HORVU2Hr1G021020 // HORVU4Hr1G022450 // HORVU4Hr1G090310 // HORVU6Hr1G033420 // HORVU4Hr1G085820 // HORVU2Hr1G070320 // HORVU5Hr1G028030 // HORVU2Hr1G011870 // HORVU3Hr1G058170…
GO:0006518	P	peptide metabolic process	9	1235	22	23618	8e-07	7.7e-05	// HORVU3Hr1G006330 // HORVU3Hr1G087090 // HORVU4Hr1G058460 // HORVU1Hr1G057530 // HORVU5Hr1G088300 // HORVU3Hr1G013650 // HORVU5Hr1G109380 // HORVU2Hr1G079960 // HORVU7Hr1G118380
GO:0009100	P	glycoprotein metabolic process	13	1235	55	23618	4.2e-06	0.00033	// HORVU4Hr1G082730 // HORVU1Hr1G013730 // HORVU4Hr1G005270 // HORVU5Hr1G036120 // HORVU3Hr1G092660 // HORVU7Hr1G028670 // HORVU4Hr1G004160 // HORVU1Hr1G029110 // HORVU7Hr1G024690 // HORVU2Hr1G127740 // HORVU1Hr1G076090 // HORVU6Hr1G013610 // HORVU0Hr1G039470
GO:0009101	P	glycoprotein biosynthetic process	13	1235	55	23618	4.2e-06	0.00033	// HORVU4Hr1G082730 // HORVU1Hr1G013730 // HORVU4Hr1G005270 // HORVU5Hr1G036120 // HORVU3Hr1G092660 // HORVU7Hr1G028670 // HORVU4Hr1G004160 // HORVU1Hr1G029110 // HORVU7Hr1G024690 // HORVU2Hr1G127740 // HORVU1Hr1G076090 // HORVU6Hr1G013610 // HORVU0Hr1G039470
GO:0043413	P	macromolecule glycosylation	12	1235	53	23618	1.5e-05	0.001	// HORVU7Hr1G024690 // HORVU4Hr1G005270 // HORVU5Hr1G036120 // HORVU3Hr1G092660 // HORVU7Hr1G028670 // HORVU1Hr1G013730 // HORVU1Hr1G029110 // HORVU4Hr1G082730 // HORVU2Hr1G127740 // HORVU1Hr1G076090 // HORVU6Hr1G013610 // HORVU0Hr1G039470
GO:0070085	P	glycosylation	12	1235	53	23618	1.5e-05	0.001	// HORVU7Hr1G024690 // HORVU4Hr1G005270 // HORVU5Hr1G036120 // HORVU3Hr1G092660 // HORVU7Hr1G028670 // HORVU1Hr1G013730 // HORVU1Hr1G029110 // HORVU4Hr1G082730 // HORVU2Hr1G127740 // HORVU1Hr1G076090 // HORVU6Hr1G013610 // HORVU0Hr1G039470
GO:0006486	P	protein amino acid glycosylation	12	1235	53	23618	1.5e-05	0.001	// HORVU7Hr1G024690 // HORVU4Hr1G005270 // HORVU5Hr1G036120 // HORVU3Hr1G092660 // HORVU7Hr1G028670 // HORVU1Hr1G013730 // HORVU1Hr1G029110 // HORVU4Hr1G082730 // HORVU2Hr1G127740 // HORVU1Hr1G076090 // HORVU6Hr1G013610 // HORVU0Hr1G039470
GO:0005996	P	monosaccharide metabolic process	20	1235	131	23618	1.8e-05	0.0011	// HORVU5Hr1G019030 // HORVU2Hr1G080140 // HORVU2Hr1G016760 // HORVU7Hr1G040290 // HORVU6Hr1G028710 // HORVU2Hr1G104110 // HORVU3Hr1G088500 // HORVU3Hr1G003940 // HORVU1Hr1G057760 // HORVU4Hr1G052170 // HORVU2Hr1G080100 // HORVU2Hr1G119460 // HORVU2Hr1G040570 // HORVU2Hr1G080070 // HORVU7Hr1G090850 // HORVU5Hr1G045150 // HORVU3Hr1G088540 // HORVU4Hr1G026720 // HORVU7Hr1G047000 // HORVU7Hr1G017640
GO:0023060	P	signal transmission	32	1235	274	23618	2.5e-05	0.0013	// HORVU7Hr1G039510 // HORVU7Hr1G045150 // HORVU2Hr1G090270 // HORVU2Hr1G039670 // HORVU3Hr1G034530 // HORVU1Hr1G014580 // HORVU3Hr1G093140 // HORVU7Hr1G112840 // HORVU6Hr1G059200 // HORVU6Hr1G080180 // HORVU2Hr1G000060 // HORVU7Hr1G030040 // HORVU7Hr1G114130 // HORVU7Hr1G114450 // HORVU1Hr1G034400 // HORVU7Hr1G112890 // HORVU5Hr1G065370 // HORVU7Hr1G118290 // HORVU7Hr1G112860 // HORVU6Hr1G091700…
GO:0042546	P	cell wall biogenesis	14	1235	73	23618	2.4e-05	0.0013	// HORVU4Hr1G090820 // HORVU7Hr1G100750 // HORVU4Hr1G014530 // HORVU3Hr1G025080 // HORVU7Hr1G026180 // HORVU6Hr1G078500 // HORVU6Hr1G014950 // HORVU2Hr1G113560 // HORVU1Hr1G087320 // HORVU7Hr1G035620 // HORVU6Hr1G078650 // HORVU2Hr1G092510 // HORVU2Hr1G089430 // HORVU4Hr1G064220
GO:0070882	P	cellular cell wall organization or biogenesis	14	1235	73	23618	2.4e-05	0.0013	// HORVU4Hr1G090820 // HORVU7Hr1G100750 // HORVU4Hr1G014530 // HORVU3Hr1G025080 // HORVU7Hr1G026180 // HORVU6Hr1G078500 // HORVU6Hr1G014950 // HORVU2Hr1G113560 // HORVU1Hr1G087320 // HORVU7Hr1G035620 // HORVU6Hr1G078650 // HORVU2Hr1G092510 // HORVU2Hr1G089430 // HORVU4Hr1G064220
GO:0023046	P	signaling process	32	1235	274	23618	2.5e-05	0.0013	// HORVU7Hr1G039510 // HORVU7Hr1G045150 // HORVU2Hr1G090270 // HORVU2Hr1G039670 // HORVU3Hr1G034530 // HORVU1Hr1G014580 // HORVU3Hr1G093140 // HORVU7Hr1G112840 // HORVU6Hr1G059200 // HORVU6Hr1G080180 // HORVU2Hr1G000060 // HORVU7Hr1G030040 // HORVU7Hr1G114130 // HORVU7Hr1G114450 // HORVU1Hr1G034400 // HORVU7Hr1G112890 // HORVU5Hr1G065370 // HORVU7Hr1G118290 // HORVU7Hr1G112860 // HORVU6Hr1G091700…
GO:0006066	P	alcohol metabolic process	22	1235	161	23618	4.2e-05	0.002	// HORVU7Hr1G047000 // HORVU2Hr1G104110 // HORVU7Hr1G040290 // HORVU3Hr1G088500 // HORVU2Hr1G119460 // HORVU3Hr1G088540 // HORVU3Hr1G014290 // HORVU3Hr1G003940 // HORVU1Hr1G057760 // HORVU5Hr1G045150 // HORVU2Hr1G040570 // HORVU2Hr1G080070 // HORVU7Hr1G017640 // HORVU7Hr1G089960 // HORVU7Hr1G090850 // HORVU5Hr1G019030 // HORVU2Hr1G016760 // HORVU6Hr1G028710 // HORVU2Hr1G080100 // HORVU4Hr1G026720…
GO:0071554	P	cell wall organization or biogenesis	22	1235	173	23618	0.00012	0.0056	// HORVU7Hr1G100750 // HORVU3Hr1G077630 // HORVU3Hr1G025080 // HORVU2Hr1G113560 // HORVU2Hr1G023820 // HORVU3Hr1G091360 // HORVU4Hr1G014530 // HORVU1Hr1G093370 // HORVU2Hr1G089430 // HORVU4Hr1G090820 // HORVU1Hr1G087320 // HORVU6Hr1G078650 // HORVU2Hr1G023830 // HORVU7Hr1G075680 // HORVU7Hr1G026180 // HORVU6Hr1G082990 // HORVU6Hr1G078500 // HORVU6Hr1G014950 // HORVU3Hr1G038630 // HORVU7Hr1G035620…
GO:0019953	P	sexual reproduction	8	1235	34	23618	0.0003	0.013	// HORVU3Hr1G001920 // HORVU0Hr1G016380 // HORVU1Hr1G054230 // HORVU1Hr1G054240 // HORVU2Hr1G013340 // HORVU1Hr1G053300 // HORVU4Hr1G088080 // HORVU2Hr1G013360
GO:0023052	P	signaling	39	1235	412	23618	0.00035	0.015	// HORVU7Hr1G039510 // HORVU6Hr1G080180 // HORVU7Hr1G045150 // HORVU2Hr1G090270 // HORVU2Hr1G039670 // HORVU2Hr1G017090 // HORVU3Hr1G034530 // HORVU1Hr1G014580 // HORVU4Hr1G067140 // HORVU3Hr1G093140 // HORVU7Hr1G112840 // HORVU3Hr1G061480 // HORVU0Hr1G018770 // HORVU6Hr1G059200 // HORVU2Hr1G000060 // HORVU2Hr1G108630 // HORVU7Hr1G030040 // HORVU7Hr1G114130 // HORVU7Hr1G114450 // HORVU5Hr1G118510…
GO:0019318	P	hexose metabolic process	16	1235	119	23618	0.00052	0.021	// HORVU5Hr1G019030 // HORVU2Hr1G080140 // HORVU7Hr1G040290 // HORVU6Hr1G028710 // HORVU2Hr1G104110 // HORVU3Hr1G088500 // HORVU3Hr1G003940 // HORVU1Hr1G057760 // HORVU2Hr1G080100 // HORVU2Hr1G119460 // HORVU2Hr1G040570 // HORVU2Hr1G080070 // HORVU7Hr1G090850 // HORVU3Hr1G088540 // HORVU7Hr1G047000 // HORVU7Hr1G017640
GO:0050790	P	regulation of catalytic activity	7	1235	30	23618	0.00076	0.03	// HORVU4Hr1G010360 // HORVU2Hr1G041950 // HORVU1Hr1G055470 // HORVU4Hr1G010300 // HORVU2Hr1G041880 // HORVU3Hr1G104250 // HORVU5Hr1G020280
GO:0065009	P	regulation of molecular function	7	1235	31	23618	0.00094	0.036	// HORVU4Hr1G010360 // HORVU2Hr1G041950 // HORVU1Hr1G055470 // HORVU4Hr1G010300 // HORVU2Hr1G041880 // HORVU3Hr1G104250 // HORVU5Hr1G020280
GO:0010382	P	cellular cell wall macromolecule metabolic process	8	1235	41	23618	0.0011	0.04	// HORVU4Hr1G090820 // HORVU7Hr1G100750 // HORVU3Hr1G025080 // HORVU6Hr1G014950 // HORVU2Hr1G113560 // HORVU1Hr1G087320 // HORVU2Hr1G089430 // HORVU4Hr1G064220
GO:0010383	P	cell wall polysaccharide metabolic process	8	1235	41	23618	0.0011	0.04	// HORVU4Hr1G090820 // HORVU7Hr1G100750 // HORVU3Hr1G025080 // HORVU6Hr1G014950 // HORVU2Hr1G113560 // HORVU1Hr1G087320 // HORVU2Hr1G089430 // HORVU4Hr1G064220
GO:0010410	P	hemicellulose metabolic process	8	1235	41	23618	0.0011	0.04	// HORVU4Hr1G090820 // HORVU7Hr1G100750 // HORVU3Hr1G025080 // HORVU6Hr1G014950 // HORVU2Hr1G113560 // HORVU1Hr1G087320 // HORVU2Hr1G089430 // HORVU4Hr1G064220
GO:0004857	F	enzyme inhibitor activity	38	1235	196	23618	3.9e-12	3.2e-09	// HORVU3Hr1G011700 // HORVU5Hr1G019750 // HORVU3Hr1G011800 // HORVU3Hr1G011730 // HORVU7Hr1G003080 // HORVU3Hr1G011770 // HORVU7Hr1G006720 // HORVU5Hr1G121240 // HORVU3Hr1G011690 // HORVU3Hr1G091360 // HORVU3Hr1G000910 // HORVU3Hr1G113150 // HORVU3Hr1G000930 // HORVU3Hr1G010280 // HORVU2Hr1G105220 // HORVU3Hr1G070020 // HORVU7Hr1G109390 // HORVU7Hr1G077430 // HORVU3Hr1G111080 // HORVU2Hr1G105330…
GO:0016757	F	transferase activity, transferring glycosyl groups	72	1235	589	23618	7.8e-11	3.2e-08	// HORVU3Hr1G029160 // HORVU7Hr1G024690 // HORVU1Hr1G020560 // HORVU3Hr1G025080 // HORVU1Hr1G013190 // HORVU5Hr1G001240 // HORVU7Hr1G085510 // HORVU5Hr1G036120 // HORVU3Hr1G110110 // HORVU5Hr1G091740 // HORVU4Hr1G065800 // HORVU7Hr1G048470 // HORVU4Hr1G054910 // HORVU6Hr1G040960 // HORVU2Hr1G042370 // HORVU7Hr1G048570 // HORVU6Hr1G078500 // HORVU7Hr1G102070 // HORVU3Hr1G003140 // HORVU4Hr1G089670…
GO:0005215	F	transporter activity	91	1235	933	23618	3.3e-08	9.1e-06	// HORVU7Hr1G049110 // HORVU4Hr1G080730 // HORVU1Hr1G080850 // HORVU3Hr1G082460 // HORVU6Hr1G095110 // HORVU1Hr1G056010 // HORVU1Hr1G051290 // HORVU5Hr1G094430 // HORVU6Hr1G058570 // HORVU2Hr1G020220 // HORVU2Hr1G021020 // HORVU3Hr1G096860 // HORVU4Hr1G090310 // HORVU6Hr1G033420 // HORVU4Hr1G067510 // HORVU3Hr1G058170 // HORVU2Hr1G011870 // HORVU5Hr1G028030 // HORVU3Hr1G065320 // HORVU6Hr1G055030…
GO:0022857	F	transmembrane transporter activity	71	1235	679	23618	6.6e-08	1.1e-05	// HORVU1Hr1G076950 // HORVU7Hr1G049110 // HORVU2Hr1G092980 // HORVU2Hr1G018190 // HORVU4Hr1G080730 // HORVU1Hr1G091460 // HORVU1Hr1G080850 // HORVU2Hr1G082080 // HORVU2Hr1G100450 // HORVU1Hr1G027500 // HORVU2Hr1G114940 // HORVU6Hr1G095110 // HORVU2Hr1G109990 // HORVU3Hr1G065360 // HORVU6Hr1G033380 // HORVU5Hr1G062070 // HORVU2Hr1G036530 // HORVU5Hr1G080470 // HORVU1Hr1G056010 // HORVU5Hr1G090010…
GO:0016758	F	transferase activity, transferring hexosyl groups	53	1235	451	23618	6.9e-08	1.1e-05	// HORVU6Hr1G059500 // HORVU7Hr1G024690 // HORVU1Hr1G020560 // HORVU3Hr1G025080 // HORVU1Hr1G013190 // HORVU5Hr1G001240 // HORVU7Hr1G085510 // HORVU5Hr1G036120 // HORVU5Hr1G091740 // HORVU7Hr1G034180 // HORVU2Hr1G042370 // HORVU7Hr1G107080 // HORVU3Hr1G065000 // HORVU1Hr1G051060 // HORVU2Hr1G024600 // HORVU0Hr1G038120 // HORVU1Hr1G082020 // HORVU7Hr1G043750 // HORVU3Hr1G110110 // HORVU5Hr1G001380…
GO:0030234	F	enzyme regulator activity	38	1235	280	23618	1.2e-07	1.6e-05	// HORVU3Hr1G011700 // HORVU5Hr1G019750 // HORVU3Hr1G011800 // HORVU3Hr1G011730 // HORVU7Hr1G003080 // HORVU3Hr1G011770 // HORVU7Hr1G006720 // HORVU5Hr1G121240 // HORVU3Hr1G011690 // HORVU3Hr1G091360 // HORVU3Hr1G000910 // HORVU3Hr1G113150 // HORVU3Hr1G000930 // HORVU3Hr1G010280 // HORVU2Hr1G105220 // HORVU3Hr1G070020 // HORVU7Hr1G109390 // HORVU7Hr1G077430 // HORVU3Hr1G111080 // HORVU2Hr1G105330…
GO:0022891	F	substrate-specific transmembrane transporter activity	55	1235	495	23618	2.5e-07	2.9e-05	// HORVU1Hr1G076950 // HORVU7Hr1G049110 // HORVU2Hr1G092980 // HORVU2Hr1G018190 // HORVU4Hr1G080730 // HORVU1Hr1G091460 // HORVU2Hr1G082080 // HORVU2Hr1G100450 // HORVU1Hr1G027500 // HORVU2Hr1G114940 // HORVU6Hr1G095110 // HORVU2Hr1G109990 // HORVU3Hr1G065360 // HORVU6Hr1G033380 // HORVU5Hr1G062070 // HORVU2Hr1G036530 // HORVU7Hr1G040880 // HORVU1Hr1G056010 // HORVU5Hr1G090010 // HORVU2Hr1G088420…
GO:0016798	F	hydrolase activity, acting on glycosyl bonds	56	1235	518	23618	4.8e-07	4.9e-05	// HORVU7Hr1G075970 // HORVU1Hr1G015550 // HORVU7Hr1G040290 // HORVU6Hr1G076440 // HORVU4Hr1G003910 // HORVU3Hr1G025080 // HORVU5Hr1G080110 // HORVU6Hr1G075010 // HORVU7Hr1G046250 // HORVU3Hr1G081960 // HORVU3Hr1G024420 // HORVU0Hr1G018850 // HORVU5Hr1G068350 // HORVU3Hr1G056270 // HORVU2Hr1G096130 // HORVU6Hr1G077010 // HORVU4Hr1G026720 // HORVU3Hr1G029470 // HORVU1Hr1G064700 // HORVU1Hr1G058520…
GO:0004553	F	hydrolase activity, hydrolyzing O-glycosyl compounds	52	1235	472	23618	6.6e-07	6e-05	// HORVU7Hr1G075970 // HORVU1Hr1G015550 // HORVU7Hr1G040290 // HORVU6Hr1G076440 // HORVU4Hr1G003910 // HORVU3Hr1G025080 // HORVU5Hr1G080110 // HORVU6Hr1G075010 // HORVU7Hr1G046250 // HORVU3Hr1G081960 // HORVU3Hr1G024420 // HORVU0Hr1G018850 // HORVU5Hr1G068350 // HORVU2Hr1G096130 // HORVU6Hr1G077010 // HORVU4Hr1G026720 // HORVU3Hr1G029470 // HORVU1Hr1G064700 // HORVU1Hr1G058520 // HORVU6Hr1G075240…
GO:0022892	F	substrate-specific transporter activity	56	1235	528	23618	8.7e-07	7.1e-05	// HORVU1Hr1G076950 // HORVU7Hr1G049110 // HORVU2Hr1G092980 // HORVU2Hr1G018190 // HORVU4Hr1G080730 // HORVU1Hr1G091460 // HORVU2Hr1G082080 // HORVU2Hr1G100450 // HORVU1Hr1G027500 // HORVU2Hr1G114940 // HORVU6Hr1G095110 // HORVU2Hr1G109990 // HORVU3Hr1G065360 // HORVU6Hr1G033380 // HORVU5Hr1G062070 // HORVU2Hr1G036530 // HORVU7Hr1G040880 // HORVU1Hr1G056010 // HORVU5Hr1G090010 // HORVU2Hr1G088420…
GO:0031418	F	L-ascorbic acid binding	6	1235	11	23618	7.6e-06	0.00057	// HORVU2Hr1G066950 // HORVU6Hr1G093570 // HORVU5Hr1G108610 // HORVU1Hr1G032190 // HORVU1Hr1G068850 // HORVU1Hr1G044710
GO:0005506	F	iron ion binding	72	1235	817	23618	2.3e-05	0.0016	// HORVU2Hr1G064640 // HORVU2Hr1G000670 // HORVU6Hr1G037140 // HORVU6Hr1G021520 // HORVU3Hr1G025920 // HORVU0Hr1G031710 // HORVU3Hr1G077580 // HORVU5Hr1G108610 // HORVU5Hr1G074170 // HORVU4Hr1G023470 // HORVU3Hr1G007280 // HORVU7Hr1G089360 // HORVU1Hr1G032190 // HORVU2Hr1G124960 // HORVU0Hr1G015600 // HORVU1Hr1G044710 // HORVU1Hr1G047030 // HORVU0Hr1G010910 // HORVU2Hr1G095080 // HORVU2Hr1G022080…
GO:0003993	F	acid phosphatase activity	11	1235	47	23618	2.5e-05	0.0016	// HORVU7Hr1G018620 // HORVU2Hr1G088170 // HORVU7Hr1G018600 // HORVU7Hr1G088340 // HORVU5Hr1G042180 // HORVU7Hr1G010690 // HORVU5Hr1G083340 // HORVU3Hr1G076060 // HORVU6Hr1G020720 // HORVU3Hr1G034460 // HORVU4Hr1G067950
GO:0022804	F	active transmembrane transporter activity	33	1235	294	23618	4.2e-05	0.0024	// HORVU1Hr1G076950 // HORVU2Hr1G092980 // HORVU4Hr1G080730 // HORVU1Hr1G027500 // HORVU7Hr1G049240 // HORVU6Hr1G033380 // HORVU6Hr1G028720 // HORVU7Hr1G108890 // HORVU6Hr1G068230 // HORVU3Hr1G021600 // HORVU5Hr1G094430 // HORVU1Hr1G080850 // HORVU4Hr1G033760 // HORVU2Hr1G021020 // HORVU6Hr1G019470 // HORVU2Hr1G084740 // HORVU5Hr1G018160 // HORVU6Hr1G035040 // HORVU5Hr1G080470 // HORVU4Hr1G067510…
GO:0008233	F	peptidase activity	60	1235	690	23618	0.00014	0.0075	// HORVU2Hr1G071070 // HORVU1Hr1G025790 // HORVU1Hr1G089360 // HORVU5Hr1G071510 // HORVU4Hr1G085590 // HORVU6Hr1G009670 // HORVU6Hr1G006040 // HORVU4Hr1G016730 // HORVU7Hr1G019770 // HORVU6Hr1G075110 // HORVU2Hr1G121440 // HORVU6Hr1G011930 // HORVU7Hr1G026750 // HORVU6Hr1G081850 // HORVU3Hr1G038170 // HORVU3Hr1G087090 // HORVU3Hr1G088270 // HORVU3Hr1G006330 // HORVU2Hr1G017040 // HORVU3Hr1G078950…
GO:0046873	F	metal ion transmembrane transporter activity	17	1235	120	23618	0.00019	0.0096	// HORVU1Hr1G076950 // HORVU5Hr1G090010 // HORVU2Hr1G018190 // HORVU3Hr1G096860 // HORVU2Hr1G071570 // HORVU5Hr1G018160 // HORVU2Hr1G114940 // HORVU0Hr1G000410 // HORVU3Hr1G075090 // HORVU6Hr1G011720 // HORVU6Hr1G033420 // HORVU3Hr1G065360 // HORVU5Hr1G062070 // HORVU2Hr1G020220 // HORVU7Hr1G040880 // HORVU1Hr1G066970 // HORVU3Hr1G098670
GO:0008236	F	serine-type peptidase activity	27	1235	246	23618	0.00028	0.013	// HORVU2Hr1G071070 // HORVU5Hr1G071510 // HORVU4Hr1G016730 // HORVU6Hr1G081850 // HORVU7Hr1G026750 // HORVU3Hr1G078950 // HORVU3Hr1G074620 // HORVU2Hr1G017040 // HORVU1Hr1G082790 // HORVU1Hr1G058290 // HORVU3Hr1G089820 // HORVU4Hr1G002030 // HORVU0Hr1G002680 // HORVU7Hr1G026040 // HORVU3Hr1G096830 // HORVU2Hr1G017100 // HORVU2Hr1G006030 // HORVU7Hr1G029620 // HORVU4Hr1G085590 // HORVU3Hr1G025680…
GO:0017171	F	serine hydrolase activity	27	1235	246	23618	0.00028	0.013	// HORVU2Hr1G071070 // HORVU5Hr1G071510 // HORVU4Hr1G016730 // HORVU6Hr1G081850 // HORVU7Hr1G026750 // HORVU3Hr1G078950 // HORVU3Hr1G074620 // HORVU2Hr1G017040 // HORVU1Hr1G082790 // HORVU1Hr1G058290 // HORVU3Hr1G089820 // HORVU4Hr1G002030 // HORVU0Hr1G002680 // HORVU7Hr1G026040 // HORVU3Hr1G096830 // HORVU2Hr1G017100 // HORVU2Hr1G006030 // HORVU7Hr1G029620 // HORVU4Hr1G085590 // HORVU3Hr1G025680…
GO:0008375	F	acetylglucosaminyltransferase activity	10	1235	52	23618	0.00033	0.013	// HORVU7Hr1G076790 // HORVU3Hr1G065000 // HORVU4Hr1G059220 // HORVU5Hr1G001240 // HORVU5Hr1G001380 // HORVU5Hr1G078030 // HORVU0Hr1G039960 // HORVU4Hr1G010270 // HORVU6Hr1G013610 // HORVU7Hr1G109810
GO:0015079	F	potassium ion transmembrane transporter activity	8	1235	34	23618	0.0003	0.013	// HORVU5Hr1G090010 // HORVU2Hr1G018190 // HORVU3Hr1G096860 // HORVU2Hr1G071570 // HORVU1Hr1G066970 // HORVU6Hr1G011720 // HORVU3Hr1G098670 // HORVU2Hr1G020220
GO:0016787	F	hydrolase activity	216	1235	3205	23618	0.00033	0.013	// HORVU7Hr1G040290 // HORVU6Hr1G077010 // HORVU7Hr1G019770 // HORVU6Hr1G075110 // HORVU1Hr1G042300 // HORVU3Hr1G024820 // HORVU6Hr1G081850 // HORVU7Hr1G122580 // HORVU6Hr1G005900 // HORVU3Hr1G088270 // HORVU2Hr1G088170 // HORVU3Hr1G003860 // HORVU5Hr1G042180 // HORVU1Hr1G058520 // HORVU5Hr1G094430 // HORVU5Hr1G008670 // HORVU0Hr1G002680 // HORVU1Hr1G093370 // HORVU5Hr1G109380 // HORVU3Hr1G079730…
// HORVU7Hr1G109560 // HORVU7Hr1G111720 // HORVU3Hr1G066640 // HORVU3Hr1G065260 // HORVU7Hr1G029960 // HORVU1Hr1G038070 // HORVU7Hr1G018600 // HORVU4Hr1G004590 // HORVU7Hr1G022440 // HORVU5Hr1G117670 // HORVU5Hr1G036710 // HORVU5Hr1G071600 // HORVU2Hr1G108010 // HORVU3Hr1G062800 // HORVU6Hr1G015670 // HORVU7Hr1G034150 // HORVU7Hr1G014870 // HORVU3Hr1G078260 // HORVU0Hr1G032200 // HORVU4Hr1G004820…
GO:0008194	F	UDP-glycosyltransferase activity	18	1235	139	23618	0.00038	0.014	// HORVU7Hr1G076790 // HORVU2Hr1G042370 // HORVU2Hr1G113350 // HORVU3Hr1G016990 // HORVU1Hr1G051060 // HORVU4Hr1G059220 // HORVU1Hr1G013190 // HORVU5Hr1G001240 // HORVU0Hr1G038120 // HORVU7Hr1G005270 // HORVU5Hr1G001380 // HORVU5Hr1G078030 // HORVU3Hr1G071770 // HORVU0Hr1G039960 // HORVU3Hr1G065000 // HORVU4Hr1G010270 // HORVU6Hr1G013610 // HORVU7Hr1G109810
GO:0016702	F	oxidoreductase activity, acting on single donors with incorporation of molecular oxygen, incorporation of two atoms of oxygen	7	1235	28	23618	0.00048	0.017	// HORVU2Hr1G115980 // HORVU5Hr1G006880 // HORVU7Hr1G050680 // HORVU5Hr1G006910 // HORVU1Hr1G094490 // HORVU2Hr1G118410 // HORVU2Hr1G078510
GO:0008324	F	cation transmembrane transporter activity	33	1235	340	23618	0.00061	0.019	// HORVU1Hr1G076950 // HORVU2Hr1G018190 // HORVU2Hr1G082080 // HORVU2Hr1G100450 // HORVU1Hr1G027500 // HORVU2Hr1G114940 // HORVU6Hr1G095110 // HORVU3Hr1G065360 // HORVU6Hr1G033380 // HORVU5Hr1G062070 // HORVU7Hr1G040880 // HORVU5Hr1G090010 // HORVU2Hr1G088420 // HORVU3Hr1G098670 // HORVU7Hr1G108890 // HORVU5Hr1G094430 // HORVU2Hr1G071570 // HORVU4Hr1G033760 // HORVU6Hr1G033420 // HORVU2Hr1G020220…
GO:0051213	F	dioxygenase activity	7	1235	29	23618	0.00061	0.019	// HORVU2Hr1G115980 // HORVU5Hr1G006880 // HORVU7Hr1G050680 // HORVU5Hr1G006910 // HORVU1Hr1G094490 // HORVU2Hr1G118410 // HORVU2Hr1G078510
GO:0016701	F	oxidoreductase activity, acting on single donors with incorporation of molecular oxygen	8	1235	37	23618	0.00056	0.019	// HORVU2Hr1G115980 // HORVU5Hr1G006880 // HORVU7Hr1G050680 // HORVU5Hr1G006910 // HORVU1Hr1G094490 // HORVU3Hr1G081580 // HORVU2Hr1G118410 // HORVU2Hr1G078510
GO:0016705	F	oxidoreductase activity, acting on paired donors, with incorporation or reduction of molecular oxygen	45	1235	510	23618	0.00061	0.019	// HORVU2Hr1G064640 // HORVU0Hr1G031710 // HORVU1Hr1G047030 // HORVU2Hr1G000670 // HORVU5Hr1G108610 // HORVU5Hr1G074170 // HORVU1Hr1G032190 // HORVU0Hr1G015600 // HORVU1Hr1G044710 // HORVU4Hr1G023470 // HORVU2Hr1G095080 // HORVU2Hr1G022080 // HORVU1Hr1G047220 // HORVU2Hr1G032890 // HORVU7Hr1G084390 // HORVU3Hr1G031020 // HORVU5Hr1G044370 // HORVU7Hr1G093630 // HORVU6Hr1G037140 // HORVU6Hr1G093570…
GO:0004252	F	serine-type endopeptidase activity	18	1235	147	23618	0.00075	0.022	// HORVU5Hr1G071950 // HORVU3Hr1G078950 // HORVU2Hr1G006030 // HORVU2Hr1G017040 // HORVU1Hr1G082790 // HORVU6Hr1G032770 // HORVU3Hr1G089820 // HORVU0Hr1G002680 // HORVU5Hr1G071510 // HORVU7Hr1G026040 // HORVU1Hr1G058290 // HORVU6Hr1G081640 // HORVU6Hr1G081850 // HORVU4Hr1G085590 // HORVU7Hr1G029620 // HORVU7Hr1G026750 // HORVU2Hr1G017100 // HORVU3Hr1G038170
GO:0005275	F	amine transmembrane transporter activity	6	1235	24	23618	0.0012	0.031	// HORVU2Hr1G092980 // HORVU5Hr1G019110 // HORVU6Hr1G068230 // HORVU4Hr1G002020 // HORVU3Hr1G053090 // HORVU5Hr1G006170
GO:0015171	F	amino acid transmembrane transporter activity	6	1235	24	23618	0.0012	0.031	// HORVU2Hr1G092980 // HORVU5Hr1G019110 // HORVU6Hr1G068230 // HORVU4Hr1G002020 // HORVU3Hr1G053090 // HORVU5Hr1G006170
GO:0005342	F	organic acid transmembrane transporter activity	6	1235	24	23618	0.0012	0.031	// HORVU2Hr1G092980 // HORVU5Hr1G019110 // HORVU6Hr1G068230 // HORVU4Hr1G002020 // HORVU3Hr1G053090 // HORVU5Hr1G006170
GO:0046943	F	carboxylic acid transmembrane transporter activity	6	1235	24	23618	0.0012	0.031	// HORVU2Hr1G092980 // HORVU5Hr1G019110 // HORVU6Hr1G068230 // HORVU4Hr1G002020 // HORVU3Hr1G053090 // HORVU5Hr1G006170
GO:0015075	F	ion transmembrane transporter activity	36	1235	399	23618	0.0013	0.033	// HORVU1Hr1G076950 // HORVU7Hr1G049110 // HORVU2Hr1G018190 // HORVU4Hr1G080730 // HORVU2Hr1G082080 // HORVU2Hr1G100450 // HORVU1Hr1G027500 // HORVU2Hr1G114940 // HORVU6Hr1G095110 // HORVU3Hr1G065360 // HORVU6Hr1G033380 // HORVU5Hr1G062070 // HORVU7Hr1G040880 // HORVU5Hr1G090010 // HORVU2Hr1G088420 // HORVU3Hr1G098670 // HORVU7Hr1G108890 // HORVU5Hr1G094430 // HORVU2Hr1G071570 // HORVU4Hr1G033760…
GO:0016491	F	oxidoreductase activity	142	1235	2082	23618	0.0016	0.039	// HORVU2Hr1G093180 // HORVU5Hr1G067490 // HORVU5Hr1G041490 // HORVU3Hr1G025920 // HORVU2Hr1G094150 // HORVU3Hr1G077580 // HORVU7Hr1G084390 // HORVU2Hr1G026450 // HORVU5Hr1G015140 // HORVU6Hr1G037140 // HORVU1Hr1G082250 // HORVU3Hr1G112810 // HORVU3Hr1G091320 // HORVU2Hr1G063220 // HORVU7Hr1G071750 // HORVU2Hr1G066950 // HORVU3Hr1G081580 // HORVU2Hr1G008310 // HORVU3Hr1G112000 // HORVU7Hr1G110810…
// HORVU1Hr1G023630 // HORVU3Hr1G048870 // HORVU3Hr1G097060 // HORVU2Hr1G001360 // HORVU7Hr1G012140 // HORVU5Hr1G076710 // HORVU5Hr1G032050 // HORVU2Hr1G000490 // HORVU3Hr1G110180 // HORVU2Hr1G099500 // HORVU6Hr1G037090 // HORVU4Hr1G001550 // HORVU5Hr1G098910 // HORVU6Hr1G083180 // HORVU3Hr1G081580 // HORVU2Hr1G027480 // HORVU5Hr1G124120 // HORVU4Hr1G033810 // HORVU1Hr1G069310 // HORVU5Hr1G060870…
GO:0020037	F	heme binding	57	1235	719	23618	0.0017	0.04	// HORVU2Hr1G064640 // HORVU0Hr1G031710 // HORVU1Hr1G047030 // HORVU2Hr1G000670 // HORVU3Hr1G025920 // HORVU3Hr1G077580 // HORVU5Hr1G074170 // HORVU7Hr1G089360 // HORVU2Hr1G124960 // HORVU0Hr1G015600 // HORVU4Hr1G023470 // HORVU1Hr1G047220 // HORVU2Hr1G022080 // HORVU2Hr1G095080 // HORVU2Hr1G032890 // HORVU7Hr1G048090 // HORVU7Hr1G084390 // HORVU7Hr1G089310 // HORVU2Hr1G026450 // HORVU5Hr1G044370…
GO:0008417	F	fucosyltransferase activity	5	1235	18	23618	0.0019	0.043	// HORVU6Hr1G078500 // HORVU7Hr1G026180 // HORVU5Hr1G036120 // HORVU6Hr1G078650 // HORVU7Hr1G035620
GO:0016020	C	membrane	257	1235	2391	23618	5.8e-24	7.2e-22	// HORVU0Hr1G010920 // HORVU2Hr1G093180 // HORVU4Hr1G080730 // HORVU6Hr1G084500 // HORVU5Hr1G041490 // HORVU3Hr1G089820 // HORVU2Hr1G094150 // HORVU5Hr1G036120 // HORVU5Hr1G103360 // HORVU7Hr1G065590 // HORVU3Hr1G040310 // HORVU1Hr1G056010 // HORVU4Hr1G003420 // HORVU1Hr1G080850 // HORVU5Hr1G094410 // HORVU1Hr1G051290 // HORVU7Hr1G026180 // HORVU5Hr1G094430 // HORVU0Hr1G002680 // HORVU5Hr1G001380…
// HORVU0Hr1G010680 // HORVU7Hr1G046030 // HORVU7Hr1G027270 // HORVU7Hr1G054710 // HORVU6Hr1G036800 // HORVU5Hr1G109380 // HORVU3Hr1G040840 // HORVU7Hr1G087590 // HORVU0Hr1G034240 // HORVU3Hr1G081920 // HORVU7Hr1G057300 // HORVU6Hr1G089130 // HORVU4Hr1G072020 // HORVU4Hr1G063770 // HORVU2Hr1G084020 // HORVU6Hr1G071790 // HORVU6Hr1G052140 // HORVU5Hr1G108810 // HORVU0Hr1G025810 // HORVU6Hr1G079040…
GO:0031224	C	intrinsic to membrane	140	1235	1054	23618	4e-22	2.5e-20	// HORVU2Hr1G093180 // HORVU4Hr1G080730 // HORVU7Hr1G102070 // HORVU5Hr1G041490 // HORVU6Hr1G095110 // HORVU7Hr1G065590 // HORVU7Hr1G095770 // HORVU1Hr1G056010 // HORVU7Hr1G108890 // HORVU1Hr1G051290 // HORVU5Hr1G094430 // HORVU0Hr1G002680 // HORVU7Hr1G002200 // HORVU7Hr1G114330 // HORVU7Hr1G057300 // HORVU6Hr1G089130 // HORVU1Hr1G030710 // HORVU3Hr1G108010 // HORVU2Hr1G021020 // HORVU5Hr1G120600…
GO:0016021	C	integral to membrane	138	1235	1037	23618	6.3e-22	2.6e-20	// HORVU2Hr1G093180 // HORVU4Hr1G080730 // HORVU7Hr1G102070 // HORVU5Hr1G041490 // HORVU6Hr1G095110 // HORVU7Hr1G065590 // HORVU7Hr1G095770 // HORVU1Hr1G056010 // HORVU7Hr1G108890 // HORVU1Hr1G051290 // HORVU5Hr1G094430 // HORVU0Hr1G002680 // HORVU7Hr1G002200 // HORVU7Hr1G114330 // HORVU7Hr1G057300 // HORVU6Hr1G089130 // HORVU1Hr1G030710 // HORVU3Hr1G108010 // HORVU2Hr1G021020 // HORVU5Hr1G120600…
GO:0005783	C	endoplasmic reticulum	27	1235	71	23618	9.6e-17	3e-15	// HORVU5Hr1G121610 // HORVU6Hr1G018370 // HORVU7Hr1G091720 // HORVU7Hr1G082730 // HORVU4Hr1G010650 // HORVU2Hr1G101590 // HORVU3Hr1G087090 // HORVU7Hr1G107080 // HORVU4Hr1G058460 // HORVU5Hr1G116590 // HORVU6Hr1G018420 // HORVU4Hr1G082730 // HORVU2Hr1G000060 // HORVU0Hr1G039470 // HORVU5Hr1G088300 // HORVU2Hr1G095360 // HORVU1Hr1G022810 // HORVU7Hr1G091920 // HORVU4Hr1G043910 // HORVU7Hr1G118380…
GO:0044425	C	membrane part	148	1235	1372	23618	2.6e-15	6.4e-14	// HORVU2Hr1G093180 // HORVU4Hr1G080730 // HORVU7Hr1G102070 // HORVU5Hr1G041490 // HORVU6Hr1G095110 // HORVU7Hr1G065590 // HORVU3Hr1G040310 // HORVU1Hr1G056010 // HORVU7Hr1G108890 // HORVU1Hr1G051290 // HORVU5Hr1G094430 // HORVU0Hr1G002680 // HORVU7Hr1G002200 // HORVU7Hr1G114330 // HORVU7Hr1G057300 // HORVU6Hr1G089130 // HORVU1Hr1G030710 // HORVU3Hr1G108010 // HORVU2Hr1G021020 // HORVU5Hr1G120600…
GO:0042175	C	nuclear envelope-endoplasmic reticulum network	13	1235	39	23618	5.2e-08	7.2e-07	// HORVU3Hr1G006330 // HORVU3Hr1G087090 // HORVU0Hr1G039470 // HORVU4Hr1G058460 // HORVU7Hr1G118380 // HORVU7Hr1G091720 // HORVU3Hr1G092660 // HORVU6Hr1G018280 // HORVU6Hr1G091700 // HORVU2Hr1G000060 // HORVU2Hr1G095360 // HORVU5Hr1G088300 // HORVU7Hr1G107080
GO:0044432	C	endoplasmic reticulum part	13	1235	39	23618	5.2e-08	7.2e-07	// HORVU3Hr1G006330 // HORVU3Hr1G087090 // HORVU0Hr1G039470 // HORVU4Hr1G058460 // HORVU7Hr1G118380 // HORVU7Hr1G091720 // HORVU3Hr1G092660 // HORVU6Hr1G018280 // HORVU6Hr1G091700 // HORVU2Hr1G000060 // HORVU2Hr1G095360 // HORVU5Hr1G088300 // HORVU7Hr1G107080
GO:0005789	C	endoplasmic reticulum membrane	13	1235	39	23618	5.2e-08	7.2e-07	// HORVU3Hr1G006330 // HORVU3Hr1G087090 // HORVU0Hr1G039470 // HORVU4Hr1G058460 // HORVU7Hr1G118380 // HORVU7Hr1G091720 // HORVU3Hr1G092660 // HORVU6Hr1G018280 // HORVU6Hr1G091700 // HORVU2Hr1G000060 // HORVU2Hr1G095360 // HORVU5Hr1G088300 // HORVU7Hr1G107080
GO:0071212	C	subsynaptic reticulum	13	1235	39	23618	5.2e-08	7.2e-07	// HORVU3Hr1G006330 // HORVU3Hr1G087090 // HORVU0Hr1G039470 // HORVU4Hr1G058460 // HORVU7Hr1G118380 // HORVU7Hr1G091720 // HORVU3Hr1G092660 // HORVU6Hr1G018280 // HORVU6Hr1G091700 // HORVU2Hr1G000060 // HORVU2Hr1G095360 // HORVU5Hr1G088300 // HORVU7Hr1G107080
GO:0005787	C	signal peptidase complex	5	1235	8	23618	1.9e-05	0.00024	// HORVU7Hr1G118380 // HORVU3Hr1G087090 // HORVU5Hr1G088300 // HORVU4Hr1G058460 // HORVU3Hr1G006330
GO:0012505	C	endomembrane system	15	1235	82	23618	2.2e-05	0.00025	// HORVU3Hr1G006330 // HORVU3Hr1G087090 // HORVU0Hr1G039470 // HORVU4Hr1G058460 // HORVU6Hr1G055030 // HORVU7Hr1G118380 // HORVU7Hr1G091720 // HORVU3Hr1G092660 // HORVU6Hr1G018280 // HORVU6Hr1G091700 // HORVU2Hr1G000060 // HORVU2Hr1G084740 // HORVU5Hr1G088300 // HORVU2Hr1G095360 // HORVU7Hr1G107080
GO:0044464	C	cell part	310	1235	4809	23618	0.00049	0.0047	// HORVU0Hr1G010920 // HORVU2Hr1G093180 // HORVU4Hr1G080730 // HORVU6Hr1G084500 // HORVU5Hr1G041490 // HORVU3Hr1G089820 // HORVU2Hr1G094150 // HORVU5Hr1G036120 // HORVU6Hr1G031450 // HORVU7Hr1G039510 // HORVU5Hr1G103360 // HORVU3Hr1G019330 // HORVU1Hr1G076090 // HORVU7Hr1G065590 // HORVU5Hr1G088620 // HORVU3Hr1G040310 // HORVU4Hr1G010940 // HORVU1Hr1G056010 // HORVU7Hr1G040880 // HORVU4Hr1G003420…
// HORVU7Hr1G031330 // HORVU1Hr1G071810 // HORVU1Hr1G088760 // HORVU3Hr1G049790 // HORVU5Hr1G072680 // HORVU7Hr1G030880 // HORVU5Hr1G005480 // HORVU5Hr1G041720 // HORVU0Hr1G001750 // HORVU6Hr1G071830 // HORVU4Hr1G063450 // HORVU0Hr1G033410 // HORVU6Hr1G000440 // HORVU7Hr1G115460 // HORVU4Hr1G074800 // HORVU1Hr1G038000 // HORVU6Hr1G012010 // HORVU7Hr1G115370 // HORVU7Hr1G081830 // HORVU2Hr1G028500…
0 // HORVU0Hr1G011280 // HORVU7Hr1G035570 // HORVU2Hr1G040140 // HORVU1Hr1G081280 // HORVU1Hr1G061600 // HORVU2Hr1G026020 // HORVU3Hr1G021970 // HORVU2Hr1G093200 // HORVU6Hr1G082290 // HORVU0Hr1G033130 // HORVU4Hr1G013620 // HORVU2Hr1G019010 // HORVU4Hr1G064710 // HORVU1Hr1G017460 // HORVU0Hr1G026140 // HORVU1Hr1G032310 // HORVU2Hr1G110580 // HORVU6Hr1G046800 // HORVU6Hr1G024460 // HORVU5Hr1G0088…
GO:0005623	C	cell	310	1235	4809	23618	0.00049	0.0047	// HORVU0Hr1G010920 // HORVU2Hr1G093180 // HORVU4Hr1G080730 // HORVU6Hr1G084500 // HORVU5Hr1G041490 // HORVU3Hr1G089820 // HORVU2Hr1G094150 // HORVU5Hr1G036120 // HORVU6Hr1G031450 // HORVU7Hr1G039510 // HORVU5Hr1G103360 // HORVU3Hr1G019330 // HORVU1Hr1G076090 // HORVU7Hr1G065590 // HORVU5Hr1G088620 // HORVU3Hr1G040310 // HORVU4Hr1G010940 // HORVU1Hr1G056010 // HORVU7Hr1G040880 // HORVU4Hr1G003420…
// HORVU7Hr1G031330 // HORVU1Hr1G071810 // HORVU1Hr1G088760 // HORVU3Hr1G049790 // HORVU5Hr1G072680 // HORVU7Hr1G030880 // HORVU5Hr1G005480 // HORVU5Hr1G041720 // HORVU0Hr1G001750 // HORVU6Hr1G071830 // HORVU4Hr1G063450 // HORVU0Hr1G033410 // HORVU6Hr1G000440 // HORVU7Hr1G115460 // HORVU4Hr1G074800 // HORVU1Hr1G038000 // HORVU6Hr1G012010 // HORVU7Hr1G115370 // HORVU7Hr1G081830 // HORVU2Hr1G028500…
0 // HORVU0Hr1G011280 // HORVU7Hr1G035570 // HORVU2Hr1G040140 // HORVU1Hr1G081280 // HORVU1Hr1G061600 // HORVU2Hr1G026020 // HORVU3Hr1G021970 // HORVU2Hr1G093200 // HORVU6Hr1G082290 // HORVU0Hr1G033130 // HORVU4Hr1G013620 // HORVU2Hr1G019010 // HORVU4Hr1G064710 // HORVU1Hr1G017460 // HORVU0Hr1G026140 // HORVU1Hr1G032310 // HORVU2Hr1G110580 // HORVU6Hr1G046800 // HORVU6Hr1G024460 // HORVU5Hr1G0088…
GO:0005576	C	extracellular region	22	1235	215	23618	0.0023	0.021	// HORVU3Hr1G025080 // HORVU1Hr1G054230 // HORVU4Hr1G088080 // HORVU1Hr1G052290 // HORVU3Hr1G085520 // HORVU0Hr1G016380 // HORVU2Hr1G013340 // HORVU1Hr1G053300 // HORVU3Hr1G038630 // HORVU2Hr1G013360 // HORVU4Hr1G055140 // HORVU4Hr1G090820 // HORVU3Hr1G001920 // HORVU1Hr1G054240 // HORVU1Hr1G087320 // HORVU7Hr1G075680 // HORVU1Hr1G065150 // HORVU7Hr1G087240 // HORVU6Hr1G001150 // HORVU6Hr1G014950…
GO:0005618	C	cell wall	11	1235	79	23618	0.0027	0.023	// HORVU6Hr1G082990 // HORVU4Hr1G090820 // HORVU3Hr1G077630 // HORVU3Hr1G091360 // HORVU3Hr1G025080 // HORVU6Hr1G014950 // HORVU1Hr1G093370 // HORVU1Hr1G087320 // HORVU2Hr1G023830 // HORVU4Hr1G064220 // HORVU2Hr1G023820
GO:0030312	C	external encapsulating structure	11	1235	80	23618	0.003	0.024	// HORVU6Hr1G082990 // HORVU4Hr1G090820 // HORVU3Hr1G077630 // HORVU3Hr1G091360 // HORVU3Hr1G025080 // HORVU6Hr1G014950 // HORVU1Hr1G093370 // HORVU1Hr1G087320 // HORVU2Hr1G023830 // HORVU4Hr1G064220 // HORVU2Hr1G023820

## Sheet: Sync_GO-Enriched
GO_acc	term_type	Term	queryitem	querytotal	refitem	reftotal	pvalue	FDR	entries
GO:0005975	P	carbohydrate metabolic process	98	1601	869	23618	1.3e-06	0.0021	// HORVU2Hr1G120870 // HORVU5Hr1G076230 // HORVU1Hr1G054380 // HORVU6Hr1G062820 // HORVU4Hr1G071730 // HORVU4Hr1G012330 // HORVU7Hr1G012600 // HORVU4Hr1G063790 // HORVU4Hr1G052350 // HORVU3Hr1G073780 // HORVU3Hr1G067620 // HORVU4Hr1G074810 // HORVU7Hr1G060260 // HORVU3Hr1G105380 // HORVU4Hr1G028720 // HORVU0Hr1G004830 // HORVU3Hr1G085420 // HORVU1Hr1G076350 // HORVU4Hr1G015570 // HORVU2Hr1G077120…
GO:0015995	P	chlorophyll biosynthetic process	5	1601	6	23618	8.2e-06	0.0065	// HORVU3Hr1G039930 // HORVU7Hr1G012690 // HORVU1Hr1G059890 // HORVU6Hr1G075900 // HORVU5Hr1G111310
GO:0015994	P	chlorophyll metabolic process	5	1601	7	23618	2.7e-05	0.0086	// HORVU3Hr1G039930 // HORVU7Hr1G012690 // HORVU1Hr1G059890 // HORVU6Hr1G075900 // HORVU5Hr1G111310
GO:0006629	P	lipid metabolic process	60	1601	502	23618	2.2e-05	0.0086	// HORVU6Hr1G062220 // HORVU6Hr1G058000 // HORVU5Hr1G080130 // HORVU1Hr1G022020 // HORVU4Hr1G073840 // HORVU2Hr1G125260 // HORVU1Hr1G013970 // HORVU1Hr1G039830 // HORVU3Hr1G057200 // HORVU1Hr1G068860 // HORVU5Hr1G103060 // HORVU1Hr1G040420 // HORVU3Hr1G015590 // HORVU3Hr1G054780 // HORVU3Hr1G113200 // HORVU1Hr1G079070 // HORVU1Hr1G060610 // HORVU4Hr1G030810 // HORVU7Hr1G077710 // HORVU3Hr1G079900…
GO:0044255	P	cellular lipid metabolic process	43	1601	320	23618	1.9e-05	0.0086	// HORVU6Hr1G058000 // HORVU5Hr1G080130 // HORVU3Hr1G105880 // HORVU4Hr1G073840 // HORVU1Hr1G039830 // HORVU1Hr1G068860 // HORVU7Hr1G112710 // HORVU1Hr1G080460 // HORVU3Hr1G015590 // HORVU3Hr1G113200 // HORVU1Hr1G079070 // HORVU1Hr1G060610 // HORVU4Hr1G030810 // HORVU7Hr1G077710 // HORVU4Hr1G071730 // HORVU7Hr1G069660 // HORVU2Hr1G041320 // HORVU6Hr1G089980 // HORVU2Hr1G022850 // HORVU5Hr1G082210…
GO:0006073	P	cellular glucan metabolic process	18	1601	101	23618	0.00015	0.033	// HORVU3Hr1G073780 // HORVU3Hr1G015070 // HORVU6Hr1G093230 // HORVU4Hr1G028720 // HORVU7Hr1G098390 // HORVU2Hr1G045330 // HORVU2Hr1G077120 // HORVU7Hr1G098440 // HORVU7Hr1G070010 // HORVU7Hr1G098280 // HORVU1Hr1G091600 // HORVU2Hr1G072500 // HORVU5Hr1G071140 // HORVU7Hr1G012600 // HORVU7Hr1G098260 // HORVU1Hr1G022900 // HORVU2Hr1G108420 // HORVU5Hr1G060340
GO:0009069	P	serine family amino acid metabolic process	8	1601	25	23618	0.00017	0.033	// HORVU3Hr1G067110 // HORVU2Hr1G000280 // HORVU7Hr1G021860 // HORVU6Hr1G076880 // HORVU3Hr1G079890 // HORVU5Hr1G005980 // HORVU7Hr1G111190 // HORVU1Hr1G056180
GO:0044264	P	cellular polysaccharide metabolic process	19	1601	112	23618	0.0002	0.033	// HORVU3Hr1G073780 // HORVU3Hr1G015070 // HORVU6Hr1G093230 // HORVU7Hr1G098260 // HORVU4Hr1G028720 // HORVU7Hr1G098390 // HORVU3Hr1G108120 // HORVU2Hr1G077120 // HORVU7Hr1G098440 // HORVU7Hr1G070010 // HORVU7Hr1G098280 // HORVU1Hr1G091600 // HORVU2Hr1G072500 // HORVU5Hr1G071140 // HORVU2Hr1G045330 // HORVU7Hr1G012600 // HORVU1Hr1G022900 // HORVU2Hr1G108420 // HORVU5Hr1G060340
GO:0044042	P	glucan metabolic process	18	1601	101	23618	0.00015	0.033	// HORVU3Hr1G073780 // HORVU3Hr1G015070 // HORVU6Hr1G093230 // HORVU4Hr1G028720 // HORVU7Hr1G098390 // HORVU2Hr1G045330 // HORVU2Hr1G077120 // HORVU7Hr1G098440 // HORVU7Hr1G070010 // HORVU7Hr1G098280 // HORVU1Hr1G091600 // HORVU2Hr1G072500 // HORVU5Hr1G071140 // HORVU7Hr1G012600 // HORVU7Hr1G098260 // HORVU1Hr1G022900 // HORVU2Hr1G108420 // HORVU5Hr1G060340
GO:0030258	P	lipid modification	9	1601	32	23618	0.00021	0.033	// HORVU3Hr1G020880 // HORVU4Hr1G002820 // HORVU7Hr1G083490 // HORVU2Hr1G041320 // HORVU1Hr1G068860 // HORVU3Hr1G083200 // HORVU5Hr1G104620 // HORVU1Hr1G080460 // HORVU7Hr1G045800
GO:0016758	F	transferase activity, transferring hexosyl groups	59	1601	451	23618	1.6e-06	0.0016	// HORVU3Hr1G078860 // HORVU5Hr1G009580 // HORVU2Hr1G106410 // HORVU3Hr1G005780 // HORVU6Hr1G075950 // HORVU5Hr1G071140 // HORVU7Hr1G098280 // HORVU1Hr1G066470 // HORVU7Hr1G098260 // HORVU1Hr1G026480 // HORVU5Hr1G060340 // HORVU3Hr1G069720 // HORVU5Hr1G000700 // HORVU7Hr1G010240 // HORVU1Hr1G007720 // HORVU2Hr1G072500 // HORVU3Hr1G069890 // HORVU7Hr1G039800 // HORVU7Hr1G083990 // HORVU2Hr1G045330…
GO:0016740	F	transferase activity	297	1601	3349	23618	1e-05	0.005	// HORVU2Hr1G096350 // HORVU6Hr1G074180 // HORVU4Hr1G073840 // HORVU3Hr1G005780 // HORVU1Hr1G078410 // HORVU2Hr1G094360 // HORVU5Hr1G085020 // HORVU2Hr1G030520 // HORVU0Hr1G034370 // HORVU6Hr1G063400 // HORVU4Hr1G045370 // HORVU2Hr1G017650 // HORVU2Hr1G105580 // HORVU5Hr1G098840 // HORVU1Hr1G026480 // HORVU3Hr1G085100 // HORVU1Hr1G060610 // HORVU2Hr1G103780 // HORVU4Hr1G087100 // HORVU3Hr1G096250…
// HORVU6Hr1G051980 // HORVU2Hr1G126750 // HORVU6Hr1G085950 // HORVU3Hr1G089260 // HORVU7Hr1G038650 // HORVU6Hr1G052500 // HORVU4Hr1G012420 // HORVU0Hr1G006160 // HORVU3Hr1G025790 // HORVU1Hr1G015770 // HORVU7Hr1G096680 // HORVU2Hr1G100600 // HORVU6Hr1G000480 // HORVU2Hr1G124150 // HORVU4Hr1G054120 // HORVU7Hr1G035620 // HORVU4Hr1G045160 // HORVU5Hr1G021940 // HORVU3Hr1G090220 // HORVU5Hr1G033620…
0 // HORVU0Hr1G030280 // HORVU6Hr1G030710 // HORVU4Hr1G076160 // HORVU2Hr1G013590 // HORVU7Hr1G049140 // HORVU0Hr1G036520 // HORVU2Hr1G015980 // HORVU7Hr1G031210 // HORVU3Hr1G023400 // HORVU1Hr1G076090 // HORVU4Hr1G082910 // HORVU3Hr1G023530 // HORVU7Hr1G120960 // HORVU5Hr1G043080 // HORVU7Hr1G114890 // HORVU6Hr1G092730 // HORVU4Hr1G014760 // HORVU2Hr1G127700 // HORVU2Hr1G026860 // HORVU7Hr1G0014…
GO:0000166	F	nucleotide binding	325	1601	3797	23618	5.8e-05	0.0066	// HORVU1Hr1G082220 // HORVU2Hr1G096350 // HORVU7Hr1G098490 // HORVU6Hr1G074180 // HORVU3Hr1G104770 // HORVU6Hr1G028220 // HORVU1Hr1G078410 // HORVU2Hr1G094360 // HORVU4Hr1G065620 // HORVU2Hr1G030520 // HORVU7Hr1G111190 // HORVU2Hr1G044270 // HORVU7Hr1G120540 // HORVU1Hr1G005710 // HORVU1Hr1G056180 // HORVU5Hr1G098840 // HORVU3Hr1G071120 // HORVU2Hr1G103780 // HORVU4Hr1G087100 // HORVU6Hr1G091540…
// HORVU3Hr1G042330 // HORVU4Hr1G059340 // HORVU7Hr1G024980 // HORVU5Hr1G032650 // HORVU3Hr1G069580 // HORVU7Hr1G017810 // HORVU1Hr1G069450 // HORVU1Hr1G015210 // HORVU2Hr1G124530 // HORVU2Hr1G044270 // HORVU1Hr1G069270 // HORVU3Hr1G113790 // HORVU2Hr1G087580 // HORVU2Hr1G096270 // HORVU6Hr1G003590 // HORVU6Hr1G018060 // HORVU1Hr1G088510 // HORVU6Hr1G002530 // HORVU0Hr1G027280 // HORVU5Hr1G020200…
0 // HORVU5Hr1G084560 // HORVU7Hr1G013170 // HORVU4Hr1G019460 // HORVU3Hr1G063590 // HORVU1Hr1G056600 // HORVU5Hr1G100700 // HORVU6Hr1G072870 // HORVU0Hr1G031640 // HORVU5Hr1G107430 // HORVU7Hr1G091110 // HORVU3Hr1G013390 // HORVU4Hr1G082140 // HORVU5Hr1G068820 // HORVU2Hr1G113200 // HORVU5Hr1G068790 // HORVU5Hr1G001080 // HORVU5Hr1G080280 // HORVU3Hr1G117690 // HORVU1Hr1G057910 // HORVU2Hr1G0155…
GO:0017076	F	purine nucleotide binding	287	1601	3311	23618	6e-05	0.0066	// HORVU2Hr1G096350 // HORVU7Hr1G098490 // HORVU3Hr1G104770 // HORVU6Hr1G028220 // HORVU1Hr1G078410 // HORVU2Hr1G094360 // HORVU5Hr1G085020 // HORVU2Hr1G030520 // HORVU2Hr1G044270 // HORVU7Hr1G120540 // HORVU1Hr1G005710 // HORVU5Hr1G098840 // HORVU4Hr1G084840 // HORVU2Hr1G103780 // HORVU4Hr1G087100 // HORVU6Hr1G091540 // HORVU7Hr1G101140 // HORVU7Hr1G121150 // HORVU2Hr1G025890 // HORVU5Hr1G012900…
// HORVU3Hr1G068750 // HORVU7Hr1G119800 // HORVU5Hr1G041070 // HORVU2Hr1G021740 // HORVU3Hr1G026180 // HORVU3Hr1G092970 // HORVU0Hr1G014140 // HORVU6Hr1G067840 // HORVU1Hr1G078410 // HORVU2Hr1G020340 // HORVU5Hr1G010660 // HORVU2Hr1G002690 // HORVU7Hr1G055680 // HORVU3Hr1G081050 // HORVU2Hr1G117800 // HORVU7Hr1G056060 // HORVU6Hr1G021450 // HORVU1Hr1G091890 // HORVU7Hr1G002850 // HORVU1Hr1G089940…
0 // HORVU3Hr1G012110 // HORVU4Hr1G038380 // HORVU3Hr1G071740 // HORVU2Hr1G079300 // HORVU7Hr1G085650 // HORVU5Hr1G011940 // HORVU1Hr1G021560 // HORVU6Hr1G085890 // HORVU3Hr1G090220 // HORVU7Hr1G038790 // HORVU4Hr1G073930 // HORVU6Hr1G008610 // HORVU6Hr1G069280 // HORVU2Hr1G022980 // HORVU2Hr1G063910 // HORVU2Hr1G066530 // HORVU4Hr1G050700 // HORVU3Hr1G107310 // HORVU2Hr1G080240 // HORVU6Hr1G0230…
GO:0032555	F	purine ribonucleotide binding	274	1601	3149	23618	6.5e-05	0.0066	// HORVU2Hr1G096350 // HORVU7Hr1G098490 // HORVU3Hr1G104770 // HORVU6Hr1G028220 // HORVU1Hr1G078410 // HORVU2Hr1G094360 // HORVU5Hr1G085020 // HORVU2Hr1G030520 // HORVU2Hr1G044270 // HORVU7Hr1G120540 // HORVU1Hr1G005710 // HORVU5Hr1G098840 // HORVU4Hr1G084840 // HORVU2Hr1G103780 // HORVU4Hr1G087100 // HORVU6Hr1G091540 // HORVU7Hr1G101140 // HORVU7Hr1G121150 // HORVU2Hr1G025890 // HORVU5Hr1G012900…
// HORVU3Hr1G100390 // HORVU6Hr1G038550 // HORVU3Hr1G002070 // HORVU3Hr1G065260 // HORVU7Hr1G008240 // HORVU1Hr1G038070 // HORVU7Hr1G097930 // HORVU2Hr1G113100 // HORVU3Hr1G114220 // HORVU3Hr1G093140 // HORVU7Hr1G022440 // HORVU2Hr1G037500 // HORVU2Hr1G108010 // HORVU1Hr1G075680 // HORVU6Hr1G065020 // HORVU4Hr1G064110 // HORVU5Hr1G123480 // HORVU7Hr1G063910 // HORVU7Hr1G014870 // HORVU3Hr1G075990…
GO:0032553	F	ribonucleotide binding	274	1601	3149	23618	6.5e-05	0.0066	// HORVU2Hr1G096350 // HORVU7Hr1G098490 // HORVU3Hr1G104770 // HORVU6Hr1G028220 // HORVU1Hr1G078410 // HORVU2Hr1G094360 // HORVU5Hr1G085020 // HORVU2Hr1G030520 // HORVU2Hr1G044270 // HORVU7Hr1G120540 // HORVU1Hr1G005710 // HORVU5Hr1G098840 // HORVU4Hr1G084840 // HORVU2Hr1G103780 // HORVU4Hr1G087100 // HORVU6Hr1G091540 // HORVU7Hr1G101140 // HORVU7Hr1G121150 // HORVU2Hr1G025890 // HORVU5Hr1G012900…
// HORVU3Hr1G100390 // HORVU6Hr1G038550 // HORVU3Hr1G002070 // HORVU3Hr1G065260 // HORVU7Hr1G008240 // HORVU1Hr1G038070 // HORVU7Hr1G097930 // HORVU2Hr1G113100 // HORVU3Hr1G114220 // HORVU3Hr1G093140 // HORVU7Hr1G022440 // HORVU2Hr1G037500 // HORVU2Hr1G108010 // HORVU1Hr1G075680 // HORVU6Hr1G065020 // HORVU4Hr1G064110 // HORVU5Hr1G123480 // HORVU7Hr1G063910 // HORVU7Hr1G014870 // HORVU3Hr1G075990…
GO:0060089	F	molecular transducer activity	19	1601	102	23618	5.5e-05	0.0066	// HORVU6Hr1G049950 // HORVU3Hr1G051800 // HORVU1Hr1G090940 // HORVU5Hr1G017390 // HORVU7Hr1G008720 // HORVU6Hr1G083680 // HORVU4Hr1G001770 // HORVU4Hr1G001650 // HORVU4Hr1G074350 // HORVU6Hr1G083570 // HORVU4Hr1G001670 // HORVU4Hr1G001590 // HORVU4Hr1G001660 // HORVU7Hr1G097740 // HORVU4Hr1G008610 // HORVU2Hr1G079220 // HORVU4Hr1G001680 // HORVU3Hr1G094870 // HORVU5Hr1G049160
GO:0016757	F	transferase activity, transferring glycosyl groups	68	1601	589	23618	2.1e-05	0.0066	// HORVU3Hr1G078860 // HORVU5Hr1G009580 // HORVU5Hr1G045700 // HORVU2Hr1G106410 // HORVU3Hr1G005780 // HORVU3Hr1G068970 // HORVU1Hr1G012680 // HORVU5Hr1G071140 // HORVU7Hr1G098280 // HORVU6Hr1G063400 // HORVU4Hr1G061070 // HORVU7Hr1G098260 // HORVU1Hr1G026480 // HORVU5Hr1G060340 // HORVU3Hr1G069720 // HORVU1Hr1G065560 // HORVU5Hr1G000700 // HORVU6Hr1G075950 // HORVU7Hr1G010240 // HORVU1Hr1G007720…
GO:0016762	F	xyloglucan:xyloglucosyl transferase activity	11	1601	41	23618	6.7e-05	0.0066	// HORVU3Hr1G015070 // HORVU4Hr1G028720 // HORVU7Hr1G098390 // HORVU2Hr1G045330 // HORVU7Hr1G098440 // HORVU7Hr1G012600 // HORVU7Hr1G098280 // HORVU6Hr1G093230 // HORVU7Hr1G098260 // HORVU2Hr1G108420 // HORVU5Hr1G060340
GO:0004871	F	signal transducer activity	19	1601	102	23618	5.5e-05	0.0066	// HORVU6Hr1G049950 // HORVU3Hr1G051800 // HORVU1Hr1G090940 // HORVU5Hr1G017390 // HORVU7Hr1G008720 // HORVU6Hr1G083680 // HORVU4Hr1G001770 // HORVU4Hr1G001650 // HORVU4Hr1G074350 // HORVU6Hr1G083570 // HORVU4Hr1G001670 // HORVU4Hr1G001590 // HORVU4Hr1G001660 // HORVU7Hr1G097740 // HORVU4Hr1G008610 // HORVU2Hr1G079220 // HORVU4Hr1G001680 // HORVU3Hr1G094870 // HORVU5Hr1G049160
GO:0032559	F	adenyl ribonucleotide binding	252	1601	2914	23618	0.00016	0.012	// HORVU2Hr1G096350 // HORVU7Hr1G098490 // HORVU3Hr1G104770 // HORVU6Hr1G028220 // HORVU1Hr1G078410 // HORVU2Hr1G094360 // HORVU5Hr1G085020 // HORVU2Hr1G030520 // HORVU2Hr1G044270 // HORVU7Hr1G120540 // HORVU1Hr1G005710 // HORVU5Hr1G098840 // HORVU4Hr1G084840 // HORVU2Hr1G103780 // HORVU4Hr1G087100 // HORVU6Hr1G091540 // HORVU3Hr1G113640 // HORVU7Hr1G121150 // HORVU2Hr1G025890 // HORVU5Hr1G012900…
// HORVU5Hr1G082310 // HORVU2Hr1G102410 // HORVU5Hr1G043640 // HORVU6Hr1G018960 // HORVU4Hr1G080110 // HORVU0Hr1G005840 // HORVU4Hr1G087720 // HORVU5Hr1G000060 // HORVU2Hr1G124010 // HORVU0Hr1G006080 // HORVU7Hr1G084140 // HORVU6Hr1G090290 // HORVU1Hr1G034750 // HORVU7Hr1G105190 // HORVU5Hr1G114030 // HORVU5Hr1G119000 // HORVU2Hr1G008370 // HORVU3Hr1G085360 // HORVU5Hr1G087670 // HORVU7Hr1G105200…
GO:0001883	F	purine nucleoside binding	264	1601	3073	23618	0.00017	0.012	// HORVU2Hr1G096350 // HORVU7Hr1G098490 // HORVU3Hr1G104770 // HORVU6Hr1G028220 // HORVU1Hr1G078410 // HORVU2Hr1G094360 // HORVU5Hr1G085020 // HORVU2Hr1G030520 // HORVU2Hr1G044270 // HORVU7Hr1G120540 // HORVU1Hr1G005710 // HORVU5Hr1G098840 // HORVU4Hr1G084840 // HORVU2Hr1G103780 // HORVU4Hr1G087100 // HORVU6Hr1G091540 // HORVU3Hr1G113640 // HORVU7Hr1G121150 // HORVU2Hr1G025890 // HORVU5Hr1G012900…
// HORVU1Hr1G040170 // HORVU4Hr1G079460 // HORVU5Hr1G017760 // HORVU1Hr1G009560 // HORVU7Hr1G097730 // HORVU1Hr1G092290 // HORVU3Hr1G053380 // HORVU5Hr1G106720 // HORVU3Hr1G007680 // HORVU5Hr1G086670 // HORVU2Hr1G000900 // HORVU1Hr1G004050 // HORVU5Hr1G006960 // HORVU7Hr1G000020 // HORVU5Hr1G002400 // HORVU5Hr1G122660 // HORVU5Hr1G122190 // HORVU1Hr1G054530 // HORVU4Hr1G067650 // HORVU2Hr1G098400…
GO:0001882	F	nucleoside binding	264	1601	3073	23618	0.00017	0.012	// HORVU2Hr1G096350 // HORVU7Hr1G098490 // HORVU3Hr1G104770 // HORVU6Hr1G028220 // HORVU1Hr1G078410 // HORVU2Hr1G094360 // HORVU5Hr1G085020 // HORVU2Hr1G030520 // HORVU2Hr1G044270 // HORVU7Hr1G120540 // HORVU1Hr1G005710 // HORVU5Hr1G098840 // HORVU4Hr1G084840 // HORVU2Hr1G103780 // HORVU4Hr1G087100 // HORVU6Hr1G091540 // HORVU3Hr1G113640 // HORVU7Hr1G121150 // HORVU2Hr1G025890 // HORVU5Hr1G012900…
// HORVU1Hr1G040170 // HORVU4Hr1G079460 // HORVU5Hr1G017760 // HORVU1Hr1G009560 // HORVU7Hr1G097730 // HORVU1Hr1G092290 // HORVU3Hr1G053380 // HORVU5Hr1G106720 // HORVU3Hr1G007680 // HORVU5Hr1G086670 // HORVU2Hr1G000900 // HORVU1Hr1G004050 // HORVU5Hr1G006960 // HORVU7Hr1G000020 // HORVU5Hr1G002400 // HORVU5Hr1G122660 // HORVU5Hr1G122190 // HORVU1Hr1G054530 // HORVU4Hr1G067650 // HORVU2Hr1G098400…
GO:0005524	F	ATP binding	221	1601	2513	23618	0.00015	0.012	// HORVU2Hr1G096350 // HORVU7Hr1G098490 // HORVU1Hr1G078410 // HORVU2Hr1G094360 // HORVU5Hr1G085020 // HORVU2Hr1G030520 // HORVU2Hr1G044270 // HORVU2Hr1G017650 // HORVU5Hr1G098840 // HORVU4Hr1G084840 // HORVU2Hr1G103780 // HORVU4Hr1G087100 // HORVU6Hr1G091540 // HORVU2Hr1G101650 // HORVU2Hr1G025890 // HORVU5Hr1G012900 // HORVU7Hr1G087190 // HORVU7Hr1G075220 // HORVU2Hr1G034440 // HORVU5Hr1G020060…
// HORVU5Hr1G044550 // HORVU5Hr1G064200 // HORVU3Hr1G005770 // HORVU2Hr1G087930 // HORVU5Hr1G075050 // HORVU7Hr1G110650 // HORVU2Hr1G110900 // HORVU7Hr1G091120 // HORVU5Hr1G009350 // HORVU5Hr1G061810 // HORVU4Hr1G086640 // HORVU7Hr1G016650 // HORVU2Hr1G074230 // HORVU7Hr1G085680 // HORVU5Hr1G117560 // HORVU3Hr1G017020 // HORVU2Hr1G103620 // HORVU5Hr1G078590 // HORVU5Hr1G000940 // HORVU3Hr1G002270…
GO:0030554	F	adenyl nucleotide binding	264	1601	3073	23618	0.00017	0.012	// HORVU2Hr1G096350 // HORVU7Hr1G098490 // HORVU3Hr1G104770 // HORVU6Hr1G028220 // HORVU1Hr1G078410 // HORVU2Hr1G094360 // HORVU5Hr1G085020 // HORVU2Hr1G030520 // HORVU2Hr1G044270 // HORVU7Hr1G120540 // HORVU1Hr1G005710 // HORVU5Hr1G098840 // HORVU4Hr1G084840 // HORVU2Hr1G103780 // HORVU4Hr1G087100 // HORVU6Hr1G091540 // HORVU3Hr1G113640 // HORVU7Hr1G121150 // HORVU2Hr1G025890 // HORVU5Hr1G012900…
// HORVU1Hr1G040170 // HORVU4Hr1G079460 // HORVU5Hr1G017760 // HORVU1Hr1G009560 // HORVU7Hr1G097730 // HORVU1Hr1G092290 // HORVU3Hr1G053380 // HORVU5Hr1G106720 // HORVU3Hr1G007680 // HORVU5Hr1G086670 // HORVU2Hr1G000900 // HORVU1Hr1G004050 // HORVU5Hr1G006960 // HORVU7Hr1G000020 // HORVU5Hr1G002400 // HORVU5Hr1G122660 // HORVU5Hr1G122190 // HORVU1Hr1G054530 // HORVU4Hr1G067650 // HORVU2Hr1G098400…
GO:0016773	F	phosphotransferase activity, alcohol group as acceptor	154	1601	1678	23618	0.00019	0.012	// HORVU2Hr1G096350 // HORVU5Hr1G076230 // HORVU1Hr1G078410 // HORVU2Hr1G094360 // HORVU5Hr1G085020 // HORVU2Hr1G030520 // HORVU2Hr1G044270 // HORVU2Hr1G017650 // HORVU5Hr1G098840 // HORVU6Hr1G079810 // HORVU2Hr1G103780 // HORVU2Hr1G101650 // HORVU2Hr1G025890 // HORVU7Hr1G038710 // HORVU7Hr1G075220 // HORVU2Hr1G034440 // HORVU5Hr1G020060 // HORVU7Hr1G097740 // HORVU1Hr1G090940 // HORVU4Hr1G081600…
// HORVU7Hr1G040550 // HORVU1Hr1G005720 // HORVU4Hr1G067140 // HORVU1Hr1G009250 // HORVU6Hr1G052910 // HORVU2Hr1G016750 // HORVU7Hr1G093200 // HORVU1Hr1G009600 // HORVU7Hr1G031210 // HORVU6Hr1G092730 // HORVU4Hr1G014760 // HORVU0Hr1G007620 // HORVU2Hr1G026860 // HORVU7Hr1G001420 // HORVU2Hr1G111790 // HORVU1Hr1G053270 // HORVU3Hr1G002490 // HORVU0Hr1G016820 // HORVU0Hr1G032840 // HORVU3Hr1G025810…
GO:0008092	F	cytoskeletal protein binding	21	1601	133	23618	0.00027	0.016	// HORVU3Hr1G108110 // HORVU4Hr1G064580 // HORVU5Hr1G098780 // HORVU3Hr1G042330 // HORVU1Hr1G021930 // HORVU4Hr1G049770 // HORVU7Hr1G045770 // HORVU5Hr1G000150 // HORVU0Hr1G017080 // HORVU6Hr1G080920 // HORVU2Hr1G025570 // HORVU7Hr1G110830 // HORVU3Hr1G070900 // HORVU2Hr1G081490 // HORVU4Hr1G054600 // HORVU1Hr1G010810 // HORVU6Hr1G090690 // HORVU6Hr1G070900 // HORVU3Hr1G078900 // HORVU5Hr1G050510…
GO:0004553	F	hydrolase activity, hydrolyzing O-glycosyl compounds	53	1601	472	23618	0.00029	0.016	// HORVU2Hr1G120870 // HORVU6Hr1G073570 // HORVU1Hr1G063090 // HORVU7Hr1G098280 // HORVU2Hr1G036980 // HORVU7Hr1G098260 // HORVU5Hr1G073370 // HORVU5Hr1G052830 // HORVU5Hr1G060340 // HORVU7Hr1G000260 // HORVU6Hr1G062820 // HORVU6Hr1G022270 // HORVU2Hr1G091910 // HORVU4Hr1G012330 // HORVU7Hr1G012600 // HORVU3Hr1G105620 // HORVU0Hr1G017220 // HORVU4Hr1G074280 // HORVU3Hr1G067620 // HORVU2Hr1G108420…
GO:0016301	F	kinase activity	153	1601	1707	23618	0.00054	0.028	// HORVU2Hr1G096350 // HORVU5Hr1G076230 // HORVU1Hr1G078410 // HORVU2Hr1G094360 // HORVU5Hr1G085020 // HORVU2Hr1G030520 // HORVU2Hr1G044270 // HORVU2Hr1G017650 // HORVU5Hr1G098840 // HORVU6Hr1G079810 // HORVU2Hr1G103780 // HORVU2Hr1G101650 // HORVU2Hr1G025890 // HORVU7Hr1G075220 // HORVU2Hr1G034440 // HORVU5Hr1G020060 // HORVU7Hr1G097740 // HORVU1Hr1G090940 // HORVU4Hr1G081600 // HORVU5Hr1G059030…
// HORVU3Hr1G013100 // HORVU4Hr1G051590 // HORVU7Hr1G043620 // HORVU1Hr1G001660 // HORVU1Hr1G007930 // HORVU6Hr1G016380 // HORVU2Hr1G122370 // HORVU1Hr1G094240 // HORVU2Hr1G017910 // HORVU5Hr1G093660 // HORVU5Hr1G094810 // HORVU3Hr1G110150 // HORVU2Hr1G046850 // HORVU2Hr1G001550 // HORVU7Hr1G030920 // HORVU7Hr1G010500 // HORVU1Hr1G031660 // HORVU7Hr1G048140 // HORVU6Hr1G001580 // HORVU7Hr1G092330…
GO:0016798	F	hydrolase activity, acting on glycosyl bonds	55	1601	518	23618	0.00087	0.043	// HORVU2Hr1G120870 // HORVU6Hr1G073570 // HORVU1Hr1G063090 // HORVU7Hr1G098280 // HORVU2Hr1G036980 // HORVU7Hr1G098260 // HORVU5Hr1G073370 // HORVU5Hr1G052830 // HORVU5Hr1G060340 // HORVU7Hr1G000260 // HORVU6Hr1G062820 // HORVU6Hr1G022270 // HORVU2Hr1G091910 // HORVU4Hr1G012330 // HORVU7Hr1G012600 // HORVU3Hr1G105620 // HORVU0Hr1G017220 // HORVU4Hr1G074280 // HORVU3Hr1G067620 // HORVU2Hr1G108420…
GO:0009538	C	photosystem I reaction center	5	1601	5	23618	1.4e-06	0.00032	// HORVU0Hr1G001490 // HORVU5Hr1G100140 // HORVU5Hr1G109710 // HORVU3Hr1G009210 // HORVU5Hr1G113900
GO:0019898	C	extrinsic to membrane	8	1601	19	23618	1.7e-05	0.0019	// HORVU7Hr1G113210 // HORVU0Hr1G003270 // HORVU3Hr1G051800 // HORVU4Hr1G000240 // HORVU6Hr1G051650 // HORVU7Hr1G050340 // HORVU2Hr1G060880 // HORVU2Hr1G057700
GO:0009654	C	oxygen evolving complex	8	1601	22	23618	6.1e-05	0.0045	// HORVU7Hr1G113210 // HORVU0Hr1G003270 // HORVU4Hr1G000240 // HORVU7Hr1G050340 // HORVU6Hr1G051650 // HORVU6Hr1G085170 // HORVU2Hr1G060880 // HORVU2Hr1G057700
GO:0005874	C	microtubule	6	1601	20	23618	0.00094	0.03	// HORVU4Hr1G087740 // HORVU4Hr1G002530 // HORVU4Hr1G067370 // HORVU5Hr1G100900 // HORVU1Hr1G023030
