# Supplementary material for: Dissection of Developmental Programs and Regulatory Modules Directing Endosperm Transfer Cell and Aleurone Identity in the Syncytial Endosperm of Barley
Source: Plants (Basel). 2023 Apr 10;12(8):1594. doi: 10.3390/plants12081594 (PMC10142620; doi:10.3390/plants12081594)
Supplement: Supplementary file 1 [file plants-12-01594-s001.zip › TableS1.xlsx]

## Sheet: TPM
GeneID	Annotation	Conf	Arab v4	v5	Sync1	Sync2	Sync3	ETC1	ETC2	ETC3
HORVU0Hr1G000020	Leucine-rich repeat receptor-like protein kinase family protein	HC_G	Leucine-rich repeat receptor-like protein kinase family protein; FUNCTIONS IN: kinase activity; INVOLVED IN: protein amino acid phosphorylation; LOCATED IN: plasma membrane, membrane; EXPRESSED IN: 23 plant structures; EXPRESSED DURING: 13 growth stages; CONTAINS InterPro DOMAIN/s: Protein kinase, ATP binding site (InterPro:IPR017441), Serine/threonine-protein kinase domain (InterPro:IPR002290), …	0	0	0.00779438	0	0	0.0210937	0.00417253
HORVU0Hr1G000030	Charged multivesicular body protein 5	HC_G	VPS60.1; CONTAINS InterPro DOMAIN/s: Snf7 (InterPro:IPR005024); BEST Arabidopsis thaliana protein match is: SNF7 family protein (TAIR:AT5G04850.1); Has 1147 Blast hits to 1145 proteins in 230 species: Archae - 3; Bacteria - 8; Metazoa - 447; Fungi - 307; Plants - 230; Viruses - 0; Other Eukaryotes - 152 (source: NCBI BLink).	0	0.0123859	0	0	0	0.014104	0
HORVU0Hr1G000050	receptor-like protein kinase 4	HC_G	receptor serine/threonine kinase, putative; FUNCTIONS IN: protein serine/threonine kinase activity, transmembrane receptor protein serine/threonine kinase activity, protein kinase activity, ATP binding; INVOLVED IN: protein amino acid phosphorylation; LOCATED IN: endomembrane system; EXPRESSED IN: 20 plant structures; EXPRESSED DURING: 11 growth stages; CONTAINS InterPro DOMAIN/s: Protein kinase,…	Encodes a Protease inhibitor/seed storage/LTP family protein	1.00828	0.848507	0.724316	0	0.382715	0.151409
HORVU0Hr1G000080	Ubiquitin-conjugating enzyme family protein	HC_G	ATUBC2-1; CONTAINS InterPro DOMAIN/s: Ubiquitin-conjugating enzyme/RWD-like (InterPro:IPR016135), Ubiquitin-conjugating enzyme, E2 (InterPro:IPR000608); BEST Arabidopsis thaliana protein match is: ubiquitin-conjugating enzyme 18 (TAIR:AT5G42990.1); Has 9046 Blast hits to 9044 proteins in 385 species: Archae - 0; Bacteria - 0; Metazoa - 3956; Fungi - 2002; Plants - 1701; Viruses - 20; Other Eukary…	member of ubiquitin-conjugating E2-proteins	21.1169	19.7254	21.1869	12.9249	11.3818	11.7116
HORVU0Hr1G000100	Anther ethylene-upregulated protein ER1, putative, expressed	HC_G	NA	NA	0	0	0	0.261753	0	0
HORVU0Hr1G000130	Disease resistance protein RPM1	HC_G	NB-ARC domain-containing disease resistance protein; FUNCTIONS IN: ATP binding; INVOLVED IN: apoptosis, defense response; LOCATED IN: cellular_component unknown; EXPRESSED IN: shoot; CONTAINS InterPro DOMAIN/s: NB-ARC (InterPro:IPR002182), Disease resistance protein (InterPro:IPR000767); BEST Arabidopsis thaliana protein match is: Disease resistance protein (CC-NBS-LRR class) family (TAIR:AT5G486…	0	0	0	0	0	0	0
HORVU0Hr1G000160	ACT domain-containing protein	HC_G	ACT domain-containing protein; FUNCTIONS IN: amino acid binding; INVOLVED IN: metabolic process; EXPRESSED IN: 24 plant structures; EXPRESSED DURING: 15 growth stages; CONTAINS InterPro DOMAIN/s: Amino acid-binding ACT (InterPro:IPR002912); BEST Arabidopsis thaliana protein match is: ACT-like superfamily protein (TAIR:AT2G36840.1); Has 465 Blast hits to 403 proteins in 46 species: Archae - 0; Bac…	Encodes a ACT domain-containing protein. The ACT domain, named after bacterial aspartate kinase, chorismate mutase and TyrA (prephenate dehydrogenase), is a regulatory domain that serves as an amino acid-binding site in feedback-regulated amino acid metabolic enzymes.	0.0886666	0.0746162	0.0955426	0	0	0
HORVU0Hr1G000200	actin depolymerizing factor 4	HC_G	actin depolymerizing factor 4 (ADF4); FUNCTIONS IN: actin binding; INVOLVED IN: defense response signaling pathway, resistance gene-dependent, defense response to bacterium; LOCATED IN: intracellular; EXPRESSED IN: 22 plant structures; EXPRESSED DURING: 13 growth stages; CONTAINS InterPro DOMAIN/s: Actin-binding, cofilin/tropomyosin type (InterPro:IPR002108); BEST Arabidopsis thaliana protein mat…	actin depolymerizing factor 4 (ADF4) mRNA, complete cds	222.606	219.626	225.128	132.442	144.84	136.4
HORVU0Hr1G000250	transducin family protein / WD-40 repeat family protein	HC_G	transducin family protein / WD-40 repeat family protein; CONTAINS InterPro DOMAIN/s: WD40 repeat 2 (InterPro:IPR019782), WD40 repeat (InterPro:IPR001680), WD repeat protein 23 (InterPro:IPR017399), G-protein beta WD-40 repeat, region (InterPro:IPR020472), WD40 repeat-like-containing domain (InterPro:IPR011046), WD40-repeat-containing domain (InterPro:IPR017986), WD40/YVTN repeat-like-containing d…	0	1.52288	1.99653	1.69279	0.702	1.35079	1.11212
HORVU0Hr1G000280	pfkB-like carbohydrate kinase family protein	HC_G	GENES NECESSARY FOR THE ACHIEVEMENT OF RUBISCO ACCUMULATION 5 (NARA5); CONTAINS InterPro DOMAIN/s: Carbohydrate/purine kinase (InterPro:IPR011611), Carbohydrate/puine kinase, PfkB, conserved site (InterPro:IPR002173); BEST Arabidopsis thaliana protein match is: pfkB-like carbohydrate kinase family protein (TAIR:AT1G19600.1); Has 30201 Blast hits to 17322 proteins in 780 species: Archae - 12; Bact…	Encodes a phosphofructokinase B-type carbohydrate kinase family protein, NARA5. Regulates photosynthetic gene expression.	2.24102	2.27418	2.72258	0.810231	0.800591	1.28671
HORVU0Hr1G000290	Flavin-containing monooxygenase family protein	HC_G	YUC10; FUNCTIONS IN: NADP or NADPH binding, oxidoreductase activity, monooxygenase activity, FAD binding, flavin-containing monooxygenase activity; INVOLVED IN: regulation of anatomical structure morphogenesis; LOCATED IN: cellular_component unknown; EXPRESSED IN: sperm cell; CONTAINS InterPro DOMAIN/s: Pyridine nucleotide-disulphide oxidoreductase, class-II (InterPro:IPR000103), FAD-dependent py…	A paternally expressed imprinted gene.	0.317586	0.567929	0.0855537	0	0.135615	0.143071
HORVU0Hr1G000300	unknown function	HC_G	Protein of unknown function, DUF593; FUNCTIONS IN: molecular_function unknown; INVOLVED IN: biological_process unknown; LOCATED IN: cellular_component unknown; EXPRESSED IN: 24 plant structures; EXPRESSED DURING: 15 growth stages; CONTAINS InterPro DOMAIN/s: Protein of unknown function DUF593 (InterPro:IPR007656); BEST Arabidopsis thaliana protein match is: Protein of unknown function, DUF593 (TA…	0	0.494221	0.293581	0.34459	0.134013	0.496568	0.209548
HORVU0Hr1G000320	Core-2/I-branching beta-1,6-N-acetylglucosaminyltransferase family protein	HC_G	Core-2/I-branching beta-1,6-N-acetylglucosaminyltransferase family protein; CONTAINS InterPro DOMAIN/s: Core-2/I-Branching enzyme (InterPro:IPR021141); BEST Arabidopsis thaliana protein match is: Core-2/I-branching beta-1,6-N-acetylglucosaminyltransferase family protein (TAIR:AT1G11940.1); Has 574 Blast hits to 572 proteins in 18 species: Archae - 0; Bacteria - 0; Metazoa - 0; Fungi - 0; Plants -…	0	0	0	0	0	0	0
HORVU0Hr1G000340	cystathionine beta-lyase	HC_G	methionine gamma-lyase (MGL); CONTAINS InterPro DOMAIN/s: Pyridoxal phosphate-dependent transferase, major domain (InterPro:IPR015424), Cys/Met metabolism, pyridoxal phosphate-dependent enzyme (InterPro:IPR000277), Pyridoxal phosphate-dependent transferase, major region, subdomain 1 (InterPro:IPR015421), Pyridoxal phosphate-dependent transferase, major region, subdomain 2 (InterPro:IPR015422); BE…	Encodes a functional methionine gamma-lyase, a cytosolic enzyme catalyzes the degradation of methionine into methanethiol, alpha-ketobutyrate and ammonia. The catabolism of excess methionine is important to methionine homeostasis.	1.7601	0.0965993	0.185536	0.132286	0	0.0689494
HORVU0Hr1G000350	DNA-directed RNA polymerase	HC_G	NA	NA	0	0	0	0	0	0
HORVU0Hr1G000360	DNA-directed RNA polymerase	HC_G	NA	NA	0	0	0	0	0	0
HORVU0Hr1G000370	DNA-directed RNA polymerase IV subunit 1	HC_G	nuclear RNA polymerase D1A (NRPD1A); FUNCTIONS IN: DNA-directed RNA polymerase activity, DNA binding; INVOLVED IN: in 7 processes; LOCATED IN: nucleus, DNA-directed RNA polymerase IV complex; EXPRESSED IN: 9 plant structures; EXPRESSED DURING: 6 growth stages; CONTAINS InterPro DOMAIN/s: RNA polymerase, N-terminal (InterPro:IPR006592), RNA polymerase, alpha subunit (InterPro:IPR000722), RNA polym…	Encodes one of two alternative largest subunits of a putative plant-specific RNA polymerase IV (aka RNA polymerase D). Required for posttranscriptional gene silencing.	0	0	0	0	0	0
HORVU0Hr1G000390	BEST Arabidopsis thaliana protein match is: glycine-rich protein .	HC_G	BEST Arabidopsis thaliana protein match is: glycine-rich protein (TAIR:AT4G32920.3); Has 8203 Blast hits to 3102 proteins in 389 species: Archae - 3; Bacteria - 5624; Metazoa - 852; Fungi - 139; Plants - 704; Viruses - 77; Other Eukaryotes - 804 (source: NCBI BLink).	0	2.22317	3.6477	2.64986	2.11834	3.56398	2.09258
HORVU0Hr1G000410	Zinc transporter ZupT	HC_G	ZIP metal ion transporter family; FUNCTIONS IN: metal ion transmembrane transporter activity; INVOLVED IN: metal ion transport, transmembrane transport; LOCATED IN: endomembrane system, membrane; EXPRESSED IN: 24 plant structures; EXPRESSED DURING: 15 growth stages; CONTAINS InterPro DOMAIN/s: Zinc/iron permease (InterPro:IPR003689); BEST Arabidopsis thaliana protein match is: ZIP metal ion trans…	0	25.1092	28.3342	27.604	41.5104	56.1897	48.7379
HORVU0Hr1G000430	kinesin-like protein 1	HC_G	ZCF125; FUNCTIONS IN: microtubule motor activity, ATP binding; INVOLVED IN: microtubule-based movement; EXPRESSED IN: 17 plant structures; EXPRESSED DURING: 9 growth stages; CONTAINS InterPro DOMAIN/s: Kinesin, motor region, conserved site (InterPro:IPR019821), Kinesin, motor domain (InterPro:IPR001752); BEST Arabidopsis thaliana protein match is: P-loop containing nucleoside triphosphate hydrola…	Encodes a kinesin-like protein.	0	0	0	0	0	0
HORVU0Hr1G000450	receptor kinase 2	HC_G	BR-signaling kinase 1 (BSK1); FUNCTIONS IN: binding, protein kinase activity, kinase activity, ATP binding; INVOLVED IN: brassinosteroid mediated signaling pathway, N-terminal protein myristoylation; LOCATED IN: plasma membrane, vacuole, membrane; EXPRESSED IN: 24 plant structures; EXPRESSED DURING: 13 growth stages; CONTAINS InterPro DOMAIN/s: Tetratricopeptide-like helical (InterPro:IPR011990),…	Encodes BR-signaling kinase 1 (BSK1), one of the three homologous BR-signaling kinases (BSK1, AT4G35230; BSK2, AT5G46570; BSK3, AT4G00710). Mediates signal transduction from receptor kinase BRI1 by functioning as the substrate of BRI1. Plasma membrane localized.	0	0.0995474	0.0637329	0	0	0
HORVU0Hr1G000490	Phospho-2-dehydro-3-deoxyheptonate aldolase 2, chloroplastic	HC_G	3-deoxy-d-arabino-heptulosonate 7-phosphate synthase (DHS2); FUNCTIONS IN: protein binding, 3-deoxy-7-phosphoheptulonate synthase activity; INVOLVED IN: chorismate biosynthetic process, aromatic amino acid family biosynthetic process; LOCATED IN: chloroplast; EXPRESSED IN: 25 plant structures; EXPRESSED DURING: 15 growth stages; CONTAINS InterPro DOMAIN/s: DAHP synthetase, class II (InterPro:IPR0…	Enzyme catalyzing the first committed step in aromatic amino acid biosynthesis	0.133571	0.0899242	0.0575719	0.0615724	0.243359	0.240693
HORVU0Hr1G000510	Protein RETICULATA-RELATED 4, chloroplastic	HC_G	Protein of unknown function (DUF3411); FUNCTIONS IN: molecular_function unknown; INVOLVED IN: biological_process unknown; LOCATED IN: mitochondrion, chloroplast, plastid, chloroplast inner membrane, chloroplast envelope; EXPRESSED IN: 24 plant structures; EXPRESSED DURING: 14 growth stages; CONTAINS InterPro DOMAIN/s: Protein of unknown function DUF3411 (InterPro:IPR021825); BEST Arabidopsis thal…	0	43.6975	54.4596	53.3604	29.7483	36.9719	31.402
HORVU0Hr1G000600	unknown function	HC_G	Ubiquitin-associated/translation elongation factor EF1B protein; INVOLVED IN: biological_process unknown; LOCATED IN: plasma membrane; EXPRESSED IN: 24 plant structures; EXPRESSED DURING: 15 growth stages; CONTAINS InterPro DOMAIN/s: Ubiquitin-associated/translation elongation factor EF1B, N-terminal, eukaryote (InterPro:IPR015940); BEST Arabidopsis thaliana protein match is: Ubiquitin-associated…	0	13.492	17.8249	16.5853	8.68273	9.15334	8.18561
HORVU0Hr1G000620	Chaperone protein dnaJ 3	HC_G	HSP40/DnaJ peptide-binding protein; FUNCTIONS IN: unfolded protein binding, heat shock protein binding; INVOLVED IN: protein folding; LOCATED IN: cellular_component unknown; EXPRESSED IN: petal, leaf whorl, male gametophyte, flower, pollen tube; EXPRESSED DURING: L mature pollen stage, M germinated pollen stage, 4 anthesis, petal differentiation and expansion stage; CONTAINS InterPro DOMAIN/s: Mo…	0	2.32455	1.55908	1.88332	0.281987	0.079609	0.251958
HORVU0Hr1G000630	NAC domain containing protein 103	HC_G	NAC domain containing protein 103 (NAC103); FUNCTIONS IN: sequence-specific DNA binding transcription factor activity; INVOLVED IN: multicellular organismal development, regulation of transcription; LOCATED IN: cellular_component unknown; EXPRESSED IN: 9 plant structures; EXPRESSED DURING: 6 growth stages; CONTAINS InterPro DOMAIN/s: No apical meristem (NAM) protein (InterPro:IPR003441); BEST Ara…	0	0.0362947	0.198532	0.0586641	0	0.061994	0.0981038
HORVU0Hr1G000650	Hexosyltransferase	HC_G	plant glycogenin-like starch initiation protein 1 (PGSIP1); FUNCTIONS IN: transferase activity, transferring glycosyl groups; INVOLVED IN: biosynthetic process, starch metabolic process; LOCATED IN: chloroplast; EXPRESSED IN: 19 plant structures; EXPRESSED DURING: 7 growth stages; CONTAINS InterPro DOMAIN/s: Glycosyl transferase, family 8 (InterPro:IPR002495); BEST Arabidopsis thaliana protein ma…	Plants expressing an RNAi construct specifically targeting PGSIP1 was shown to have a dramatically reduced amount of starch. Encodes a glucuronyltransferase responsible for the addition of GlcA residues onto xylan and for secondary wall deposition.	0	0.0215328	0	0	0	0
HORVU0Hr1G000660	TRICHOME BIREFRINGENCE-LIKE 7	HC_G	TRICHOME BIREFRINGENCE-LIKE 7 (TBL7); CONTAINS InterPro DOMAIN/s: Protein of unknown function DUF231, plant (InterPro:IPR004253); BEST Arabidopsis thaliana protein match is: Plant protein of unknown function (DUF828) (TAIR:AT3G06080.2); Has 1333 Blast hits to 1318 proteins in 28 species: Archae - 0; Bacteria - 0; Metazoa - 0; Fungi - 4; Plants - 1329; Viruses - 0; Other Eukaryotes - 0 (source: NC…	Encodes a member of the TBL (TRICHOME BIREFRINGENCE-LIKE) gene family containing a plant-specific DUF231 (domain of unknown function) domain. TBL gene family has 46 members, two of which (TBR/AT5G06700 and TBL3/AT5G01360) have been shown to be involved in the synthesis and deposition of secondary wall cellulose, presumably by influencing the esterification state of pectic polymers. A nomenclature…	0.0587966	0.123699	0	0.0677587	0.0334762	0.317852
HORVU0Hr1G000670	Hexosyltransferase	HC_G	plant glycogenin-like starch initiation protein 1 (PGSIP1); FUNCTIONS IN: transferase activity, transferring glycosyl groups; INVOLVED IN: biosynthetic process, starch metabolic process; LOCATED IN: chloroplast; EXPRESSED IN: 19 plant structures; EXPRESSED DURING: 7 growth stages; CONTAINS InterPro DOMAIN/s: Glycosyl transferase, family 8 (InterPro:IPR002495); BEST Arabidopsis thaliana protein ma…	Plants expressing an RNAi construct specifically targeting PGSIP1 was shown to have a dramatically reduced amount of starch. Encodes a glucuronyltransferase responsible for the addition of GlcA residues onto xylan and for secondary wall deposition.	0	0	0	0	0	0
HORVU0Hr1G000710	Transcription factor	HC_G	NA	NA	1.06742	1.31747	0.766801	0.287029	0.526712	0.929683
HORVU0Hr1G000720	ENTH/ANTH/VHS superfamily protein	HC_G	ENTH/ANTH/VHS superfamily protein; FUNCTIONS IN: phospholipid binding, clathrin binding, binding, phosphatidylinositol binding; INVOLVED IN: N-terminal protein myristoylation, clathrin coat assembly; LOCATED IN: clathrin coat; EXPRESSED IN: 9 plant structures; EXPRESSED DURING: L mature pollen stage, M germinated pollen stage, 4 anthesis, C globular stage, petal differentiation and expansion stag…	0	0	0	0	0	0	0
HORVU0Hr1G000730	undescribed protein	HC_G	NA	NA	0	0	0	0	0	0.331979
HORVU0Hr1G000760	undescribed protein	HC_G	NA	NA	0.151652	0.829537	0.571945	0.262152	0.172688	0.136638
HORVU0Hr1G000780	unknown function	HC_G	NA	NA	0	0	0	0	0	0
HORVU0Hr1G000810	Phospholipase A1-II 7	HC_G	alpha/beta-Hydrolases superfamily protein; FUNCTIONS IN: triglyceride lipase activity; INVOLVED IN: lipid metabolic process; LOCATED IN: cellular_component unknown; EXPRESSED IN: 7 plant structures; EXPRESSED DURING: 4 anthesis, petal differentiation and expansion stage; CONTAINS InterPro DOMAIN/s: Lipase, class 3 (InterPro:IPR002921); BEST Arabidopsis thaliana protein match is: alpha/beta-Hydrol…	DSEL is cytosolic acylhydrolase that shows prefential lipase activity against the sn-1 position of several classes of lipids, including 1,3-diacylglycerols and 1-monoacylglycerols. Overexpression of DSEL leads to increased peroxisome and oil body levels in cotyledons and reduced beta-oxidation activity in seedlings.	0.0827194	0.0870143	0.0742786	0	0.0313979	0.0186324
HORVU0Hr1G000840	undescribed protein	HC_G	NA	NA	0	0	0	0	0	0
HORVU0Hr1G000850	undescribed protein	HC_G	NA	NA	0.0577053	0.0971223	0.124361	0	0	0
HORVU0Hr1G000910	Glucan 1,3-beta-glucosidase	HC_G	NA	NA	0	0	0	0	0	0
HORVU0Hr1G000930	Chromosome 3B, genomic scaffold, cultivar Chinese Spring	HC_G	NA	NA	3.70056	3.18974	3.60039	3.18811	2.84334	2.52491
HORVU0Hr1G000950	Basic-leucine zipper (bZIP) transcription factor family protein	HC_G	bZIP23; FUNCTIONS IN: protein binding, DNA binding, sequence-specific DNA binding transcription factor activity; INVOLVED IN: cellular response to zinc ion, response to zinc ion; LOCATED IN: nucleus; CONTAINS InterPro DOMAIN/s: Basic-leucine zipper (bZIP) transcription factor (InterPro:IPR004827), Basic leucine zipper (InterPro:IPR011700); BEST Arabidopsis thaliana protein match is: Basic-leucine…	Basic-region leucine zipper (bZIP23) transcription factor involved in the adaptation to zinc deficiency. Binds ZDRE motifs.	0	0.0472991	0	0.0323864	0	0.0506408
HORVU0Hr1G000960	Nuclear transport factor 2 (NTF2) family protein	HC_G	Uncharacterized conserved protein (DUF2358); FUNCTIONS IN: molecular_function unknown; INVOLVED IN: biological_process unknown; LOCATED IN: chloroplast; EXPRESSED IN: 22 plant structures; EXPRESSED DURING: 13 growth stages; CONTAINS InterPro DOMAIN/s: Protein of unknown function DUF2358 (InterPro:IPR018790); BEST Arabidopsis thaliana protein match is: Nuclear transport factor 2 (NTF2) family prot…	0	0	0.0176623	0	0	0	0
HORVU0Hr1G001040	Calcium-transporting ATPase	HC_G	NA	NA	0	0	0	0	0	0
HORVU0Hr1G001050	RNA-binding KH domain-containing protein	HC_G	RNA-binding KH domain-containing protein; FUNCTIONS IN: RNA binding, nucleic acid binding; INVOLVED IN: biological_process unknown; LOCATED IN: cellular_component unknown; EXPRESSED IN: 23 plant structures; EXPRESSED DURING: 13 growth stages; CONTAINS InterPro DOMAIN/s: K Homology (InterPro:IPR004087), K Homology, type 1, subgroup (InterPro:IPR018111); BEST Arabidopsis thaliana protein match is: …	0	0	0.0272524	0	0	0	0
HORVU0Hr1G001070	protein kinase family protein	HC_G	Leucine-rich repeat protein kinase family protein; FUNCTIONS IN: protein serine/threonine kinase activity, protein kinase activity, ATP binding; INVOLVED IN: transmembrane receptor protein tyrosine kinase signaling pathway, protein amino acid phosphorylation; LOCATED IN: plasma membrane, membrane; EXPRESSED IN: 20 plant structures; EXPRESSED DURING: 9 growth stages; CONTAINS InterPro DOMAIN/s: Pr…	0	0.0234853	0	0	0	0	0
HORVU0Hr1G001110	B3 domain-containing protein	HC_G	AP2/B3-like transcriptional factor family protein; FUNCTIONS IN: DNA binding, sequence-specific DNA binding transcription factor activity; INVOLVED IN: regulation of transcription, DNA-dependent; EXPRESSED IN: 14 plant structures; EXPRESSED DURING: 6 growth stages; CONTAINS InterPro DOMAIN/s: Transcriptional factor B3 (InterPro:IPR003340); BEST Arabidopsis thaliana protein match is: AP2/B3-like t…	0	0	0	0.0405749	0	0	0
HORVU0Hr1G001120	Transcription elongation factor Spt6	HC_G	global transcription factor group B1 (GTB1); FUNCTIONS IN: transcription elongation regulator activity, hydrolase activity, acting on ester bonds, RNA binding; INVOLVED IN: chromatin assembly or disassembly, transcription initiation; LOCATED IN: cellular_component unknown; EXPRESSED IN: 25 plant structures; EXPRESSED DURING: 13 growth stages; CONTAINS InterPro DOMAIN/s: Resolvase, RNase H-like fo…	Related to yeast Spt6 protein, which functions as part of a protein complex in transcription initiation and also plays a role in chromatin structure / assembly.	8.34683	5.01846	6.7053	7.82629	4.29242	5.84923
HORVU0Hr1G001140	RING/U-box superfamily protein	HC_G	ATL3; FUNCTIONS IN: zinc ion binding; EXPRESSED IN: 22 plant structures; EXPRESSED DURING: 13 growth stages; CONTAINS InterPro DOMAIN/s: Zinc finger, RING-type (InterPro:IPR001841), Zinc finger, C3HC4 RING-type (InterPro:IPR018957); BEST Arabidopsis thaliana protein match is: RING/U-box superfamily protein (TAIR:AT1G53820.1); Has 10122 Blast hits to 10073 proteins in 295 species: Archae - 0; Bact…	Encodes a putative RING-H2 zinc finger protein ATL3 (ATL3).	0	0	0	0.460433	0	0
HORVU0Hr1G001150	Flavin-containing monooxygenase family protein	HC_G	YUC10; FUNCTIONS IN: NADP or NADPH binding, oxidoreductase activity, monooxygenase activity, FAD binding, flavin-containing monooxygenase activity; INVOLVED IN: regulation of anatomical structure morphogenesis; LOCATED IN: cellular_component unknown; EXPRESSED IN: sperm cell; CONTAINS InterPro DOMAIN/s: Pyridine nucleotide-disulphide oxidoreductase, class-II (InterPro:IPR000103), FAD-dependent py…	A paternally expressed imprinted gene.	0.482541	0.304557	0.173321	0.278046	0.824214	0.434766
HORVU0Hr1G001180	Proteasome subunit alpha type-3	HC_G	20S proteasome alpha subunit G1 (PAG1); FUNCTIONS IN: peptidase activity, endopeptidase activity, threonine-type endopeptidase activity; INVOLVED IN: response to cadmium ion, response to cold, ubiquitin-dependent protein catabolic process; LOCATED IN: in 6 components; EXPRESSED IN: 24 plant structures; EXPRESSED DURING: 14 growth stages; CONTAINS InterPro DOMAIN/s: Proteasome, alpha-subunit, cons…	Encodes 20S proteasome alpha 7 subunit PAG1.	0.982826	0.873034	1.23555	0.975324	0.652842	1.20529
HORVU0Hr1G001190	Histone-lysine N-methyltransferase 2A	HC_G	SU(VAR)3-9 homolog 3 (SUVH3); CONTAINS InterPro DOMAIN/s: SET domain (InterPro:IPR001214), SRA-YDG (InterPro:IPR003105), Pre-SET zinc-binding sub-group (InterPro:IPR003606), Pre-SET domain (InterPro:IPR007728), Post-SET domain (InterPro:IPR003616); BEST Arabidopsis thaliana protein match is: SU(VAR)3-9 homolog 1 (TAIR:AT5G04940.2); Has 4599 Blast hits to 4427 proteins in 402 species: Archae - 0; …	Encodes a SU(VAR)3-9 homolog, a SET domain protein. Known SET domain proteins are involved in epigenetic control of gene expression and act as histone methyltransferases. There are 10 SUVH genes in Arabidopsis and members of this subfamily of the SET proteins have an additional conserved SRA domain.	0.232294	0.299743	0.333745	0.392629	0.0705377	0.265107
HORVU0Hr1G001200	Activating signal cointegrator 1	HC_G	RNA-binding ASCH domain protein; CONTAINS InterPro DOMAIN/s: ASCH domain (InterPro:IPR007374); Has 281 Blast hits to 281 proteins in 129 species: Archae - 2; Bacteria - 93; Metazoa - 106; Fungi - 0; Plants - 38; Viruses - 0; Other Eukaryotes - 42 (source: NCBI BLink).	0	0	0	0	0	0	0
HORVU0Hr1G001230	myb domain protein 33	HC_G	myb domain protein 33 (MYB33); CONTAINS InterPro DOMAIN/s: Transcription factor, GAMYB (InterPro:IPR016310), SANT, DNA-binding (InterPro:IPR001005), Myb, DNA-binding (InterPro:IPR014778), Homeodomain-like (InterPro:IPR009057), Myb transcription factor (InterPro:IPR015495), Homeodomain-related (InterPro:IPR012287), HTH transcriptional regulator, Myb-type, DNA-binding (InterPro:IPR017930); BEST Ara…	Encodes a member of the myb family of transcription factors (MYB33), contains Pfam profile: PF00249 myb DNA-binding domain. Double mutants with MYB65 are male sterile- anthers are small, pollen development is defective. Spatial expression appears to be under the control of miR159, contains a target site for this micro RNA. When the target site is mutated , expression is detected in leaves, roots,…	0.02158	0.0817218	0	0.0248694	0	0.0194434
HORVU0Hr1G001270	calmodulin 7	HC_G	calmodulin 7 (CAM7); FUNCTIONS IN: calcium ion binding; INVOLVED IN: detection of calcium ion, calcium-mediated signaling, regulation of photomorphogenesis; LOCATED IN: cellular_component unknown; EXPRESSED IN: 25 plant structures; EXPRESSED DURING: 15 growth stages; CONTAINS InterPro DOMAIN/s: EF-Hand 1, calcium-binding site (InterPro:IPR018247), EF-HAND 2 (InterPro:IPR018249), Calcium-binding E…	EF hand domain protein encodes a calmodulin. Can functionally complement a yeast CaM mutant.	55.3971	52.9802	53.8274	33.3835	34.0815	36.6197
HORVU0Hr1G001280	Calmodulin	HC_G	calmodulin 7 (CAM7); FUNCTIONS IN: calcium ion binding; INVOLVED IN: detection of calcium ion, calcium-mediated signaling, regulation of photomorphogenesis; LOCATED IN: cellular_component unknown; EXPRESSED IN: 25 plant structures; EXPRESSED DURING: 15 growth stages; CONTAINS InterPro DOMAIN/s: EF-Hand 1, calcium-binding site (InterPro:IPR018247), EF-HAND 2 (InterPro:IPR018249), Calcium-binding E…	EF hand domain protein encodes a calmodulin. Can functionally complement a yeast CaM mutant.	4.66331	2.98414	3.87339	1.28755	0.553143	0.787801
HORVU0Hr1G001300	RNA-binding KH domain-containing protein	HC_G	RNA-binding KH domain-containing protein; FUNCTIONS IN: RNA binding, nucleic acid binding; INVOLVED IN: biological_process unknown; LOCATED IN: cellular_component unknown; EXPRESSED IN: 23 plant structures; EXPRESSED DURING: 13 growth stages; CONTAINS InterPro DOMAIN/s: K Homology (InterPro:IPR004087), K Homology, type 1, subgroup (InterPro:IPR018111); BEST Arabidopsis thaliana protein match is: …	0	0	0.120633	0.102977	0.220265	0.054411	0.172208
HORVU0Hr1G001340	Coiled-coil domain-containing protein 47	HC_G	Protein of unknown function (DUF1682); FUNCTIONS IN: molecular_function unknown; INVOLVED IN: biological_process unknown; LOCATED IN: endoplasmic reticulum; EXPRESSED IN: 23 plant structures; EXPRESSED DURING: 13 growth stages; CONTAINS InterPro DOMAIN/s: Protein of unknown function DUF1682 (InterPro:IPR012879); BEST Arabidopsis thaliana protein match is: Protein of unknown function (DUF1682) (TA…	0	97.0717	93.4692	110.507	180.058	179.498	178.511
HORVU0Hr1G001350	Tubby-like F-box protein 9	HC_G	tubby like protein 7 (TLP7); CONTAINS InterPro DOMAIN/s: Tubby, C-terminal, conserved site (InterPro:IPR018066), Tubby, C-terminal (InterPro:IPR000007); BEST Arabidopsis thaliana protein match is: tubby like protein 3 (TAIR:AT2G47900.2); Has 954 Blast hits to 946 proteins in 118 species: Archae - 0; Bacteria - 0; Metazoa - 352; Fungi - 19; Plants - 468; Viruses - 0; Other Eukaryotes - 115 (source…	Member of TLP family	0	0.0655594	0.251837	0.0448895	0.0443554	0.210574
HORVU0Hr1G001370	Tubby-like F-box protein 9	HC_G	NA	NA	0	0	0	0	0	0
HORVU0Hr1G001390	S-adenosyl-L-methionine-dependent methyltransferases superfamily protein	HC_G	S-adenosyl-L-methionine-dependent methyltransferases superfamily protein; LOCATED IN: cellular_component unknown; EXPRESSED IN: 24 plant structures; EXPRESSED DURING: 15 growth stages; CONTAINS InterPro DOMAIN/s: N2227-like (InterPro:IPR012901); BEST Arabidopsis thaliana protein match is: S-adenosyl-L-methionine-dependent methyltransferases superfamily protein (TAIR:AT2G32160.3); Has 521 Blast hi…	0	3.25085	1.18657	2.91209	2.88876	1.4272	3.2113
HORVU0Hr1G001400	Colon cancer-associated protein Mic1-like containing protein, expressed	HC_G	FUNCTIONS IN: molecular_function unknown; INVOLVED IN: biological_process unknown; EXPRESSED IN: sperm cell, cultured cell; CONTAINS InterPro DOMAIN/s: Colon cancer-associated Mic1-like (InterPro:IPR009755); Has 30201 Blast hits to 17322 proteins in 780 species: Archae - 12; Bacteria - 1396; Metazoa - 17338; Fungi - 3422; Plants - 5037; Viruses - 0; Other Eukaryotes - 2996 (source: NCBI BLink).	0	14.4793	18.9109	18.6195	7.8648	11.3764	9.81285
HORVU0Hr1G001420	Histone H2B.2	HC_G	HTB11; FUNCTIONS IN: DNA binding; INVOLVED IN: nucleosome assembly; LOCATED IN: nucleus, nucleosome; EXPRESSED IN: 22 plant structures; EXPRESSED DURING: 13 growth stages; CONTAINS InterPro DOMAIN/s: Histone H2B (InterPro:IPR000558), Histone-fold (InterPro:IPR009072), Histone core (InterPro:IPR007125); BEST Arabidopsis thaliana protein match is: Histone superfamily protein (TAIR:AT3G45980.1); Has…	0	2.32258	2.76893	1.87702	3.34575	1.43258	3.48771
HORVU0Hr1G001430	WRKY DNA-binding protein 51	HC_G	WRKY DNA-binding protein 50 (WRKY50); CONTAINS InterPro DOMAIN/s: DNA-binding WRKY (InterPro:IPR003657); BEST Arabidopsis thaliana protein match is: WRKY DNA-binding protein 51 (TAIR:AT5G64810.1); Has 30201 Blast hits to 17322 proteins in 780 species: Archae - 12; Bacteria - 1396; Metazoa - 17338; Fungi - 3422; Plants - 5037; Viruses - 0; Other Eukaryotes - 2996 (source: NCBI BLink).	member of WRKY Transcription Factor; Group II-c. Involved in jasmonic acid inducible defense responses.	0.898274	0.0472457	0.423472	1.81159	0.895017	1.77043
HORVU0Hr1G001440	hexokinase 1	HC_G	hexokinase 1 (HXK1); FUNCTIONS IN: fructokinase activity, hexokinase activity, glucokinase activity, zinc ion binding, ATP binding; INVOLVED IN: sugar mediated signaling pathway, hexose catabolic process, glucose mediated signaling pathway, programmed cell death; LOCATED IN: in 6 components; EXPRESSED IN: 27 plant structures; EXPRESSED DURING: 16 growth stages; CONTAINS InterPro DOMAIN/s: Hexokin…	Encodes a hexokinase (HXK1) in the plant glucose-signaling network. Functions as a glucose sensor to interrelate nutrient, light, and hormone signaling networks for controlling growth and development in response to the changing environment.	39.5167	42.0852	40.9694	25.2915	28.4226	26.6529
HORVU0Hr1G001450	Cleavage and polyadenylation specificity factor subunit 5	HC_G	Cleavage/polyadenylation specificity factor, 25kDa subunit; CONTAINS InterPro DOMAIN/s: Cleavage/polyadenylation specificity factor, 25kDa subunit (InterPro:IPR016706); BEST Arabidopsis thaliana protein match is: homolog of CFIM-25 (TAIR:AT4G29820.1); Has 397 Blast hits to 397 proteins in 170 species: Archae - 0; Bacteria - 0; Metazoa - 171; Fungi - 88; Plants - 70; Viruses - 0; Other Eukaryotes …	0	16.7531	9.41707	16.5189	21.8412	8.17587	14.3951
HORVU0Hr1G001470	cDNA, clone: J065196H20, full insert sequence	HC_G	unknown protein; Has 29 Blast hits to 26 proteins in 11 species: Archae - 2; Bacteria - 0; Metazoa - 0; Fungi - 0; Plants - 27; Viruses - 0; Other Eukaryotes - 0 (source: NCBI BLink).	0	16.2118	19.1866	18.0236	12.9594	17.2885	14.8849
HORVU0Hr1G001480	Non-specific lipid-transfer protein 2	HC_G	Bifunctional inhibitor/lipid-transfer protein/seed storage 2S albumin superfamily protein; FUNCTIONS IN: lipid binding; INVOLVED IN: lipid transport; LOCATED IN: endomembrane system; EXPRESSED IN: 22 plant structures; EXPRESSED DURING: 13 growth stages; CONTAINS InterPro DOMAIN/s: Bifunctional inhibitor/plant lipid transfer protein/seed storage (InterPro:IPR016140), Plant lipid transfer protein/s…	0	0	0	0	0.129692	0	0
HORVU0Hr1G001490	Photosystem I reaction center subunit VI, chloroplastic	HC_G	photosystem I subunit H2 (PSAH2); FUNCTIONS IN: molecular_function unknown; INVOLVED IN: photosynthesis; LOCATED IN: in 6 components; EXPRESSED IN: 21 plant structures; EXPRESSED DURING: 13 growth stages; CONTAINS InterPro DOMAIN/s: Photosystem I reaction centre subunit VI (InterPro:IPR004928); BEST Arabidopsis thaliana protein match is: photosystem I subunit H-1 (TAIR:AT3G16140.1); Has 102 Blast…	Phosphorylation of this protein is dependent on calcium.	54.5088	35.1966	36.7099	6.1762	2.60669	3.83384
HORVU0Hr1G001510	Peroxisomal membrane protein PEX14	HC_G	peroxin 14 (PEX14); FUNCTIONS IN: protein transporter activity, protein binding; INVOLVED IN: peroxisome organization, protein targeting to peroxisome; LOCATED IN: cytosol, peroxisome, plasma membrane; EXPRESSED IN: 25 plant structures; EXPRESSED DURING: 13 growth stages; CONTAINS InterPro DOMAIN/s: Peroxisome membrane anchor protein Pex14p, N-terminal (InterPro:IPR006785); BEST Arabidopsis thali…	mutant has a defect in the intracellular transport of thiolase from the cytosol to glyoxysomes (formerly known as ped2)	8.95395	9.00209	8.4743	2.64818	3.31595	2.37383
HORVU0Hr1G001570	Transcription elongation factor 1 homolog	HC_G	unknown protein; CONTAINS InterPro DOMAIN/s: Protein of unknown function DUF701, zinc-binding putative (InterPro:IPR007808); Has 30201 Blast hits to 17322 proteins in 780 species: Archae - 12; Bacteria - 1396; Metazoa - 17338; Fungi - 3422; Plants - 5037; Viruses - 0; Other Eukaryotes - 2996 (source: NCBI BLink).	0	140.095	155.544	151.453	72.6519	62.4817	70.4001
HORVU0Hr1G001580	unknown function	HC_G	Thioredoxin superfamily protein; FUNCTIONS IN: molecular_function unknown; INVOLVED IN: biological_process unknown; LOCATED IN: chloroplast; EXPRESSED IN: 22 plant structures; EXPRESSED DURING: 13 growth stages; CONTAINS InterPro DOMAIN/s: Glutaredoxin like (InterPro:IPR008554), Thioredoxin fold (InterPro:IPR012335), Thioredoxin-like fold (InterPro:IPR012336); Has 30201 Blast hits to 17322 protei…	0	0	0	0	0	0	0.407428
HORVU0Hr1G001610	Two-component response regulator ARR22	HC_G	response regulator 24 (RR24); FUNCTIONS IN: two-component response regulator activity; INVOLVED IN: regulation of transcription, DNA-dependent, two-component signal transduction system (phosphorelay); LOCATED IN: cellular_component unknown; EXPRESSED IN: fruit, male gametophyte, flower, floral bud; CONTAINS InterPro DOMAIN/s: CheY-like (InterPro:IPR011006), Signal transduction response regulator,…	Encodes an atypical subtype of the ARR (Arabidopsis response regulator) protein family . It appears to be expressed in floral buds, mature flowers, and pollen. But, unlike the related ARR22 protein, it does not appear to be expressed at the seed:funiculus junction.	0	0	0	0	0	0
HORVU0Hr1G001630	Pleckstrin homology (PH) domain-containing protein	HC_G	Pleckstrin homology (PH) domain-containing protein; CONTAINS InterPro DOMAIN/s: Pleckstrin homology-type (InterPro:IPR011993), Pleckstrin homology (InterPro:IPR001849); Has 35333 Blast hits to 34131 proteins in 2444 species: Archae - 798; Bacteria - 22429; Metazoa - 974; Fungi - 991; Plants - 531; Viruses - 0; Other Eukaryotes - 9610 (source: NCBI BLink).	0	0.239336	0.738503	0.171931	0.367755	0.272535	0.503159
HORVU0Hr1G001640	Protein kinase superfamily protein	HC_G	NAK; FUNCTIONS IN: protein serine/threonine kinase activity, protein kinase activity, kinase activity, ATP binding; INVOLVED IN: protein amino acid phosphorylation, N-terminal protein myristoylation; LOCATED IN: plasma membrane; EXPRESSED IN: 23 plant structures; EXPRESSED DURING: 13 growth stages; CONTAINS InterPro DOMAIN/s: Protein kinase, ATP binding site (InterPro:IPR017441), Serine/threonine…	Encodes a candidate protein kinase NAK that is similar to the oncogenes met and abl.	0	0	0.868007	0	0.229319	0.362892
HORVU0Hr1G001680	Cyclin B1;4	HC_G	Cyclin B1;4 (CYCB1;4); FUNCTIONS IN: cyclin-dependent protein kinase regulator activity; INVOLVED IN: regulation of cell cycle; LOCATED IN: nucleus; EXPRESSED IN: 13 plant structures; EXPRESSED DURING: 6 growth stages; CONTAINS InterPro DOMAIN/s: Cyclin, C-terminal (InterPro:IPR004367), Cyclin-like (InterPro:IPR011028), Cyclin-related (InterPro:IPR013763), Cyclin, N-terminal (InterPro:IPR006671),…	0	5.60119	4.32668	7.25168	6.06959	4.04584	5.2726
HORVU0Hr1G001690	Cyclin B1;4	HC_G	Cyclin B1;4 (CYCB1;4); FUNCTIONS IN: cyclin-dependent protein kinase regulator activity; INVOLVED IN: regulation of cell cycle; LOCATED IN: nucleus; EXPRESSED IN: 13 plant structures; EXPRESSED DURING: 6 growth stages; CONTAINS InterPro DOMAIN/s: Cyclin, C-terminal (InterPro:IPR004367), Cyclin-like (InterPro:IPR011028), Cyclin-related (InterPro:IPR013763), Cyclin, N-terminal (InterPro:IPR006671),…	0	0.101143	0.0340461	0.283364	0.0466237	0.161241	0.328063
HORVU0Hr1G001750	Ethylene receptor 2	HC_G	ETHYLENE INSENSITIVE 4 (EIN4); FUNCTIONS IN: ethylene binding, protein histidine kinase activity, receptor activity, glycogen synthase kinase 3 activity; INVOLVED IN: negative regulation of ethylene mediated signaling pathway; LOCATED IN: endomembrane system, endoplasmic reticulum membrane, membrane; EXPRESSED IN: 22 plant structures; EXPRESSED DURING: 13 growth stages; CONTAINS InterPro DOMAIN/s…	Ethylene receptor, subfamily 2. Has serine kinase activity.	0.0808374	0.0226759	0	0.031053	0.0306835	0.0849728
HORVU0Hr1G001760	Pentatricopeptide repeat-containing protein	HC_G	ORGANELLE TRANSCRIPT PROCESSING 84 (OTP84); CONTAINS InterPro DOMAIN/s: Pentatricopeptide repeat (InterPro:IPR002885); BEST Arabidopsis thaliana protein match is: Pentatricopeptide repeat (PPR) superfamily protein (TAIR:AT1G11290.1); Has 46517 Blast hits to 13331 proteins in 240 species: Archae - 0; Bacteria - 7; Metazoa - 55; Fungi - 91; Plants - 45789; Viruses - 0; Other Eukaryotes - 575 (sourc…	Encodes a chloroplast RNA editing factor.	0.114305	0.0320641	0	0	0	0
HORVU0Hr1G001770	Receptor-like protein kinase 2	HC_G	Leucine-rich repeat transmembrane protein kinase family protein; FUNCTIONS IN: protein serine/threonine kinase activity, protein kinase activity, ATP binding; INVOLVED IN: transmembrane receptor protein tyrosine kinase signaling pathway, protein amino acid phosphorylation; EXPRESSED IN: root, cultured cell; CONTAINS InterPro DOMAIN/s: Protein kinase, ATP binding site (InterPro:IPR017441), Protein…	0	0	0	0	0	0	0
HORVU0Hr1G001780	Disease resistance protein	HC_G	RESISTANCE TO P. SYRINGAE PV MACULICOLA 1 (RPM1); FUNCTIONS IN: protein binding, nucleotide binding; INVOLVED IN: defense response, plant-type hypersensitive response; LOCATED IN: plasma membrane; EXPRESSED IN: 20 plant structures; EXPRESSED DURING: 13 growth stages; CONTAINS InterPro DOMAIN/s: NB-ARC (InterPro:IPR002182), Leucine-rich repeat (InterPro:IPR001611), Disease resistance protein (Inte…	Contains an N-terminal tripartite nucleotide binding site and a C-terminal tandem array of leucine-rich repeats. Confers resistance to Pseudomonas syringae strains that carry the avirulence genes avrB and avrRpm1.	0	0	0	0	0	0
HORVU0Hr1G001800	Cytochrome P450 superfamily protein	HC_G	#N/A	#N/A	0	0	0	0	0	0
HORVU0Hr1G001810	OB-fold nucleic acid binding domain containing protein, expressed	HC_G	NA	NA	0	0	0	0	0	0
HORVU0Hr1G001840	Carboxymethylenebutenolidase-like protein	HC_G	alpha/beta-Hydrolases superfamily protein; FUNCTIONS IN: hydrolase activity, transferase activity, transferring acyl groups other than amino-acyl groups; INVOLVED IN: response to zinc ion; LOCATED IN: chloroplast; EXPRESSED IN: 24 plant structures; EXPRESSED DURING: 13 growth stages; CONTAINS InterPro DOMAIN/s: Thiolase, active site (InterPro:IPR020610), Dienelactone hydrolase (InterPro:IPR002925…	0	0	0	0	0	0	0
HORVU0Hr1G001920	cDNA clone:002-142-B09, full insert sequence	HC_G	NA	NA	11.1507	5.30386	6.79135	28.7178	9.82675	20.4429
HORVU0Hr1G001980	A protein	HC_G	NA	NA	0	0.0694191	0	0	0	0
HORVU0Hr1G002020	Heat stress transcription factor A-2b	HC_G	NA	NA	0.132881	0.410024	0.238644	0	0.403504	0.23945
HORVU0Hr1G002030	Acyl carrier protein	HC_G	mitochondrial acyl carrier protein 2 (mtACP2); FUNCTIONS IN: acyl carrier activity, cobalt ion binding, metal ion binding; INVOLVED IN: fatty acid biosynthetic process; LOCATED IN: mitochondrion, mitochondrial matrix; EXPRESSED IN: 22 plant structures; EXPRESSED DURING: 13 growth stages; CONTAINS InterPro DOMAIN/s: Phosphopantetheine-binding (InterPro:IPR006163), Acyl carrier protein (ACP) (Inter…	Encodes a member of the mitochondrial acyl carrier protein (ACP) family. As part of the mitochondrial matrix, it is likely to be involved in fatty acid or lipoic acid biogenesis.	0	0	0	0	0	0
HORVU0Hr1G002040	Acyl carrier protein	HC_G	mitochondrial acyl carrier protein 2 (mtACP2); FUNCTIONS IN: acyl carrier activity, cobalt ion binding, metal ion binding; INVOLVED IN: fatty acid biosynthetic process; LOCATED IN: mitochondrion, mitochondrial matrix; EXPRESSED IN: 22 plant structures; EXPRESSED DURING: 13 growth stages; CONTAINS InterPro DOMAIN/s: Phosphopantetheine-binding (InterPro:IPR006163), Acyl carrier protein (ACP) (Inter…	Encodes a member of the mitochondrial acyl carrier protein (ACP) family. As part of the mitochondrial matrix, it is likely to be involved in fatty acid or lipoic acid biogenesis.	0	0	0	0	0	0
HORVU0Hr1G002060	Acyl carrier protein	HC_G	mitochondrial acyl carrier protein 2 (mtACP2); FUNCTIONS IN: acyl carrier activity, cobalt ion binding, metal ion binding; INVOLVED IN: fatty acid biosynthetic process; LOCATED IN: mitochondrion, mitochondrial matrix; EXPRESSED IN: 22 plant structures; EXPRESSED DURING: 13 growth stages; CONTAINS InterPro DOMAIN/s: Phosphopantetheine-binding (InterPro:IPR006163), Acyl carrier protein (ACP) (Inter…	Encodes a member of the mitochondrial acyl carrier protein (ACP) family. As part of the mitochondrial matrix, it is likely to be involved in fatty acid or lipoic acid biogenesis.	0	0	0	0	0	0
HORVU0Hr1G002080	ATP-dependent DNA helicase recQ	HC_G	NA	NA	0.651073	0.328741	0.280625	0.150062	0.593108	0.469289
HORVU0Hr1G002090	Hexosyltransferase	HC_G	galacturonosyltransferase 7 (GAUT7); CONTAINS InterPro DOMAIN/s: Glycosyl transferase, family 8 (InterPro:IPR002495); BEST Arabidopsis thaliana protein match is: galacturonosyltransferase 4 (TAIR:AT5G47780.1); Has 1759 Blast hits to 1736 proteins in 364 species: Archae - 0; Bacteria - 688; Metazoa - 154; Fungi - 63; Plants - 827; Viruses - 2; Other Eukaryotes - 25 (source: NCBI BLink).	0	0.85762	0.759704	1.21596	2.08072	1.95317	2.07411
HORVU0Hr1G002120	Hexosyltransferase	HC_G	galacturonosyltransferase 7 (GAUT7); CONTAINS InterPro DOMAIN/s: Glycosyl transferase, family 8 (InterPro:IPR002495); BEST Arabidopsis thaliana protein match is: galacturonosyltransferase 4 (TAIR:AT5G47780.1); Has 1759 Blast hits to 1736 proteins in 364 species: Archae - 0; Bacteria - 688; Metazoa - 154; Fungi - 63; Plants - 827; Viruses - 2; Other Eukaryotes - 25 (source: NCBI BLink).	0	0.272	0.343347	0.54955	0.783648	0.348446	0.735209
HORVU0Hr1G002220	ubiquitin-conjugating enzyme 11	HC_G	ubiquitin-conjugating enzyme 11 (UBC11); CONTAINS InterPro DOMAIN/s: Ubiquitin-conjugating enzyme/RWD-like (InterPro:IPR016135), Ubiquitin-conjugating enzyme, E2 (InterPro:IPR000608); BEST Arabidopsis thaliana protein match is: ubiquitin-conjugating enzyme 10 (TAIR:AT5G53300.4); Has 10847 Blast hits to 10798 proteins in 402 species: Archae - 0; Bacteria - 4; Metazoa - 4764; Fungi - 2349; Plants -…	0	4.24879	5.40688	6.36493	2.14964	4.83815	2.42759
HORVU0Hr1G002250	Thioredoxin superfamily protein	HC_G	thioredoxin H-type 9 (TH9); INVOLVED IN: N-terminal protein myristoylation, cell communication; LOCATED IN: cytosol, nucleus, plasma membrane, plastid; EXPRESSED IN: 26 plant structures; EXPRESSED DURING: 15 growth stages; CONTAINS InterPro DOMAIN/s: Thioredoxin fold (InterPro:IPR012335), Thioredoxin, core (InterPro:IPR015467), Thioredoxin domain (InterPro:IPR013766), Thioredoxin, conserved site …	Associated to plasma membrane. Moves cell to cell, suggesting a role in intercellular communication.	0	0	0	0	0	0
HORVU0Hr1G002290	Deoxyuridine 5'-triphosphate nucleotidohydrolase	HC_G	DUTP-PYROPHOSPHATASE-LIKE 1 (DUT1); FUNCTIONS IN: hydrolase activity, dUTP diphosphatase activity; INVOLVED IN: DNA repair, 2'-deoxyribonucleotide metabolic process; LOCATED IN: cellular_component unknown; EXPRESSED IN: 22 plant structures; EXPRESSED DURING: 13 growth stages; CONTAINS InterPro DOMAIN/s: DeoxyUTP pyrophosphatase domain, subfamily 1, (InterPro:IPR008181), DeoxyUTP pyrophosphatase d…	0	0	0	0	0	0	0
HORVU0Hr1G002300	Nuclear pore complex protein NUP214	HC_G	FUNCTIONS IN: molecular_function unknown; INVOLVED IN: embryo development ending in seed dormancy; LOCATED IN: cellular_component unknown; EXPRESSED IN: 23 plant structures; EXPRESSED DURING: 12 growth stages; Has 30201 Blast hits to 17322 proteins in 780 species: Archae - 12; Bacteria - 1396; Metazoa - 17338; Fungi - 3422; Plants - 5037; Viruses - 0; Other Eukaryotes - 2996 (source: NCBI BLink).	0	0	0	0	0	0	0
HORVU0Hr1G002320	unknown function	HC_G	NA	NA	0	0	0	0	0	0
HORVU0Hr1G002340	NADH-cytochrome b5 reductase 2	HC_G	FAD/NAD(P)-binding oxidoreductase; FUNCTIONS IN: oxidoreductase activity, copper ion binding; INVOLVED IN: oxidation reduction; LOCATED IN: thylakoid, chloroplast, chloroplast stroma, chloroplast envelope; EXPRESSED IN: 23 plant structures; EXPRESSED DURING: 15 growth stages; CONTAINS InterPro DOMAIN/s: Oxidoreductase FAD/NAD(P)-binding (InterPro:IPR001433), Ferredoxin reductase-type FAD-binding …	0	3.61054	1.6322	2.41149	1.82253	1.05333	1.61309
HORVU0Hr1G002410	unknown function	HC_G	NA	NA	0	0	0	0	0	0
HORVU0Hr1G002450	MATE efflux family protein	HC_G	NA	NA	0	0	0	0	0	0
HORVU0Hr1G002480	Metallo-beta-lactamase-like	HC_G	NA	NA	0	0	0	0	0	0
HORVU0Hr1G002500	metallo-beta-lactamase family protein	HC_G	metallo-beta-lactamase family protein; FUNCTIONS IN: hydrolase activity, catalytic activity; INVOLVED IN: response to arsenic, metabolic process; LOCATED IN: chloroplast; EXPRESSED IN: 22 plant structures; EXPRESSED DURING: 13 growth stages; CONTAINS InterPro DOMAIN/s: Beta-lactamase-like (InterPro:IPR001279); Has 1592 Blast hits to 1592 proteins in 436 species: Archae - 145; Bacteria - 835; Meta…	0	0	0	0	0	0	0
HORVU0Hr1G002520	UDP-Glycosyltransferase superfamily protein	HC_G	UDP-glucosyl transferase 74D1 (UGT74D1); FUNCTIONS IN: transferase activity, transferring hexosyl groups, UDP-glycosyltransferase activity, transferase activity, transferring glycosyl groups; INVOLVED IN: metabolic process; EXPRESSED IN: 22 plant structures; EXPRESSED DURING: 13 growth stages; CONTAINS InterPro DOMAIN/s: UDP-glucuronosyl/UDP-glucosyltransferase (InterPro:IPR002213); BEST Arabidop…	Encodes an auxin glycosyltransferase that is likely to be involved in regulation of auxin by glycosylation.	1.62804	0.845356	0.41058	1.75644	0.788883	1.02992
HORVU0Hr1G002530	metallo-beta-lactamase family protein	HC_G	metallo-beta-lactamase family protein; FUNCTIONS IN: hydrolase activity, catalytic activity; INVOLVED IN: response to arsenic, metabolic process; LOCATED IN: chloroplast; EXPRESSED IN: 22 plant structures; EXPRESSED DURING: 13 growth stages; CONTAINS InterPro DOMAIN/s: Beta-lactamase-like (InterPro:IPR001279); Has 1592 Blast hits to 1592 proteins in 436 species: Archae - 145; Bacteria - 835; Meta…	0	0.269361	0.075559	0.0967498	0	0.102242	0
HORVU0Hr1G002600	Cytochrome P450 superfamily protein	HC_G	PHYB ACTIVATION TAGGED SUPPRESSOR 1 (BAS1); FUNCTIONS IN: steroid hydroxylase activity, oxygen binding; INVOLVED IN: response to light stimulus, response to brassinosteroid stimulus, brassinosteroid homeostasis, brassinosteroid metabolic process; LOCATED IN: endomembrane system; EXPRESSED IN: 13 plant structures; EXPRESSED DURING: 6 growth stages; CONTAINS InterPro DOMAIN/s: Cytochrome P450 (Inte…	Encodes a member of the cytochrome p450 family that serves as a control point between multiple photoreceptor systems and brassinosteroid signal transduction. Involved in brassinolide metabolism. Mediates response to a variety of light signals including hypocotyl elongation and cotyledon expansion.	0	0	0.0165891	0	0	0
HORVU0Hr1G002620	U-box domain-containing protein 33	HC_G	NA	NA	0	0	0	0	0	0
HORVU0Hr1G002630	Protein BREAST CANCER SUSCEPTIBILITY 1 homolog	HC_G	breast cancer associated RING 1 (BARD1); FUNCTIONS IN: transcription coactivator activity, DNA binding; INVOLVED IN: DNA repair, regulation of meristem structural organization, leaf development; LOCATED IN: intracellular; EXPRESSED IN: 21 plant structures; EXPRESSED DURING: 12 growth stages; CONTAINS InterPro DOMAIN/s: Zinc finger, RING-type, conserved site (InterPro:IPR017907), Zinc finger, RING…	Encodes a protein containing two tandem BRCA1 C-Terminal (BRCT) domains, which function in phosphorylation-dependent proteinâ€“protein interactions.Loss of function mutations cause defects in meristem organization due to failure to repress WUS. BARD1 binds to WUS promoter and over expression of BARD reduces the extent of WUS expression.	37.4759	24.9686	31.4764	26.9863	53.2309	39.8134
HORVU0Hr1G002680	Transmembrane protein 115	HC_G	rhomboid protein-related; FUNCTIONS IN: molecular_function unknown; INVOLVED IN: biological_process unknown; LOCATED IN: endomembrane system; EXPRESSED IN: 24 plant structures; EXPRESSED DURING: 15 growth stages; CONTAINS InterPro DOMAIN/s: Protein of unknown function DUF1751, integral membrane, eukaryotic (InterPro:IPR013861); Has 573 Blast hits to 573 proteins in 252 species: Archae - 14; Bacte…	0	111.096	126.949	130.471	162.633	203.869	187.384
HORVU0Hr1G002690	PWWP domain containing protein, expressed	HC_G	Tudor/PWWP/MBT domain-containing protein; FUNCTIONS IN: molecular_function unknown; INVOLVED IN: biological_process unknown; LOCATED IN: cellular_component unknown; EXPRESSED IN: 25 plant structures; EXPRESSED DURING: 14 growth stages; CONTAINS InterPro DOMAIN/s: RNA polymerase II, large subunit, CTD (InterPro:IPR006569), PWWP (InterPro:IPR000313); BEST Arabidopsis thaliana protein match is: Tudo…	HUA and HUA-LIKE (HULK) genes act redundantly to regulate a subset of essential genes, with some (or all) family members also having specific functions.	2.0908	2.23527	1.9196	2.05299	1.38477	2.00874
HORVU0Hr1G002710	Transformation/transcription domain-associated protein	HC_G	phosphotransferases, alcohol group as acceptor;binding;inositol or phosphatidylinositol kinases; FUNCTIONS IN: inositol or phosphatidylinositol kinase activity, binding, phosphotransferase activity, alcohol group as acceptor; CONTAINS InterPro DOMAIN/s: Phosphatidylinositol 3-/4-kinase, catalytic (InterPro:IPR000403), PIK-related kinase, FAT (InterPro:IPR003151), Armadillo-type fold (InterPro:IPR…	0	0	0	0	0	0	0
HORVU0Hr1G002720	4-coumarate:CoA ligase 1	HC_G	4-coumarate:CoA ligase 1 (4CL1); CONTAINS InterPro DOMAIN/s: AMP-binding, conserved site (InterPro:IPR020845), AMP-dependent synthetase/ligase (InterPro:IPR000873); BEST Arabidopsis thaliana protein match is: 4-coumarate:CoA ligase 2 (TAIR:AT3G21240.1); Has 83980 Blast hits to 76655 proteins in 3756 species: Archae - 1185; Bacteria - 53552; Metazoa - 3476; Fungi - 4550; Plants - 2810; Viruses - 1…	encodes an isoform of 4-coumarate:CoA ligase (4CL), which is involved in the last step of the general phenylpropanoid pathway. In addition to 4-coumarate, it also converts ferulate. The catalytic efficiency was in the following (descending) order: p-coumaric acid, ferulic acid, caffeic acid and 5-OH-ferulic acid. At4CL1 was unable to use sinapic acid as substrate.	0.0773993	0.0868459	0.0139003	0.0594646	0.102825	0.0581135
HORVU0Hr1G002760	NAM-like protein-like	HC_G	NA	NA	0	0	0	0	0	0
HORVU0Hr1G002770	Peroxidase superfamily protein	HC_G	Peroxidase superfamily protein; FUNCTIONS IN: protein binding, peroxidase activity; INVOLVED IN: response to oxidative stress, oxidation reduction; LOCATED IN: apoplast, cell wall; EXPRESSED IN: 9 plant structures; EXPRESSED DURING: LP.04 four leaves visible, 4 anthesis, C globular stage, petal differentiation and expansion stage; CONTAINS InterPro DOMAIN/s: Haem peroxidase (InterPro:IPR010255), …	Encodes a protein with sequence similarity to peroxidases that is involved in lignin biosynthesis. Loss of function mutations show abnormal development of xylem fibers and reduced levels of lignin biosynthetic enxymes.	0	0	0	0	0	0
HORVU0Hr1G002800	Peroxidase superfamily protein	HC_G	Peroxidase superfamily protein; FUNCTIONS IN: peroxidase activity, heme binding; INVOLVED IN: response to oxidative stress, oxidation reduction; LOCATED IN: endomembrane system; EXPRESSED IN: 11 plant structures; EXPRESSED DURING: 7 growth stages; CONTAINS InterPro DOMAIN/s: Haem peroxidase (InterPro:IPR010255), Plant peroxidase (InterPro:IPR000823), Peroxidases heam-ligand binding site (InterPro…	0	0	0	0	0	0	0
HORVU0Hr1G002810	undescribed protein	HC_G	NA	NA	0	0	0	0	0	0
HORVU0Hr1G002840	Peroxidase	HC_G	NA	NA	0	0	0	0	0	0
HORVU0Hr1G002870	RING/U-box superfamily protein	HC_G	RING/U-box superfamily protein; FUNCTIONS IN: zinc ion binding; EXPRESSED IN: 20 plant structures; EXPRESSED DURING: 11 growth stages; CONTAINS InterPro DOMAIN/s: Zinc finger, RING-type (InterPro:IPR001841), Zinc finger, C3HC4 RING-type (InterPro:IPR018957); BEST Arabidopsis thaliana protein match is: RING/U-box superfamily protein (TAIR:AT1G14200.1); Has 9899 Blast hits to 9869 proteins in 270 s…	0	2.34013	1.56103	1.23005	0.460433	0.324967	0.205701
HORVU0Hr1G002920	peptidases	HC_G	NA	NA	0.207135	0.29882	0	0.170505	0.0336953	0.026661
HORVU0Hr1G002940	alpha/beta-Hydrolases superfamily protein	HC_G	alpha/beta-Hydrolases superfamily protein; CONTAINS InterPro DOMAIN/s: Protein of unknown function DUF829, transmembrane 53 (InterPro:IPR008547); BEST Arabidopsis thaliana protein match is: alpha/beta-Hydrolases superfamily protein (TAIR:AT2G18245.1); Has 401 Blast hits to 400 proteins in 106 species: Archae - 0; Bacteria - 0; Metazoa - 180; Fungi - 77; Plants - 116; Viruses - 0; Other Eukaryotes…	0	0	0	0	0	0	0
HORVU0Hr1G002950	alpha/beta-Hydrolases superfamily protein	HC_G	alpha/beta-Hydrolases superfamily protein; CONTAINS InterPro DOMAIN/s: Alpha/beta hydrolase fold-1 (InterPro:IPR000073); BEST Arabidopsis thaliana protein match is: alpha/beta-Hydrolases superfamily protein (TAIR:AT4G33180.1); Has 30201 Blast hits to 17322 proteins in 780 species: Archae - 12; Bacteria - 1396; Metazoa - 17338; Fungi - 3422; Plants - 5037; Viruses - 0; Other Eukaryotes - 2996 (sou…	0	1.20713	0.560465	0.941914	0.191879	0	0.150015
HORVU0Hr1G002960	unknown protein; BEST Arabidopsis thaliana protein match is: Arabidopsis protein of unknown function (DUF241) .	HC_G	unknown protein; BEST Arabidopsis thaliana protein match is: Arabidopsis protein of unknown function (DUF241) (TAIR:AT4G35680.1); Has 1908 Blast hits to 1345 proteins in 175 species: Archae - 3; Bacteria - 106; Metazoa - 494; Fungi - 346; Plants - 115; Viruses - 71; Other Eukaryotes - 773 (source: NCBI BLink).	0	8.38572	7.17733	8.32672	9.33409	6.15955	8.32907
HORVU0Hr1G003000	RING/U-box superfamily protein	HC_G	ATL3; FUNCTIONS IN: zinc ion binding; EXPRESSED IN: 22 plant structures; EXPRESSED DURING: 13 growth stages; CONTAINS InterPro DOMAIN/s: Zinc finger, RING-type (InterPro:IPR001841), Zinc finger, C3HC4 RING-type (InterPro:IPR018957); BEST Arabidopsis thaliana protein match is: RING/U-box superfamily protein (TAIR:AT1G53820.1); Has 10122 Blast hits to 10073 proteins in 295 species: Archae - 0; Bact…	Encodes a putative RING-H2 zinc finger protein ATL3 (ATL3).	0.0776005	0.130607	0	0	0	0
HORVU0Hr1G003010	BEST Arabidopsis thaliana protein match is: maternal effect embryo arrest 60 .	HC_G	maternal effect embryo arrest 60 (MEE60); FUNCTIONS IN: molecular_function unknown; INVOLVED IN: embryo development ending in seed dormancy; LOCATED IN: endomembrane system; EXPRESSED IN: 22 plant structures; EXPRESSED DURING: 13 growth stages; BEST Arabidopsis thaliana protein match is: unknown protein (TAIR:AT3G46890.1); Has 1807 Blast hits to 1807 proteins in 277 species: Archae - 0; Bacteria …	0	25.0193	20.4305	22.0045	31.682	22.1275	33.1005
HORVU0Hr1G003020	MADS-box transcription factor 18	HC_G	APETALA1 (AP1); CONTAINS InterPro DOMAIN/s: Transcription factor, MADS-box (InterPro:IPR002100), Transcription factor, K-box (InterPro:IPR002487); BEST Arabidopsis thaliana protein match is: K-box region and MADS-box transcription factor family protein (TAIR:AT1G26310.1); Has 8031 Blast hits to 8015 proteins in 981 species: Archae - 10; Bacteria - 56; Metazoa - 785; Fungi - 329; Plants - 6623; Vi…	Floral homeotic gene encoding a MADS domain protein homologous to SRF transcription factors. Specifies floral meristem and sepal identity. Required for the transcriptional activation of AGAMOUS. Interacts with LEAFY.Binds to promoter and regulates the expression of flowering time genes SVP, SOC1 and AGL24.	5.34595	8.62274	7.18411	1.0091	1.52188	1.32873
HORVU0Hr1G003040	Nucleotide-diphospho-sugar transferase family protein	HC_G	Nucleotide-diphospho-sugar transferase family protein; LOCATED IN: endoplasmic reticulum; EXPRESSED IN: 23 plant structures; EXPRESSED DURING: 13 growth stages; CONTAINS InterPro DOMAIN/s: Reticulon (InterPro:IPR003388), Nucleotide-diphospho-sugar transferase, predicted (InterPro:IPR005069); BEST Arabidopsis thaliana protein match is: Nucleotide-diphospho-sugar transferase family protein (TAIR:AT…	Encodes an arabinosyltransferase that modifies extensin proteins in root hair cells.	0.293809	0.0989007	0.253275	1.42209	0.836412	1.03241
HORVU0Hr1G003080	Serine/threonine-protein kinase SMG1	HC_G	NA	NA	0	0	0	0	0	0
HORVU0Hr1G003140	60S ribosomal protein L11-1	HC_G	Ribosomal L5P family protein; FUNCTIONS IN: structural constituent of ribosome; INVOLVED IN: translation; LOCATED IN: cytosolic large ribosomal subunit, vacuole; EXPRESSED IN: male gametophyte, leaf; CONTAINS InterPro DOMAIN/s: Ribosomal protein L5 (InterPro:IPR002132), Ribosomal protein L5, conserved site (InterPro:IPR020929), Ribosomal protein L5, N-terminal (InterPro:IPR020927), Ribosomal prot…	0	0	0	0	0.400866	0	0
HORVU0Hr1G003170	50S ribosomal protein L14, chloroplastic	HC_G	ribosomal protein L14 (RPL14); FUNCTIONS IN: structural constituent of ribosome; INVOLVED IN: translation; LOCATED IN: plastid large ribosomal subunit, chloroplast; EXPRESSED IN: 23 plant structures; EXPRESSED DURING: 13 growth stages; CONTAINS InterPro DOMAIN/s: Ribosomal protein L14, bacterial-type (InterPro:IPR005745), Ribosomal protein L14b/L23e (InterPro:IPR000218), Ribosomal protein L14 con…	encodes a chloroplast ribosomal protein L14, a constituent of the large subunit of the ribosomal complex	0	1.5722	1.2582	0	0	0.841636
HORVU0Hr1G003180	Glycosyltransferase family 61 protein	HC_G	Glycosyltransferase family 61 protein; FUNCTIONS IN: transferase activity, transferring glycosyl groups; INVOLVED IN: biological_process unknown; LOCATED IN: cellular_component unknown; CONTAINS InterPro DOMAIN/s: Glycosyltransferase AER61, uncharacterised (InterPro:IPR007657); BEST Arabidopsis thaliana protein match is: Glycosyltransferase family 61 protein (TAIR:AT3G18170.1); Has 763 Blast hits…	0	0	0	0	0	0	0
HORVU0Hr1G003210	PLAC8 family protein	HC_G	NA	NA	0.144389	0	0.155586	0.0831986	0	0.0650466
HORVU0Hr1G003230	Scarecrow-like protein 23	HC_G	GRAS family transcription factor; CONTAINS InterPro DOMAIN/s: Transcription factor GRAS (InterPro:IPR005202); BEST Arabidopsis thaliana protein match is: GRAS family transcription factor (TAIR:AT3G54220.1); Has 1807 Blast hits to 1807 proteins in 277 species: Archae - 0; Bacteria - 0; Metazoa - 736; Fungi - 347; Plants - 385; Viruses - 0; Other Eukaryotes - 339 (source: NCBI BLink).	Encodes a GRAS family transcription factor that is involved in bundle sheath cell fate specification.	0.418541	0.51478	0.520383	0	0.0733227	0
HORVU0Hr1G003260	CMP-sialic acid transporter 2	HC_G	Nucleotide-sugar transporter family protein; FUNCTIONS IN: nucleotide-sugar transmembrane transporter activity, sugar:hydrogen symporter activity; INVOLVED IN: carbohydrate transport, nucleotide-sugar transport; LOCATED IN: membrane; EXPRESSED IN: 22 plant structures; EXPRESSED DURING: 13 growth stages; CONTAINS InterPro DOMAIN/s: Nucleotide-sugar transporter (InterPro:IPR007271), UDP/CMP-sugar t…	0	8.47167	11.0143	10.6194	7.89994	10.4256	8.22114
HORVU0Hr1G003270	Oxygen-evolving enhancer protein 3-1, chloroplastic	HC_G	photosystem II subunit QA (PSBQA); FUNCTIONS IN: calcium ion binding; INVOLVED IN: response to light stimulus, peptidyl-cysteine S-nitrosylation, response to light intensity; LOCATED IN: chloroplast thylakoid membrane, chloroplast thylakoid lumen, chloroplast photosystem II, chloroplast, oxygen evolving complex; EXPRESSED IN: 26 plant structures; EXPRESSED DURING: 15 growth stages; CONTAINS Inter…	Encodes the PsbQ subunit of the oxygen evolving complex of photosystem II.	9.77334	6.87432	8.64507	1.17674	0.830525	0.558571
HORVU0Hr1G003280	Cyclin-D6-1	HC_G	Cyclin D6;1 (CYCD6;1); FUNCTIONS IN: cyclin-dependent protein kinase activity; INVOLVED IN: regulation of cell cycle; LOCATED IN: nucleus; EXPRESSED IN: 11 plant structures; EXPRESSED DURING: F mature embryo stage, 4 leaf senescence stage, petal differentiation and expansion stage, E expanded cotyledon stage, D bilateral stage; CONTAINS InterPro DOMAIN/s: Cyclin, C-terminal (InterPro:IPR004367), …	0	44.5813	29.2631	37.2081	7.78434	4.5535	5.55041
HORVU0Hr1G003300	Myosin-J heavy chain	HC_G	NA	NA	0	0	0	0	0	0
HORVU0Hr1G003320	Pentatricopeptide repeat-containing protein	HC_G	Pentatricopeptide repeat (PPR) superfamily protein; FUNCTIONS IN: zinc ion binding; INVOLVED IN: biological_process unknown; LOCATED IN: chloroplast; CONTAINS InterPro DOMAIN/s: Pentatricopeptide repeat (InterPro:IPR002885); BEST Arabidopsis thaliana protein match is: Pentatricopeptide repeat (PPR) superfamily protein (TAIR:AT1G62350.1); Has 7906 Blast hits to 3591 proteins in 152 species: Archae…	0	0.398573	0.134166	0.429482	0.18373	0.181544	0.143645
HORVU0Hr1G003330	Pentatricopeptide repeat-containing protein	HC_G	Pentatricopeptide repeat (PPR) superfamily protein; FUNCTIONS IN: zinc ion binding; INVOLVED IN: biological_process unknown; LOCATED IN: chloroplast; CONTAINS InterPro DOMAIN/s: Pentatricopeptide repeat (InterPro:IPR002885); BEST Arabidopsis thaliana protein match is: Pentatricopeptide repeat (PPR) superfamily protein (TAIR:AT1G62350.1); Has 7906 Blast hits to 3591 proteins in 152 species: Archae…	0	0.239144	0.402497	0.128845	0.137798	0.408475	0.215467
HORVU0Hr1G003340	WRKY DNA-binding protein 57	HC_G	WRKY DNA-binding protein 57 (WRKY57); CONTAINS InterPro DOMAIN/s: DNA-binding WRKY (InterPro:IPR003657); BEST Arabidopsis thaliana protein match is: WRKY DNA-binding protein 48 (TAIR:AT5G49520.1); Has 3531 Blast hits to 3086 proteins in 203 species: Archae - 2; Bacteria - 2; Metazoa - 6; Fungi - 13; Plants - 3487; Viruses - 0; Other Eukaryotes - 21 (source: NCBI BLink).	Encodes WRKY57, a member of the WRKY Transcription Factor. Activation of WRKY57 confers drought tolerance.	2.12911	1.44289	1.70544	4.82042	3.73321	4.49869
HORVU0Hr1G003380	DNA repair and recombination protein RadA	HC_G	RAS associated with diabetes protein 51C (RAD51C); CONTAINS InterPro DOMAIN/s: DNA recombination/repair protein RecA/RadB, ATP-binding domain (InterPro:IPR020588), DNA recombination and repair protein, RecA-like (InterPro:IPR016467), DNA recombination and repair protein Rad51, C-terminal (InterPro:IPR013632); BEST Arabidopsis thaliana protein match is: DNA repair (Rad51) family protein (TAIR:AT3G…	Encodes a protein similar to RAD51C involved in double stranded break repair via homologous recombination. Sensitive to DSB induced by Mitomycin C and gamma irradiation, interacts with Atxrcc3 in yeast two-hybrid assay. Required for female meiosis but not critical for mitosis under normal conditions.	10.6556	14.6699	13.1774	4.52415	8.26655	5.75478
HORVU0Hr1G003440	protein tyrosine phosphatase 1	HC_G	NA	NA	0	0	0	0	0	0
HORVU0Hr1G003480	Organic cation/carnitine transporter 3	HC_G	NA	NA	0	0	0	0	0	0
HORVU0Hr1G003490	Sterile alpha motif (SAM) domain-containing protein	HC_G	Sterile alpha motif (SAM) domain-containing protein; CONTAINS InterPro DOMAIN/s: Sterile alpha motif (InterPro:IPR001660), Sterile alpha motif homology (InterPro:IPR010993), Sterile alpha motif, type 1 (InterPro:IPR021129); BEST Arabidopsis thaliana protein match is: Sterile alpha motif (SAM) domain-containing protein (TAIR:AT5G48680.1); Has 516 Blast hits to 515 proteins in 77 species: Archae - …	0	0.0699605	0	0.150772	0.0806243	0.079665	0
HORVU0Hr1G003520	undescribed protein	HC_G	NA	NA	0	0	0	0	0	0
HORVU0Hr1G003540	SNARE associated Golgi protein family	HC_G	SNARE associated Golgi protein family; CONTAINS InterPro DOMAIN/s: SNARE associated Golgi protein (InterPro:IPR015414); BEST Arabidopsis thaliana protein match is: SNARE associated Golgi protein family (TAIR:AT4G22850.1); Has 1732 Blast hits to 1729 proteins in 535 species: Archae - 6; Bacteria - 860; Metazoa - 122; Fungi - 106; Plants - 250; Viruses - 0; Other Eukaryotes - 388 (source: NCBI BLin…	0	2.42808	4.22854	4.39697	1.67114	2.41928	2.46114
HORVU0Hr1G003660	Senescence-associated protein, putative	HC_G	NA	NA	0.890521	0.492467	0.95958	2.28709	1.2748	2.08612
HORVU0Hr1G003770	60S ribosomal protein L37-1	HC_G	Zinc-binding ribosomal protein family protein; FUNCTIONS IN: structural constituent of ribosome; INVOLVED IN: translation, ribosome biogenesis; LOCATED IN: ribosome, cytosolic large ribosomal subunit; EXPRESSED IN: 24 plant structures; EXPRESSED DURING: 13 growth stages; CONTAINS InterPro DOMAIN/s: Ribosomal protein L37e, conserved site (InterPro:IPR018267), Ribosomal protein, zinc-binding domain…	0	0	0	0	0	0.291968	0
HORVU0Hr1G003790	Kinesin-like protein	HC_G	NA	NA	0	0	0	0	0	0
HORVU0Hr1G003810	U-box domain-containing protein	HC_G	plant U-box 22 (PUB22); CONTAINS InterPro DOMAIN/s: U box domain (InterPro:IPR003613), Armadillo-type fold (InterPro:IPR016024); BEST Arabidopsis thaliana protein match is: plant U-box 23 (TAIR:AT2G35930.1); Has 2414 Blast hits to 2402 proteins in 185 species: Archae - 0; Bacteria - 30; Metazoa - 243; Fungi - 90; Plants - 1816; Viruses - 3; Other Eukaryotes - 232 (source: NCBI BLink).	Encodes a cytoplasmically localized U-box domain E3 ubiquitin ligase protein that is involved in the response to water stress and acts as a negative regulator of PAMP-triggered immunity.	0	0	0	0	0	0
HORVU0Hr1G003840	Glutaredoxin family protein	HC_G	ROXY2; FUNCTIONS IN: electron carrier activity, protein disulfide oxidoreductase activity; INVOLVED IN: negative regulation of transcription, anther development; LOCATED IN: cellular_component unknown; EXPRESSED IN: tapetum, floral meristem, hypocotyl, anther, root; CONTAINS InterPro DOMAIN/s: Glutaredoxin-like, plant II (InterPro:IPR011905), Glutaredoxin (InterPro:IPR002109), Thioredoxin fold (I…	Encodes glutaredoxin ROXY2. ROXY2, together with ROXY1 (AT3G02000), controls anther development. roxy1 roxy2 double mutants are sterile and do not produce pollen.	0	0	0.230535	0	0.12181	0.0963809
HORVU0Hr1G003850	Drought-induced protein 1	HC_G	chaperone protein dnaJ-related; Has 30201 Blast hits to 17322 proteins in 780 species: Archae - 12; Bacteria - 1396; Metazoa - 17338; Fungi - 3422; Plants - 5037; Viruses - 0; Other Eukaryotes - 2996 (source: NCBI BLink).	0	2.34979	1.97744	1.89138	2.87109	2.03098	2.49976
HORVU0Hr1G003890	Phosphoadenosine phosphosulfate reductase	HC_G	APS reductase 3 (APR3); FUNCTIONS IN: adenylyl-sulfate reductase activity; INVOLVED IN: sulfate assimilation; LOCATED IN: chloroplast; EXPRESSED IN: 23 plant structures; EXPRESSED DURING: 15 growth stages; CONTAINS InterPro DOMAIN/s: Rossmann-like alpha/beta/alpha sandwich fold (InterPro:IPR014729), Thioredoxin-independent 5&apos;-adenylylsulphate reductase (InterPro:IPR004508), Thioredoxin fold …	Encodes a protein disulfide isomerase-like (PDIL) protein, a member of a multigene family within the thioredoxin (TRX) superfamily. This protein also belongs to the adenosine 5'-phosphosulfate reductase-like (APRL) group.	7.34933	8.85516	8.98504	17.3982	14.313	15.397
HORVU0Hr1G003910	Tetratricopeptide repeat (TPR)-like superfamily protein	HC_G	Tetratricopeptide repeat (TPR)-like superfamily protein; Has 214 Blast hits to 140 proteins in 56 species: Archae - 0; Bacteria - 4; Metazoa - 151; Fungi - 0; Plants - 55; Viruses - 0; Other Eukaryotes - 4 (source: NCBI BLink).	0	3.81492	2.61537	4.27023	3.06991	2.39674	3.11127
HORVU0Hr1G003980	Core-2/I-branching beta-1,6-N-acetylglucosaminyltransferase family protein	HC_G	Core-2/I-branching beta-1,6-N-acetylglucosaminyltransferase family protein; FUNCTIONS IN: transferase activity, transferring glycosyl groups; INVOLVED IN: biological_process unknown; LOCATED IN: endomembrane system, membrane; EXPRESSED IN: 22 plant structures; EXPRESSED DURING: 13 growth stages; CONTAINS InterPro DOMAIN/s: Glycosyl transferase, family 14 (InterPro:IPR003406), Core-2/I-Branching e…	0	0	0	0	0	0	0
HORVU0Hr1G004060	VQ motif family protein	HC_G	NA	NA	0.55947	0.470815	0.548051	0.293067	0.463328	0.458253
HORVU0Hr1G004120	RNA polymerase II C-terminal domain phosphatase-like 4	HC_G	C-terminal domain phosphatase-like 4 (CPL4); FUNCTIONS IN: phosphoprotein phosphatase activity; LOCATED IN: nucleus; EXPRESSED IN: 23 plant structures; EXPRESSED DURING: 13 growth stages; CONTAINS InterPro DOMAIN/s: FCP1-like phosphatase, phosphatase domain (InterPro:IPR011947), NLI interacting factor (InterPro:IPR004274), BRCT (InterPro:IPR001357); BEST Arabidopsis thaliana protein match is: C-t…	Encodes a polypeptide that contains FCPH and BRCT domains. RNAi suppression mutant lines were generated, which displayed a range of phenotypic abnormalities, including: incomplete to no cotyledon expansion, slow growth, epinastic leaves or small inflorescences.	0	0	0	0	0	0
HORVU0Hr1G004130	30S ribosomal protein S11	HC_G	Ribosomal protein S11 family protein; CONTAINS InterPro DOMAIN/s: Ribosomal protein S11 (InterPro:IPR001971), Ribosomal S11, conserved site (InterPro:IPR018102); BEST Arabidopsis thaliana protein match is: Ribosomal protein S11 family protein (TAIR:AT3G11510.1); Has 8774 Blast hits to 8774 proteins in 2899 species: Archae - 250; Bacteria - 4863; Metazoa - 589; Fungi - 162; Plants - 729; Viruses -…	0	79.8424	62.7202	75.0747	73.9801	52.75	68.4129
HORVU0Hr1G004140	Harpin-induced protein	HC_G	NA	NA	0	0	0	0	0	0
HORVU0Hr1G004150	undescribed protein	HC_G	NA	NA	10051.3	10228.6	10162.3	5396.24	7465.93	6176.63
HORVU0Hr1G004200	GTPase RsgA	HC_G	embryo defective 1688 (emb1688); FUNCTIONS IN: GTP binding, GTPase activity; INVOLVED IN: embryo development ending in seed dormancy; EXPRESSED IN: 22 plant structures; EXPRESSED DURING: 13 growth stages; CONTAINS InterPro DOMAIN/s: Nucleic acid-binding, OB-fold-like (InterPro:IPR016027), EngC GTPase (InterPro:IPR010914), GTPase EngC (InterPro:IPR004881); BEST Arabidopsis thaliana protein match i…	0	0	0	0	0	0	0
HORVU0Hr1G004250	Cell division cycle 5-like protein	HC_G	NA	NA	0	0	0	0	0	0
HORVU0Hr1G004270	translocon at the outer membrane of chloroplasts 64-V	HC_G	translocon at the outer membrane of chloroplasts 64-III (TOC64-III); FUNCTIONS IN: binding, carbon-nitrogen ligase activity, with glutamine as amido-N-donor; LOCATED IN: integral to chloroplast outer membrane, chloroplast; EXPRESSED IN: 25 plant structures; EXPRESSED DURING: 13 growth stages; CONTAINS InterPro DOMAIN/s: Tetratricopeptide TPR-1 (InterPro:IPR001440), Tetratricopeptide-like helical …	Integral chloroplast outer membrane protein. Belongs to one of the 36 carboxylate clamp (CC)-tetratricopeptide repeat (TPR) proteins (Prasad 2010, Pubmed ID: 20856808) with potential to interact with Hsp90/Hsp70 as co-chaperones.	0.253355	0.568553	0.136501	0.291972	0.576996	0.532631
HORVU0Hr1G004300	Aconitate hydratase 3, mitochondrial	HC_G	aconitase 2 (ACO2); FUNCTIONS IN: aconitate hydratase activity, copper ion binding; INVOLVED IN: response to oxidative stress, response to cadmium ion, isocitrate metabolic process, citrate metabolic process; LOCATED IN: cytosol, mitochondrion, chloroplast; EXPRESSED IN: 25 plant structures; EXPRESSED DURING: 17 growth stages; CONTAINS InterPro DOMAIN/s: Aconitase family, 4Fe-4S cluster binding s…	Encodes an aconitase that can catalyze the conversion of citrate to isocitrate through a cis-aconitate intermediate, indicating that it may participate in the TCA cycle and other primary metabolic pathways. The protein is believed to accumulate in the mitochondria and the cytosol. It affects CSD2 (At2g28190 - a superoxide dismutase) transcript levels and may play a role in the response to oxidati…	1.91842	1.72974	2.06719	3.63209	2.18453	2.46926
HORVU0Hr1G004320	SANTA (SANT associated) protein	HC_G	NA	NA	1.29923	0.702868	0.699992	0.85558	0.63405	0.334456
HORVU0Hr1G004330	Heterogeneous nuclear ribonucleoprotein Q	HC_G	NA	NA	29.0161	51.2084	44.7555	15.7641	33.3243	24.2012
HORVU0Hr1G004350	translocon at the outer membrane of chloroplasts 64-V	HC_G	NA	NA	0	0	0	0.0745434	0.0736565	0
HORVU0Hr1G004380	Cell division cycle 5-like protein	HC_G	NA	NA	0	0	0	0	0	0
HORVU0Hr1G004410	alpha/beta-Hydrolases superfamily protein	HC_G	alpha/beta-Hydrolases superfamily protein; FUNCTIONS IN: hydrolase activity; INVOLVED IN: metabolic process; LOCATED IN: cellular_component unknown; EXPRESSED IN: stem, hypocotyl, root, flower; EXPRESSED DURING: petal differentiation and expansion stage; CONTAINS InterPro DOMAIN/s: Lipase, GDXG, active site (InterPro:IPR002168), Alpha/beta hydrolase fold-3 (InterPro:IPR013094); BEST Arabidopsis t…	0	0	0	0	0	0	0
HORVU0Hr1G004420	Regulator of chromosome condensation (RCC1) family protein	HC_G	Regulator of chromosome condensation (RCC1) family protein; CONTAINS InterPro DOMAIN/s: Regulator of chromosome condensation/beta-lactamase-inhibitor protein II (InterPro:IPR009091), Regulator of chromosome condensation, RCC1 (InterPro:IPR000408); BEST Arabidopsis thaliana protein match is: Regulator of chromosome condensation (RCC1) family protein (TAIR:AT3G26100.2); Has 18094 Blast hits to 5607…	0	0.430933	0.207226	0.0663359	0	0	0
HORVU0Hr1G004430	Regulator of chromosome condensation (RCC1) family protein	HC_G	Regulator of chromosome condensation (RCC1) family protein; CONTAINS InterPro DOMAIN/s: Regulator of chromosome condensation/beta-lactamase-inhibitor protein II (InterPro:IPR009091), Regulator of chromosome condensation, RCC1 (InterPro:IPR000408); BEST Arabidopsis thaliana protein match is: Regulator of chromosome condensation (RCC1) family protein (TAIR:AT3G26100.2); Has 18094 Blast hits to 5607…	0	0.117872	0.297581	0.381038	0	0.268445	0
HORVU0Hr1G004470	ribonuclease 2	HC_G	NA	NA	23.109	19.6182	22.3453	16.9472	17.2858	16.2416
HORVU0Hr1G004480	60S acidic ribosomal protein family	HC_G	60S acidic ribosomal protein family; FUNCTIONS IN: structural constituent of ribosome; INVOLVED IN: translational elongation; LOCATED IN: cytosolic ribosome, ribosome; EXPRESSED IN: 7 plant structures; EXPRESSED DURING: 4 anthesis, F mature embryo stage, petal differentiation and expansion stage, D bilateral stage; CONTAINS InterPro DOMAIN/s: Ribosomal protein 60S (InterPro:IPR001813); BEST Arabi…	0	1345.85	1261.14	1425.76	797.304	1059.35	945.657
HORVU0Hr1G004530	Cell division cycle 5-like protein	HC_G	NA	NA	0	0	0	0	0	0
HORVU0Hr1G004630	Protein LITTLE ZIPPER 4	HC_G	NA	NA	10.0736	10.0578	8.70837	0.393528	0.907306	0.307669
HORVU0Hr1G004640	GRAS family transcription factor	HC_G	GRAS family transcription factor; CONTAINS InterPro DOMAIN/s: Transcription factor GRAS (InterPro:IPR005202); BEST Arabidopsis thaliana protein match is: GRAS family transcription factor (TAIR:AT3G54220.1); Has 1807 Blast hits to 1807 proteins in 277 species: Archae - 0; Bacteria - 0; Metazoa - 736; Fungi - 347; Plants - 385; Viruses - 0; Other Eukaryotes - 339 (source: NCBI BLink).	Encodes a GRAS family transcription factor that is involved in bundle sheath cell fate specification.	0.307524	0.0431321	0.165686	0.295332	0.0583635	0
HORVU0Hr1G004650	COBRA-like protein 6	HC_G	IRREGULAR XYLEM 6 (IRX6); INVOLVED IN: secondary cell wall biogenesis; LOCATED IN: plasma membrane, anchored to membrane; EXPRESSED IN: 21 plant structures; EXPRESSED DURING: 12 growth stages; CONTAINS InterPro DOMAIN/s: Glycosyl-phosphatidyl inositol-anchored, plant (InterPro:IPR006918), COBRA-like (InterPro:IPR017391); BEST Arabidopsis thaliana protein match is: COBRA-like extracellular glycosy…	Encodes a member of the COBRA family, similar to phytochelatin synthetase. Involved in secondary cell wall biosynthesis. Mutants make smaller plants with reduced levels of cellulose and cell wall sugars.	0	0	0	0	0	0
HORVU0Hr1G004690	Ubiquitin carboxyl-terminal hydrolase 27	HC_G	ubiquitin-specific protease 27 (UBP27); FUNCTIONS IN: ubiquitin-specific protease activity, ubiquitin thiolesterase activity; INVOLVED IN: ubiquitin-dependent protein catabolic process; EXPRESSED IN: 19 plant structures; EXPRESSED DURING: 12 growth stages; CONTAINS InterPro DOMAIN/s: Peptidase C19, ubiquitin carboxyl-terminal hydrolase 2, conserved site (InterPro:IPR018200), Peptidase C19, ubiqui…	Encodes a ubiquitin-specific protease.	0.354877	0.0497737	0	0.272646	0	0
HORVU0Hr1G004700	40S ribosomal protein S10	HC_G	RNA binding Plectin/S10 domain-containing protein; FUNCTIONS IN: structural constituent of ribosome; INVOLVED IN: translation; LOCATED IN: cytosolic small ribosomal subunit, cytosolic ribosome, cell wall, membrane; EXPRESSED IN: 22 plant structures; EXPRESSED DURING: 13 growth stages; CONTAINS InterPro DOMAIN/s: Plectin/S10, N-terminal (InterPro:IPR005326); BEST Arabidopsis thaliana protein match…	0	1469.34	1255.72	1281.85	1547.09	1017.86	1238.22
HORVU0Hr1G004730	Ubiquitin carboxyl-terminal hydrolase 27	HC_G	ubiquitin-specific protease 27 (UBP27); FUNCTIONS IN: ubiquitin-specific protease activity, ubiquitin thiolesterase activity; INVOLVED IN: ubiquitin-dependent protein catabolic process; EXPRESSED IN: 19 plant structures; EXPRESSED DURING: 12 growth stages; CONTAINS InterPro DOMAIN/s: Peptidase C19, ubiquitin carboxyl-terminal hydrolase 2, conserved site (InterPro:IPR018200), Peptidase C19, ubiqui…	Encodes a ubiquitin-specific protease.	0	0	0	0	0	0
HORVU0Hr1G004740	SWI/SNF complex subunit SWI3C	HC_G	NA	NA	0	0	0	0	0	0
HORVU0Hr1G004750	CLE family OsCLE203 protein	HC_G	NA	NA	0	0	0	0	0	0
HORVU0Hr1G004830	glyceraldehyde-3-phosphate dehydrogenase C2	HC_G	glyceraldehyde 3-phosphate dehydrogenase A subunit 2 (GAPA-2); FUNCTIONS IN: NAD or NADH binding, glyceraldehyde-3-phosphate dehydrogenase activity; INVOLVED IN: oxidation reduction, glycolysis, glucose metabolic process; LOCATED IN: apoplast, chloroplast stroma, chloroplast, membrane, chloroplast envelope; EXPRESSED IN: 24 plant structures; EXPRESSED DURING: 14 growth stages; CONTAINS InterPro D…	0	46.1926	37.7554	42.2907	5.88541	2.79138	4.30226
HORVU0Hr1G004850	Peroxidase superfamily protein	HC_G	Peroxidase superfamily protein; FUNCTIONS IN: peroxidase activity, heme binding; INVOLVED IN: response to oxidative stress, oxidation reduction; LOCATED IN: endomembrane system; EXPRESSED IN: 21 plant structures; EXPRESSED DURING: 11 growth stages; CONTAINS InterPro DOMAIN/s: Haem peroxidase (InterPro:IPR010255), Plant peroxidase (InterPro:IPR000823), Peroxidases heam-ligand binding site (InterPr…	0	49.3812	38.8577	37.9644	66.3774	39.9825	53.5927
HORVU0Hr1G004870	Anaphase-promoting complex subunit 2	HC_G	anaphase-promoting complex/cyclosome 2 (APC2); FUNCTIONS IN: ubiquitin-protein ligase activity, ubiquitin protein ligase binding; INVOLVED IN: ubiquitin-dependent protein catabolic process; LOCATED IN: ubiquitin ligase complex; EXPRESSED IN: 12 plant structures; EXPRESSED DURING: 6 growth stages; CONTAINS InterPro DOMAIN/s: Cullin homology (InterPro:IPR016158), Anaphase promoting complex subunit …	a highly conserved ubiquitin-protein ligase involved in cell cycle regulation	0	0	0.0411196	0	0	0
HORVU0Hr1G004890	WRKY DNA-binding protein 2	HC_G	WRKY DNA-binding protein 2 (WRKY2); CONTAINS InterPro DOMAIN/s: DNA-binding WRKY (InterPro:IPR003657); BEST Arabidopsis thaliana protein match is: WRKY DNA-binding protein 34 (TAIR:AT4G26440.1); Has 1807 Blast hits to 1807 proteins in 277 species: Archae - 0; Bacteria - 0; Metazoa - 736; Fungi - 347; Plants - 385; Viruses - 0; Other Eukaryotes - 339 (source: NCBI BLink).	Encodes WRKY transcription factor 2, a zinc-finger protein. In wrky2 mutants, egg cells polarize normally but zygotes fail to reestablish polar organelle positioning from a transient symmetric state, resulting in equal cell division and distorted embryo development.	0	0	0	0	0.0629004	0.0248846
HORVU0Hr1G004910	Anaphase-promoting complex subunit 2	HC_G	anaphase-promoting complex/cyclosome 2 (APC2); FUNCTIONS IN: ubiquitin-protein ligase activity, ubiquitin protein ligase binding; INVOLVED IN: ubiquitin-dependent protein catabolic process; LOCATED IN: ubiquitin ligase complex; EXPRESSED IN: 12 plant structures; EXPRESSED DURING: 6 growth stages; CONTAINS InterPro DOMAIN/s: Cullin homology (InterPro:IPR016158), Anaphase promoting complex subunit …	a highly conserved ubiquitin-protein ligase involved in cell cycle regulation	0.26529	0.223252	0	0	0	0
HORVU0Hr1G004960	Serine/threonine protein phosphatase 2A 59 kDa regulatory subunit B' gamma isoform	HC_G	Protein phosphatase 2A regulatory B subunit family protein; FUNCTIONS IN: protein phosphatase type 2A regulator activity; INVOLVED IN: signal transduction; LOCATED IN: peroxisome, protein phosphatase type 2A complex; EXPRESSED IN: 21 plant structures; EXPRESSED DURING: 12 growth stages; CONTAINS InterPro DOMAIN/s: Protein phosphatase 2A, regulatory B subunit, B56 (InterPro:IPR002554); BEST Arabid…	Encodes protein phosphatase 2A (PP2A) B'theta subunit. Targeted to peroxisomes.	0.42711	1.7142	1.09748	0.15145	0.336708	0.355221
HORVU0Hr1G004970	26S proteasome non-ATPase regulatory subunit 6	HC_G	26S proteasome, regulatory subunit Rpn7;Proteasome component (PCI) domain; FUNCTIONS IN: molecular_function unknown; INVOLVED IN: protein catabolic process, ubiquitin-dependent protein catabolic process; LOCATED IN: proteasome complex, nucleus, plasma membrane, proteasome regulatory particle, lid subcomplex, membrane; EXPRESSED IN: 23 plant structures; EXPRESSED DURING: 13 growth stages; CONTAINS…	0	0	0.0327797	0	0	0	0
HORVU0Hr1G004980	Anaphase-promoting complex subunit 2	HC_G	anaphase-promoting complex/cyclosome 2 (APC2); FUNCTIONS IN: ubiquitin-protein ligase activity, ubiquitin protein ligase binding; INVOLVED IN: ubiquitin-dependent protein catabolic process; LOCATED IN: ubiquitin ligase complex; EXPRESSED IN: 12 plant structures; EXPRESSED DURING: 6 growth stages; CONTAINS InterPro DOMAIN/s: Cullin homology (InterPro:IPR016158), Anaphase promoting complex subunit …	a highly conserved ubiquitin-protein ligase involved in cell cycle regulation	0	0	0	0	0	0
HORVU0Hr1G004990	14-3-3-like protein GF14-B	HC_G	general regulatory factor 7 (GRF7); FUNCTIONS IN: protein phosphorylated amino acid binding; LOCATED IN: nuclear envelope, chloroplast stroma, plasma membrane, chloroplast, cytoplasm; EXPRESSED IN: 24 plant structures; EXPRESSED DURING: 15 growth stages; CONTAINS InterPro DOMAIN/s: 14-3-3 protein (InterPro:IPR000308); BEST Arabidopsis thaliana protein match is: general regulatory factor 3 (TAIR:A…	Encodes GF14 &#957;, a 14-3-3 protein isoform (14-3-3&#957;).	2.14934	2.27386	2.91157	2.05234	2.09784	2.87715
HORVU0Hr1G005000	Pentatricopeptide repeat-containing protein	HC_G	Pentatricopeptide repeat (PPR) superfamily protein; CONTAINS InterPro DOMAIN/s: Pentatricopeptide repeat (InterPro:IPR002885); BEST Arabidopsis thaliana protein match is: Tetratricopeptide repeat (TPR)-like superfamily protein (TAIR:AT3G23330.1); Has 43615 Blast hits to 14351 proteins in 266 species: Archae - 0; Bacteria - 17; Metazoa - 112; Fungi - 108; Plants - 42635; Viruses - 0; Other Eukaryo…	0	0	0	0	0.136323	0	0
HORVU0Hr1G005020	Protein kinase superfamily protein	HC_G	AGC2-1; FUNCTIONS IN: kinase activity; INVOLVED IN: protein amino acid phosphorylation; LOCATED IN: cellular_component unknown; EXPRESSED IN: hypocotyl, root, stamen, pollen tube; EXPRESSED DURING: 4 anthesis, petal differentiation and expansion stage; CONTAINS InterPro DOMAIN/s: Protein kinase, catalytic domain (InterPro:IPR000719), Serine/threonine-protein kinase domain (InterPro:IPR002290), Se…	Arabidopsis protein kinase	1.83015	0.597667	0.706417	1.73136	0.870934	1.18134
HORVU0Hr1G005060	Peroxidase superfamily protein	HC_G	Peroxidase superfamily protein; FUNCTIONS IN: peroxidase activity; INVOLVED IN: response to oxidative stress, oxidation reduction; LOCATED IN: endomembrane system; EXPRESSED IN: shoot apex, embryo, seed; EXPRESSED DURING: E expanded cotyledon stage, D bilateral stage; CONTAINS InterPro DOMAIN/s: Haem peroxidase (InterPro:IPR010255), Plant peroxidase (InterPro:IPR000823), Peroxidases heam-ligand b…	0	0.384851	0.0809665	0.0259185	0.0554389	0.164338	0.0650151
HORVU0Hr1G005100	myb domain protein 79	HC_G	myb domain protein 79 (MYB79); FUNCTIONS IN: DNA binding, sequence-specific DNA binding transcription factor activity; INVOLVED IN: regulation of transcription, DNA-dependent, regulation of transcription; CONTAINS InterPro DOMAIN/s: SANT, DNA-binding (InterPro:IPR001005), Homeodomain-like (InterPro:IPR009057), Myb, DNA-binding (InterPro:IPR014778), HTH transcriptional regulator, Myb-type, DNA-bin…	Member of the R2R3 factor gene family.	0	0	0	0	0	0
HORVU0Hr1G005120	Lung seven transmembrane receptor family protein	HC_G	Lung seven transmembrane receptor family protein; FUNCTIONS IN: molecular_function unknown; INVOLVED IN: biological_process unknown; LOCATED IN: endomembrane system, integral to membrane; EXPRESSED IN: 24 plant structures; EXPRESSED DURING: 15 growth stages; CONTAINS InterPro DOMAIN/s: Transmembrane receptor, eukaryota (InterPro:IPR009637); BEST Arabidopsis thaliana protein match is: Lung seven t…	0	0	0	0	0	0	0
HORVU0Hr1G005130	NAC transcription factor	HC_G	NA	NA	0	0	0	0	0	0
HORVU0Hr1G005140	alpha/beta-Hydrolases superfamily protein	HC_G	carboxyesterase 13 (CXE13); FUNCTIONS IN: hydrolase activity; INVOLVED IN: metabolic process; LOCATED IN: cellular_component unknown; EXPRESSED IN: 6 plant structures; EXPRESSED DURING: F mature embryo stage, petal differentiation and expansion stage, E expanded cotyledon stage, D bilateral stage; CONTAINS InterPro DOMAIN/s: Lipase, GDXG, active site (InterPro:IPR002168), Alpha/beta hydrolase fol…	0	0	0	0	0	0	0
HORVU0Hr1G005160	L-allo-threonine aldolase	HC_G	threonine aldolase 1 (THA1); CONTAINS InterPro DOMAIN/s: Pyridoxal phosphate-dependent transferase, major domain (InterPro:IPR015424), Aromatic amino acid beta-eliminating lyase/threonine aldolase (InterPro:IPR001597), Pyridoxal phosphate-dependent transferase, major region, subdomain 1 (InterPro:IPR015421), Pyridoxal phosphate-dependent transferase, major region, subdomain 2 (InterPro:IPR015422)…	Encodes a threonine aldolase, involved in threonine degradation to glycine. Primarily expressed in seeds and seedlings.	13.7825	5.77375	10.372	0.627888	0.482547	0.509079
HORVU0Hr1G005180	Caleosin-related family protein	HC_G	RESPONSIVE TO DESSICATION 20 (RD20); FUNCTIONS IN: lipoxygenase activity, calcium ion binding; INVOLVED IN: in 7 processes; LOCATED IN: chloroplast membrane, microsome, vacuole; EXPRESSED IN: 21 plant structures; EXPRESSED DURING: 13 growth stages; CONTAINS InterPro DOMAIN/s: Caleosin related (InterPro:IPR007736); BEST Arabidopsis thaliana protein match is: seed gene 1 (TAIR:AT4G26740.1); Has 344…	Encodes a calcium binding protein whose mRNA is induced upon treatment with NaCl, ABA and in response to dessication. mRNA expression under drought conditions is apparent particularly in leaves and flowers. Isoform of caleosin with a role as a peroxygenase involved in oxylipin metabolism during biotic and abiotic stress. Involved in the production of 2-hydroxy-octadecatrienoic acid. The peroxygen…	0	0	0	0	0	0
HORVU0Hr1G005200	sugar transporter 6	HC_G	Major facilitator superfamily protein; FUNCTIONS IN: carbohydrate transmembrane transporter activity, sugar:hydrogen symporter activity; INVOLVED IN: transport, transmembrane transport; LOCATED IN: integral to membrane, membrane; EXPRESSED IN: 22 plant structures; EXPRESSED DURING: 13 growth stages; CONTAINS InterPro DOMAIN/s: Sugar transporter, conserved site (InterPro:IPR005829), Major facilita…	0	0	0	0	0	0	0
HORVU0Hr1G005210	Protein of unknown function, DUF584	HC_G	Protein of unknown function, DUF584; CONTAINS InterPro DOMAIN/s: Protein of unknown function DUF584 (InterPro:IPR007608); BEST Arabidopsis thaliana protein match is: Protein of unknown function, DUF584 (TAIR:AT3G45210.1); Has 318 Blast hits to 318 proteins in 20 species: Archae - 0; Bacteria - 0; Metazoa - 0; Fungi - 0; Plants - 318; Viruses - 0; Other Eukaryotes - 0 (source: NCBI BLink).	0	2.29437	1.39017	0.890027	1.90374	0.522526	0.909572
HORVU0Hr1G005230	Subtilisin-like protease SBT3.17	HC_G	Proteinase inhibitor, propeptide; FUNCTIONS IN: identical protein binding, serine-type endopeptidase activity; INVOLVED IN: negative regulation of catalytic activity; LOCATED IN: plasma membrane; EXPRESSED IN: 24 plant structures; EXPRESSED DURING: 15 growth stages; CONTAINS InterPro DOMAIN/s: Proteinase inhibitor, propeptide (InterPro:IPR009020), Proteinase inhibitor I9, subtilisin propeptide (I…	0	0.578395	0.0973481	0	0.266623	0.26345	0.416903
HORVU0Hr1G005240	Cytokinin dehydrogenase 8	HC_G	cytokinin oxidase/dehydrogenase 1 (CKX1); FUNCTIONS IN: cytokinin dehydrogenase activity; INVOLVED IN: N-terminal protein myristoylation, cytokinin catabolic process, meristem development; LOCATED IN: vacuole; EXPRESSED IN: lateral root, shoot apex, hypocotyl, root, flower; CONTAINS InterPro DOMAIN/s: Cytokinin dehydrogenase 1, FAD/cytokinin binding domain (InterPro:IPR015345), FAD-binding, type …	It encodes a protein whose sequence is similar to cytokinin oxidase/dehydrogenase, which catalyzes the degradation of cytokinins.	0	0	0	0	0	0
HORVU0Hr1G005250	Aquaporin-like superfamily protein	HC_G	beta-tonoplast intrinsic protein (BETA-TIP); FUNCTIONS IN: water channel activity; INVOLVED IN: transport, transmembrane transport; LOCATED IN: integral to membrane, membrane; EXPRESSED DURING: seedling growth; CONTAINS InterPro DOMAIN/s: Major intrinsic protein, conserved site (InterPro:IPR022357), Aquaporin (InterPro:IPR012269), Major intrinsic protein (InterPro:IPR000425); BEST Arabidopsis tha…	beta-tonoplast intrinsic protein (beta-TIP) mRNA, complete	0	0	0	0	0	0
HORVU0Hr1G005260	Hexosyltransferase	HC_G	galacturonosyltransferase-like 3 (GATL3); FUNCTIONS IN: transferase activity, transferring hexosyl groups, polygalacturonate 4-alpha-galacturonosyltransferase activity, transferase activity, transferring glycosyl groups; INVOLVED IN: carbohydrate biosynthetic process; LOCATED IN: endomembrane system; EXPRESSED IN: 21 plant structures; EXPRESSED DURING: 13 growth stages; CONTAINS InterPro DOMAIN/s…	Encodes a protein with putative galacturonosyltransferase activity.	0.0481529	0	0	0.110985	0	0.0867708
HORVU0Hr1G005290	BTB/POZ domain-containing protein	HC_G	BTB/POZ domain-containing protein; CONTAINS InterPro DOMAIN/s: BTB/POZ-like (InterPro:IPR000210); BEST Arabidopsis thaliana protein match is: BTB/POZ domain-containing protein (TAIR:AT5G60050.1); Has 277 Blast hits to 277 proteins in 16 species: Archae - 0; Bacteria - 0; Metazoa - 0; Fungi - 0; Plants - 277; Viruses - 0; Other Eukaryotes - 0 (source: NCBI BLink).	0	0	0.0489587	0	0	0	0
HORVU0Hr1G005300	2-oxoglutarate (2OG) and Fe(II)-dependent oxygenase superfamily protein	HC_G	DOWNY MILDEW RESISTANT 6 (DMR6); FUNCTIONS IN: oxidoreductase activity, acting on paired donors, with incorporation or reduction of molecular oxygen, 2-oxoglutarate as one donor, and incorporation of one atom each of oxygen into both donors, oxidoreductase activity; INVOLVED IN: response to fungus, response to bacterium, flavonoid biosynthetic process; LOCATED IN: cellular_component unknown; EXPR…	Encodes a putative 2OG-Fe(II) oxygenase that is defense-associated but required for susceptibility to downy mildew.	0	0	0	0	0	0
HORVU0Hr1G005320	IQ-domain 22	HC_G	IQ-domain 22 (IQD22); CONTAINS InterPro DOMAIN/s: IQ calmodulin-binding region (InterPro:IPR000048); BEST Arabidopsis thaliana protein match is: IQ-domain 26 (TAIR:AT3G16490.1); Has 890 Blast hits to 763 proteins in 40 species: Archae - 0; Bacteria - 0; Metazoa - 31; Fungi - 3; Plants - 728; Viruses - 0; Other Eukaryotes - 128 (source: NCBI BLink).	0	1.19637	0.978428	1.08942	1.4564	0.422127	0.743915
HORVU0Hr1G005330	RING/U-box superfamily protein	HC_G	brassinosteroid-responsive RING-H2 (BRH1); FUNCTIONS IN: zinc ion binding; INVOLVED IN: response to brassinosteroid stimulus, response to chitin; LOCATED IN: endomembrane system; EXPRESSED IN: 22 plant structures; EXPRESSED DURING: 13 growth stages; CONTAINS InterPro DOMAIN/s: Zinc finger, RING-type (InterPro:IPR001841), Zinc finger, C3HC4 RING-type (InterPro:IPR018957); BEST Arabidopsis thaliana…	Encodes a novel ring finger protein and forms an N-terminal hydrophobic domain and a C-terminal RING-H2 signature. Expression is down regulated by brassinolide.	0.181955	0.0382805	0.196065	0.157267	0.155396	0.266403
HORVU0Hr1G005360	serine carboxypeptidase-like 19	HC_G	serine carboxypeptidase-like 19 (SCPL19); FUNCTIONS IN: sinapoyltransferase activity, serine-type carboxypeptidase activity; INVOLVED IN: proteolysis, secondary metabolic process; LOCATED IN: endomembrane system; EXPRESSED IN: seed; CONTAINS InterPro DOMAIN/s: Peptidase S10, serine carboxypeptidase (InterPro:IPR001563); BEST Arabidopsis thaliana protein match is: serine carboxypeptidase-like 3 (T…	encodes a serine carboxypeptidase-like (SCPL) protein. Mutants accumulate sinapoylglucose instead of sinapoylcholine, and have increased levels of choline and decreased activity of the enzyme sinapoylglucose:choline sinapoyltransferase.	0	0	0	0	0	0
HORVU0Hr1G005380	Heterogeneous nuclear U-like protein, putative	HC_G	NA	NA	0	0.0683982	0	0	0	0
HORVU0Hr1G005400	calcium-transporting ATPase, putative	HC_G	#N/A	#N/A	0	0	0	0	0	0
HORVU0Hr1G005410	FAR1-related sequence 4	HC_G	FAR1-related sequence 4 (FRS4); FUNCTIONS IN: zinc ion binding; INVOLVED IN: response to red or far red light; LOCATED IN: cellular_component unknown; EXPRESSED IN: 22 plant structures; EXPRESSED DURING: 13 growth stages; CONTAINS InterPro DOMAIN/s: Zinc finger, PMZ-type (InterPro:IPR006564), Zinc finger, SWIM-type (InterPro:IPR007527), MULE transposase, conserved domain (InterPro:IPR018289), Tra…	0	0	0	0	0	0	0
HORVU0Hr1G005420	Ubiquinol oxidase	HC_G	alternative oxidase 1B (AOX1B); CONTAINS InterPro DOMAIN/s: Alternative oxidase (InterPro:IPR002680); BEST Arabidopsis thaliana protein match is: alternative oxidase 1C (TAIR:AT3G27620.1); Has 1296 Blast hits to 1294 proteins in 245 species: Archae - 0; Bacteria - 111; Metazoa - 12; Fungi - 192; Plants - 375; Viruses - 0; Other Eukaryotes - 606 (source: NCBI BLink).	encodes an alternative oxidase whose expression is limited to flowers and floral buds.	0.170837	0.0718827	0.0920425	0	0	0.0256538
HORVU0Hr1G005490	expansin B2	HC_G	expansin B2 (EXPB2); INVOLVED IN: plant-type cell wall modification involved in multidimensional cell growth, unidimensional cell growth, plant-type cell wall loosening; LOCATED IN: endomembrane system, extracellular region; EXPRESSED IN: root; CONTAINS InterPro DOMAIN/s: Barwin-related endoglucanase (InterPro:IPR009009), Pollen allergen, N-terminal (InterPro:IPR014734), Rare lipoprotein A (Inter…	member of BETA-EXPANSINS. Naming convention from the Expansin Working Group (Kende et al, 2004. Plant Mol Bio)	0	0	0	0	0	0
HORVU0Hr1G005500	Small subunit ribosomal protein	HC_G	NUCLEAR FUSION DEFECTIVE 3 (NFD3); FUNCTIONS IN: structural constituent of ribosome; INVOLVED IN: translation; LOCATED IN: cytosolic small ribosomal subunit, ribosome, intracellular; EXPRESSED IN: 23 plant structures; EXPRESSED DURING: 15 growth stages; CONTAINS InterPro DOMAIN/s: Ribosomal protein S11 (InterPro:IPR001971); BEST Arabidopsis thaliana protein match is: ribosomal protein S11 (TAIR:A…	0	40.1253	47.8483	46.1385	28.371	27.5407	31.6904
HORVU0Hr1G005540	starch synthase 3	HC_G	starch synthase 3 (SS3); CONTAINS InterPro DOMAIN/s: Glycogen/starch synthases, ADP-glucose type (InterPro:IPR011835), Starch synthase, catalytic domain (InterPro:IPR013534), Glycosyl transferase, group 1 (InterPro:IPR001296), Carbohydrate binding domain, family 25 (InterPro:IPR005085); BEST Arabidopsis thaliana protein match is: starch synthase 4 (TAIR:AT4G18240.1).	Encodes a starch synthase that in addition to its role in starch biosynthesis also has a negative regulatory function in the biosynthesis of transient starch. The protein apparently contains a starch-binding domain (SBD).	0.0315321	0	0	0	0	0
HORVU0Hr1G005550	starch synthase 3	HC_G	starch synthase 3 (SS3); CONTAINS InterPro DOMAIN/s: Glycogen/starch synthases, ADP-glucose type (InterPro:IPR011835), Starch synthase, catalytic domain (InterPro:IPR013534), Glycosyl transferase, group 1 (InterPro:IPR001296), Carbohydrate binding domain, family 25 (InterPro:IPR005085); BEST Arabidopsis thaliana protein match is: starch synthase 4 (TAIR:AT4G18240.1).	Encodes a starch synthase that in addition to its role in starch biosynthesis also has a negative regulatory function in the biosynthesis of transient starch. The protein apparently contains a starch-binding domain (SBD).	0	0	0	0	0	0
HORVU0Hr1G005570	Ribulose bisphosphate carboxylase/oxygenase activase 2, chloroplastic	HC_G	P-loop containing nucleoside triphosphate hydrolases superfamily protein; FUNCTIONS IN: ATPase activity, ATP binding; LOCATED IN: chloroplast thylakoid membrane, chloroplast; EXPRESSED IN: 21 plant structures; EXPRESSED DURING: 13 growth stages; CONTAINS InterPro DOMAIN/s: ATPase, AAA-type, core (InterPro:IPR003959); BEST Arabidopsis thaliana protein match is: rubisco activase (TAIR:AT2G39730.1);…	0	0.267319	0.449918	0.620415	0	0.0936615	0.0185271
HORVU0Hr1G005590	Disease resistance protein	HC_G	RESISTANCE TO P. SYRINGAE PV MACULICOLA 1 (RPM1); FUNCTIONS IN: protein binding, nucleotide binding; INVOLVED IN: defense response, plant-type hypersensitive response; LOCATED IN: plasma membrane; EXPRESSED IN: 20 plant structures; EXPRESSED DURING: 13 growth stages; CONTAINS InterPro DOMAIN/s: NB-ARC (InterPro:IPR002182), Leucine-rich repeat (InterPro:IPR001611), Disease resistance protein (Inte…	Contains an N-terminal tripartite nucleotide binding site and a C-terminal tandem array of leucine-rich repeats. Confers resistance to Pseudomonas syringae strains that carry the avirulence genes avrB and avrRpm1.	0	0	0	0	0	0
HORVU0Hr1G005600	CYCLIN B1;1	HC_G	CYCLIN B1;1 (CYCB1;1); FUNCTIONS IN: cyclin-dependent protein kinase regulator activity; INVOLVED IN: regulation of cell cycle, regulation of cell growth, response to gamma radiation; LOCATED IN: nucleus; EXPRESSED IN: 17 plant structures; EXPRESSED DURING: 8 growth stages; CONTAINS InterPro DOMAIN/s: Cyclin, C-terminal (InterPro:IPR004367), Cyclin-like (InterPro:IPR011028), Cyclin-related (Inter…	Cyclin-dependent protein kinase CYCB1;1. Functions as an effector of growth control at G2/M. Regulated by TCP20.	0	0	0	0	0	0
HORVU0Hr1G005610	Disease resistance protein RPM1	HC_G	RESISTANCE TO P. SYRINGAE PV MACULICOLA 1 (RPM1); FUNCTIONS IN: protein binding, nucleotide binding; INVOLVED IN: defense response, plant-type hypersensitive response; LOCATED IN: plasma membrane; EXPRESSED IN: 20 plant structures; EXPRESSED DURING: 13 growth stages; CONTAINS InterPro DOMAIN/s: NB-ARC (InterPro:IPR002182), Leucine-rich repeat (InterPro:IPR001611), Disease resistance protein (Inte…	Contains an N-terminal tripartite nucleotide binding site and a C-terminal tandem array of leucine-rich repeats. Confers resistance to Pseudomonas syringae strains that carry the avirulence genes avrB and avrRpm1.	0	0	0	0	0	0
HORVU0Hr1G005620	Disease resistance protein RPM1	HC_G	RESISTANCE TO P. SYRINGAE PV MACULICOLA 1 (RPM1); FUNCTIONS IN: protein binding, nucleotide binding; INVOLVED IN: defense response, plant-type hypersensitive response; LOCATED IN: plasma membrane; EXPRESSED IN: 20 plant structures; EXPRESSED DURING: 13 growth stages; CONTAINS InterPro DOMAIN/s: NB-ARC (InterPro:IPR002182), Leucine-rich repeat (InterPro:IPR001611), Disease resistance protein (Inte…	Contains an N-terminal tripartite nucleotide binding site and a C-terminal tandem array of leucine-rich repeats. Confers resistance to Pseudomonas syringae strains that carry the avirulence genes avrB and avrRpm1.	0	0	0	0	0	0
HORVU0Hr1G005640	oligopeptide transporter 4	HC_G	oligopeptide transporter 4 (OPT4); CONTAINS InterPro DOMAIN/s: Tetrapeptide transporter, OPT1/isp4 (InterPro:IPR004648), Oligopeptide transporter OPT superfamily (InterPro:IPR004813); BEST Arabidopsis thaliana protein match is: oligopeptide transporter 2 (TAIR:AT1G09930.1); Has 1807 Blast hits to 1807 proteins in 277 species: Archae - 0; Bacteria - 0; Metazoa - 736; Fungi - 347; Plants - 385; Vir…	oligopeptide transporter	0	0	0	0	0	0
HORVU0Hr1G005670	DNA-directed RNA polymerase D subunit 2b	HC_G	nuclear RNA polymerase D2A (NRPD2A); CONTAINS InterPro DOMAIN/s: DNA-directed RNA polymerase, subunit 2, domain 6 (InterPro:IPR007120), RNA polymerase Rpb2, domain 7 (InterPro:IPR007641), RNA polymerase, beta subunit, protrusion (InterPro:IPR007644), RNA polymerase Rpb2, domain 3 (InterPro:IPR007645), DNA-directed RNA polymerase, subunit 2 (InterPro:IPR015712), RNA polymerase Rpb2, domain 2 (Inte…	This gene encodes the second largest, catalytic subunit of the nuclear DNA-dependent RNA polymerase IV (aka RNA polymerase D). The NRPD2 protein is found at nuclear foci that overlap or are adjacent to chromocentromeres but are not fully coincident with chromocentromeres. The loss of NRPD2 leads to the loss of cytosine methylation at pericentromeric 5S genes and AtSN1 retroelements but has no dis…	97.7007	68.6341	81.7138	71.2763	45.9547	62.9131
HORVU0Hr1G005680	Cation/H(+) antiporter 15	HC_G	cation/hydrogen exchanger 15 (CHX15); FUNCTIONS IN: monovalent cation:hydrogen antiporter activity, sodium:hydrogen antiporter activity; INVOLVED IN: cation transport; LOCATED IN: integral to membrane; EXPRESSED IN: male gametophyte, flower, pollen tube; EXPRESSED DURING: L mature pollen stage, M germinated pollen stage, 4 anthesis; CONTAINS InterPro DOMAIN/s: Cation/H+ exchanger (InterPro:IPR006…	member of Putative Na+/H+ antiporter family	0	0	0	0	0	0
HORVU0Hr1G005700	Nucleotide-diphospho-sugar transferase family protein	HC_G	Nucleotide-diphospho-sugar transferase family protein; CONTAINS InterPro DOMAIN/s: Nucleotide-diphospho-sugar transferase, predicted (InterPro:IPR005069); BEST Arabidopsis thaliana protein match is: unknown protein (TAIR:AT4G19970.1); Has 35333 Blast hits to 34131 proteins in 2444 species: Archae - 798; Bacteria - 22429; Metazoa - 974; Fungi - 991; Plants - 531; Viruses - 0; Other Eukaryotes - 96…	0	0	0	0	0	0	0.0593211
HORVU0Hr1G005720	Pyruvate kinase family protein	HC_G	Pyruvate kinase family protein; FUNCTIONS IN: pyruvate kinase activity, potassium ion binding, magnesium ion binding, catalytic activity; INVOLVED IN: glycolysis; LOCATED IN: cellular_component unknown; EXPRESSED IN: 22 plant structures; EXPRESSED DURING: 13 growth stages; CONTAINS InterPro DOMAIN/s: Pyruvate kinase, C-terminal-like (InterPro:IPR015795), Pyruvate kinase, active site (InterPro:IPR…	0	0.02158	0.108962	0.0930142	0.198955	0.0491469	0.291651
HORVU0Hr1G005730	Chromosome 3B, genomic scaffold, cultivar Chinese Spring	HC_G	NA	NA	0	0	0	0	0	0
HORVU0Hr1G005770	actin-related protein 6	HC_G	actin-related protein 6 (ARP6); CONTAINS InterPro DOMAIN/s: Actin/actin-like (InterPro:IPR004000); BEST Arabidopsis thaliana protein match is: actin 3 (TAIR:AT3G53750.1); Has 12358 Blast hits to 12072 proteins in 2463 species: Archae - 0; Bacteria - 4; Metazoa - 5326; Fungi - 3155; Plants - 1501; Viruses - 2; Other Eukaryotes - 2370 (source: NCBI BLink).	Encodes ACTIN-RELATED PROTEIN6 (ARP6), a putative component of a chromatin-remodeling complex. Required for both histone acetylation and methylation of the FLC chromatin in Arabidopsis. Along with PIE1 forms a complex to deposit modified histone H2A.Z at several loci within the genome. This modification alters the expression of the target genes (i.e. FLC, MAF4, MAF6). Incorporation of this varian…	0	0.16187	0.082907	0.088668	0.13142	0
HORVU0Hr1G005790	Acyl-CoA-binding domain-containing protein 1	HC_G	NA	NA	0	0	0	0	0	0
HORVU0Hr1G005820	U4/U6.U5 tri-snRNP-associated protein 1	HC_G	DEFECTIVELY ORGANIZED TRIBUTARIES 2 (DOT2); FUNCTIONS IN: molecular_function unknown; INVOLVED IN: in 9 processes; LOCATED IN: nucleolus, nucleus; EXPRESSED IN: 31 plant structures; EXPRESSED DURING: 15 growth stages; CONTAINS InterPro DOMAIN/s: SART-1 protein (InterPro:IPR005011); BEST Arabidopsis thaliana protein match is: SART-1 family (TAIR:AT3G14700.1); Has 1807 Blast hits to 1807 proteins i…	Encodes a protein belonging to SART-1 family. The gene is expressed in the basal region of the developing embryo during heart stage. Phenotypic analyses of dot2 mutants suggest that this protein plays a role in root, shoot, and flower development. dot2 mutants are dwarved plants that display an aberrant spurred leaf venation pattern and fail to flower. In the roots DOT2 appears to be require for …	0	0	0.358524	0	0	0
HORVU0Hr1G005840	ATP binding cassette subfamily A4	HC_G	RNAse l inhibitor protein 2 (RLI2); FUNCTIONS IN: transporter activity; EXPRESSED IN: 26 plant structures; EXPRESSED DURING: 15 growth stages; CONTAINS InterPro DOMAIN/s: ABC transporter-like (InterPro:IPR003439), 4Fe-4S binding domain (InterPro:IPR001450), ATPase, AAA+ type, core (InterPro:IPR003593), 4Fe-4S ferredoxin, iron-sulpur binding domain (InterPro:IPR017896), 4Fe-4S ferredoxin, iron-sul…	member of RLI subfamily	0.685151	0.172974	0.258399	0.157917	0.078019	0.524718
HORVU0Hr1G005850	Peroxidase superfamily protein	HC_G	Peroxidase superfamily protein; FUNCTIONS IN: peroxidase activity, heme binding; INVOLVED IN: response to oxidative stress, oxidation reduction; LOCATED IN: endomembrane system; EXPRESSED IN: 17 plant structures; EXPRESSED DURING: 7 growth stages; CONTAINS InterPro DOMAIN/s: Haem peroxidase (InterPro:IPR010255), Plant peroxidase (InterPro:IPR000823), Peroxidases heam-ligand binding site (InterPro…	0	0	0.521616	0	0	0	0
HORVU0Hr1G005860	Eukaryotic aspartyl protease family protein	HC_G	Eukaryotic aspartyl protease family protein; FUNCTIONS IN: aspartic-type endopeptidase activity; INVOLVED IN: proteolysis; LOCATED IN: cell wall, membrane, plant-type cell wall; EXPRESSED IN: 22 plant structures; EXPRESSED DURING: 13 growth stages; CONTAINS InterPro DOMAIN/s: Peptidase aspartic (InterPro:IPR021109), Peptidase aspartic, catalytic (InterPro:IPR009007), Peptidase A1 (InterPro:IPR001…	0	20.4673	17.8767	17.0396	1.21107	1.25364	1.37517
HORVU0Hr1G005870	receptor kinase 3	HC_G	cysteine-rich RLK (RECEPTOR-like protein kinase) 26 (CRK26); FUNCTIONS IN: kinase activity; INVOLVED IN: protein amino acid phosphorylation; LOCATED IN: endomembrane system; EXPRESSED IN: stem, root; CONTAINS InterPro DOMAIN/s: Protein kinase, ATP binding site (InterPro:IPR017441), Serine/threonine-protein kinase domain (InterPro:IPR002290), Protein of unknown function DUF26 (InterPro:IPR002902),…	Encodes a cysteine-rich receptor-like protein kinase.	0	0	0	0	0	0
HORVU0Hr1G005890	HAD superfamily, subfamily IIIB acid phosphatase	HC_G	HAD superfamily, subfamily IIIB acid phosphatase ; FUNCTIONS IN: acid phosphatase activity; INVOLVED IN: biological_process unknown; LOCATED IN: endomembrane system; EXPRESSED IN: 15 plant structures; EXPRESSED DURING: 6 growth stages; CONTAINS InterPro DOMAIN/s: Acid phosphatase (Class B) (InterPro:IPR005519), Vegetative storage protein/acid phosphatase (InterPro:IPR014403), Acid phosphatase, pl…	0	0	0	0	0	0	0
HORVU0Hr1G005900	Cytochrome P450 superfamily protein	HC_G	#N/A	#N/A	0.0271073	0	0	0.0624783	0	0.0122117
HORVU0Hr1G005920	Pentatricopeptide repeat-containing protein	HC_G	EMBRYO DEFECTIVE 976 (EMB976); INVOLVED IN: biological_process unknown; LOCATED IN: chloroplast; EXPRESSED IN: 21 plant structures; EXPRESSED DURING: 13 growth stages; CONTAINS InterPro DOMAIN/s: Pentatricopeptide repeat (InterPro:IPR002885); BEST Arabidopsis thaliana protein match is: proton gradient regulation 3 (TAIR:AT4G31850.1); Has 1807 Blast hits to 1807 proteins in 277 species: Archae - 0…	0	0	0	0	0	0	0
HORVU0Hr1G005970	undescribed protein	HC_G	NA	NA	0	0.0398664	0	0	0	0
HORVU0Hr1G006020	Ribosomal protein L6 family	HC_G	PIGGYBACK2 (PGY2); FUNCTIONS IN: structural constituent of ribosome, rRNA binding; INVOLVED IN: adaxial/abaxial pattern formation, translation; LOCATED IN: cytosolic large ribosomal subunit, vacuole, large ribosomal subunit, membrane, chloroplast envelope; EXPRESSED IN: 7 plant structures; EXPRESSED DURING: L mature pollen stage, M germinated pollen stage; CONTAINS InterPro DOMAIN/s: Ribosomal pr…	Encodes ribosomal protein L9. Identified in a screen for enhancers of as1. as1/pgy double mutants show defects in leaf vascular patterning and adaxial cell fate. Double mutant analysis indicates pgy genes function in the same pathway as REV, KAN1 and KAN2.	102.057	132.006	123.481	84.5268	91.8918	87.5001
HORVU0Hr1G006040	60S ribosomal protein L9	HC_G	PIGGYBACK2 (PGY2); FUNCTIONS IN: structural constituent of ribosome, rRNA binding; INVOLVED IN: adaxial/abaxial pattern formation, translation; LOCATED IN: cytosolic large ribosomal subunit, vacuole, large ribosomal subunit, membrane, chloroplast envelope; EXPRESSED IN: 7 plant structures; EXPRESSED DURING: L mature pollen stage, M germinated pollen stage; CONTAINS InterPro DOMAIN/s: Ribosomal pr…	Encodes ribosomal protein L9. Identified in a screen for enhancers of as1. as1/pgy double mutants show defects in leaf vascular patterning and adaxial cell fate. Double mutant analysis indicates pgy genes function in the same pathway as REV, KAN1 and KAN2.	0.853939	0	0	0.49205	0	0
HORVU0Hr1G006050	receptor-like protein kinase 4	HC_G	PR5-like receptor kinase (PR5K); FUNCTIONS IN: transmembrane receptor protein serine/threonine kinase activity, kinase activity; INVOLVED IN: response to fungus; LOCATED IN: endomembrane system; EXPRESSED IN: 6 plant structures; EXPRESSED DURING: petal differentiation and expansion stage; CONTAINS InterPro DOMAIN/s: Protein kinase, ATP binding site (InterPro:IPR017441), Protein kinase, catalytic …	putative receptor serine/threonine kinase PR5K (PR5K) mRNA, PR5-like receptor kinase	0	0	0	0	0	0
HORVU0Hr1G006070	receptor-like protein kinase 4	HC_G	receptor serine/threonine kinase, putative; FUNCTIONS IN: protein serine/threonine kinase activity, transmembrane receptor protein serine/threonine kinase activity, protein kinase activity, ATP binding; INVOLVED IN: protein amino acid phosphorylation; LOCATED IN: endomembrane system; EXPRESSED IN: 20 plant structures; EXPRESSED DURING: 11 growth stages; CONTAINS InterPro DOMAIN/s: Protein kinase,…	Encodes a Protease inhibitor/seed storage/LTP family protein	0	0	0	0	0	0
HORVU0Hr1G006080	receptor-like protein kinase 4	HC_G	PR5-like receptor kinase (PR5K); FUNCTIONS IN: transmembrane receptor protein serine/threonine kinase activity, kinase activity; INVOLVED IN: response to fungus; LOCATED IN: endomembrane system; EXPRESSED IN: 6 plant structures; EXPRESSED DURING: petal differentiation and expansion stage; CONTAINS InterPro DOMAIN/s: Protein kinase, ATP binding site (InterPro:IPR017441), Protein kinase, catalytic …	putative receptor serine/threonine kinase PR5K (PR5K) mRNA, PR5-like receptor kinase	0	0	0	0	0	0
HORVU0Hr1G006090	Acylamino-acid-releasing enzyme	HC_G	alpha/beta-Hydrolases superfamily protein; FUNCTIONS IN: serine-type peptidase activity; INVOLVED IN: proteolysis; LOCATED IN: chloroplast; EXPRESSED IN: 24 plant structures; EXPRESSED DURING: 14 growth stages; CONTAINS InterPro DOMAIN/s: Peptidase S9, prolyl oligopeptidase, catalytic domain (InterPro:IPR001375); BEST Arabidopsis thaliana protein match is: acylaminoacyl-peptidase-related (TAIR:AT…	0	0	0	0	0	0	0
HORVU0Hr1G006100	Receptor-like protein kinase	HC_G	NA	NA	0	0	0	0	0	0
HORVU0Hr1G006120	E3 ubiquitin-protein ligase SINA-like 7	HC_G	Protein with RING/U-box and TRAF-like domains; FUNCTIONS IN: ubiquitin-protein ligase activity, zinc ion binding; INVOLVED IN: multicellular organismal development, ubiquitin-dependent protein catabolic process, protein ubiquitination; LOCATED IN: nucleus; EXPRESSED IN: synergid; CONTAINS InterPro DOMAIN/s: TRAF-like (InterPro:IPR008974), Seven-in-absentia protein, TRAF-like domain (InterPro:IPR0…	0	7.77955	4.59125	6.53209	2.44509	2.30095	2.48815
HORVU0Hr1G006130	E3 ubiquitin-protein ligase SINA-like 7	HC_G	Protein with RING/U-box and TRAF-like domains; FUNCTIONS IN: ubiquitin-protein ligase activity, zinc ion binding; INVOLVED IN: multicellular organismal development, ubiquitin-dependent protein catabolic process, protein ubiquitination; LOCATED IN: nucleus, intracellular; CONTAINS InterPro DOMAIN/s: Zinc finger, C2H2-like (InterPro:IPR015880), TRAF-like (InterPro:IPR008974), Seven-in-absentia prot…	0	0.439134	0.940667	0.731292	0.0920126	0.272754	0.323719
HORVU0Hr1G006140	receptor-like protein kinase 4	HC_G	Protein kinase superfamily protein; FUNCTIONS IN: kinase activity; INVOLVED IN: protein amino acid phosphorylation; LOCATED IN: endomembrane system; CONTAINS InterPro DOMAIN/s: Protein kinase, ATP binding site (InterPro:IPR017441), Protein kinase, catalytic domain (InterPro:IPR000719), Serine-threonine/tyrosine-protein kinase (InterPro:IPR001245), Protein kinase-like domain (InterPro:IPR011009), …	0	0	0	0	0	0	0
HORVU0Hr1G006150	receptor kinase 1	HC_G	Protein kinase superfamily protein; FUNCTIONS IN: kinase activity; INVOLVED IN: protein amino acid phosphorylation; LOCATED IN: endomembrane system; CONTAINS InterPro DOMAIN/s: Protein kinase, ATP binding site (InterPro:IPR017441), Protein kinase, catalytic domain (InterPro:IPR000719), Serine-threonine/tyrosine-protein kinase (InterPro:IPR001245), Protein kinase-like domain (InterPro:IPR011009), …	0	0	0	0	0	0	0
HORVU0Hr1G006160	receptor-like protein kinase 4	HC_G	Protein kinase superfamily protein; FUNCTIONS IN: kinase activity; INVOLVED IN: protein amino acid phosphorylation; LOCATED IN: endomembrane system; CONTAINS InterPro DOMAIN/s: Protein kinase, ATP binding site (InterPro:IPR017441), Protein kinase, catalytic domain (InterPro:IPR000719), Serine-threonine/tyrosine-protein kinase (InterPro:IPR001245), Protein kinase-like domain (InterPro:IPR011009), …	0	0	0	0	0	0	0
HORVU0Hr1G006170	Cytochrome P450 superfamily protein	HC_G	#N/A	#N/A	0	0	0	0	0	0
HORVU0Hr1G006190	Mitochondrial glycoprotein family protein	HC_G	Mitochondrial glycoprotein family protein; FUNCTIONS IN: molecular_function unknown; INVOLVED IN: biological_process unknown; LOCATED IN: mitochondrial matrix; EXPRESSED IN: 21 plant structures; EXPRESSED DURING: 13 growth stages; CONTAINS InterPro DOMAIN/s: Mitochondrial glycoprotein (InterPro:IPR003428); BEST Arabidopsis thaliana protein match is: Mitochondrial glycoprotein family protein (TAIR…	0	2.45055	3.90739	3.24283	1.83317	2.1051	1.6269
HORVU0Hr1G006210	PHD-finger family protein, expressed	HC_G	NA	NA	0	0	0	0	0	0
HORVU0Hr1G006240	unknown function	HC_G	hydroxyproline-rich glycoprotein family protein; CONTAINS InterPro DOMAIN/s: Ricin B-related lectin (InterPro:IPR008997), Ricin B lectin (InterPro:IPR000772); Has 1708 Blast hits to 1449 proteins in 222 species: Archae - 0; Bacteria - 47; Metazoa - 514; Fungi - 386; Plants - 615; Viruses - 5; Other Eukaryotes - 141 (source: NCBI BLink).	Encodes a nucleocytoplasmic lectin that is capable of binding carbohydrates.	0.483453	1.40135	1.21554	0.185714	1.28453	0.241993
HORVU0Hr1G006260	Minor spike protein	HC_G	NA	NA	0	0.117749	0.0753859	0	0	0.126068
HORVU0Hr1G006270	Acidic endochitinase	HC_G	chitinase A (CHIA); FUNCTIONS IN: cation binding, hydrolase activity, hydrolyzing O-glycosyl compounds, catalytic activity; INVOLVED IN: response to salt stress, response to cold, cellular response to water deprivation, response to wounding, response to light intensity; LOCATED IN: endomembrane system; EXPRESSED IN: 20 plant structures; EXPRESSED DURING: 13 growth stages; CONTAINS InterPro DOMAIN…	Chitinase A (class III) expressed exclusively under environmental stress conditions.	0	0	0	0	0	0
HORVU0Hr1G006280	Protein SUPPRESSOR OF GENE SILENCING 3 homolog	HC_G	SUPPRESSOR OF GENE SILENCING 3 (SGS3); CONTAINS InterPro DOMAIN/s: Domain of unknown function XS (InterPro:IPR005380), Domain of unknown function, putative Zinc finger, XS/XH (InterPro:IPR005381); BEST Arabidopsis thaliana protein match is: unknown protein (TAIR:AT3G22430.1); Has 1807 Blast hits to 1807 proteins in 277 species: Archae - 0; Bacteria - 0; Metazoa - 736; Fungi - 347; Plants - 385; V…	Required for posttranscriptional gene silencing and natural virus resistance.SGS3 is a member of an 'unknown' protein family. Members of this family have predicted coiled coiled domains suggesting oligomerization and a potential zinc finger domain. Involved in the production of trans-acting siRNAs, through direct or indirect stabilization of cleavage fragments of the primary ta-siRNA transcript. …	0	0	0	0	0	0
HORVU0Hr1G006290	Peroxidase superfamily protein	HC_G	Peroxidase superfamily protein; FUNCTIONS IN: peroxidase activity, heme binding; INVOLVED IN: oxidation reduction, response to oxidative stress; EXPRESSED IN: root, leaf; EXPRESSED DURING: LP.04 four leaves visible; CONTAINS InterPro DOMAIN/s: Haem peroxidase (InterPro:IPR010255), Plant peroxidase (InterPro:IPR000823), Peroxidases heam-ligand binding site (InterPro:IPR019793), Peroxidase, active …	Encodes a cationic cell-wall-bound peroxidase homolog that is involved in the lignification of cell walls.	0	0	0	0	0	0
HORVU0Hr1G006300	Histidyl-tRNA synthetase	HC_G	NA	NA	0	0	0	0	0	0
HORVU0Hr1G006330	RHOMBOID-like protein 3	HC_G	RHOMBOID-like 2 (RBL2); CONTAINS InterPro DOMAIN/s: Peptidase S54, rhomboid (InterPro:IPR002610); BEST Arabidopsis thaliana protein match is: RHOMBOID-like protein 6 (TAIR:AT1G12750.3); Has 6856 Blast hits to 6855 proteins in 1947 species: Archae - 152; Bacteria - 4411; Metazoa - 521; Fungi - 179; Plants - 374; Viruses - 0; Other Eukaryotes - 1219 (source: NCBI BLink).	AtRBL2 has been identified as a rhomboid protein involved in regulated intramembrane proteolysis (RIP). The enzyme has the proteolytic activity and substrate specificity comparable to the Drosophila Rho-1 protein.	0	0	0	0	0	0
HORVU0Hr1G006340	cell division cycle 48	HC_G	ATPase, AAA-type, CDC48 protein; FUNCTIONS IN: protein binding, ATPase activity; LOCATED IN: cell wall; EXPRESSED IN: 24 plant structures; EXPRESSED DURING: 13 growth stages; CONTAINS InterPro DOMAIN/s: ATPase, AAA+ type, core (InterPro:IPR003593), ATPase, AAA-type, core (InterPro:IPR003959), ATPase, AAA-type, conserved site (InterPro:IPR003960), Aspartate decarboxylase-like fold (InterPro:IPR009…	0	0	0	0	0	0	0
HORVU0Hr1G006360	Translation elongation factor EF1B/ribosomal protein S6 family protein	HC_G	Translation elongation factor EF1B/ribosomal protein S6 family protein; FUNCTIONS IN: structural constituent of ribosome, rRNA binding; INVOLVED IN: translation; LOCATED IN: ribosome; EXPRESSED IN: 22 plant structures; EXPRESSED DURING: 13 growth stages; CONTAINS InterPro DOMAIN/s: Translation elongation factor EF1B/ribosomal protein S6 (InterPro:IPR014717), Ribosomal protein S6 (InterPro:IPR0005…	0	1.13603	0.956013	0.437189	0.561082	0	0.877333
HORVU0Hr1G006370	Indole-3-glycerol phosphate lyase, chloroplastic	HC_G	NA	NA	0	0	0	0	0	0
HORVU0Hr1G006380	ERI1 exoribonuclease 2	HC_G	Polynucleotidyl transferase, ribonuclease H-like superfamily protein; FUNCTIONS IN: exonuclease activity; LOCATED IN: intracellular, chloroplast; EXPRESSED IN: 14 plant structures; EXPRESSED DURING: 9 growth stages; CONTAINS InterPro DOMAIN/s: Exonuclease, RNase T/DNA polymerase III (InterPro:IPR013520); Has 576 Blast hits to 576 proteins in 123 species: Archae - 0; Bacteria - 44; Metazoa - 336; …	0	0	0.127427	0.081582	0.174502	0	0
HORVU0Hr1G006410	Myosin-J heavy chain	HC_G	NA	NA	0	0	0	0	0	0
HORVU0Hr1G006420	Histone H2B.3	HC_G	histone B2 (HTB2); FUNCTIONS IN: DNA binding; INVOLVED IN: nucleosome assembly; LOCATED IN: nucleolus, nucleus; EXPRESSED IN: 22 plant structures; EXPRESSED DURING: 13 growth stages; CONTAINS InterPro DOMAIN/s: Histone H2B (InterPro:IPR000558), Histone-fold (InterPro:IPR009072), Histone core (InterPro:IPR007125); BEST Arabidopsis thaliana protein match is: Histone superfamily protein (TAIR:AT3G45…	Encodes a histone 2B (H2B) protein. This protein can be ubiquitinated in planta, and this modification depends on the HUB1 and HUB2 E3 ubiquitin ligases.	0.596307	1.1709	1.23155	0.3436	0.396097	0.447723
HORVU0Hr1G006430	Cell division control 48-E-like protein	HC_G	histone B2 (HTB2); FUNCTIONS IN: DNA binding; INVOLVED IN: nucleosome assembly; LOCATED IN: nucleolus, nucleus; EXPRESSED IN: 22 plant structures; EXPRESSED DURING: 13 growth stages; CONTAINS InterPro DOMAIN/s: Histone H2B (InterPro:IPR000558), Histone-fold (InterPro:IPR009072), Histone core (InterPro:IPR007125); BEST Arabidopsis thaliana protein match is: Histone superfamily protein (TAIR:AT3G45…	Encodes a histone 2B (H2B) protein. This protein can be ubiquitinated in planta, and this modification depends on the HUB1 and HUB2 E3 ubiquitin ligases.	0.0682331	0.0574207	0	0	0	0.0614775
HORVU0Hr1G006450	carotenoid cleavage dioxygenase 7	HC_G	carotenoid cleavage dioxygenase 7 (CCD7); CONTAINS InterPro DOMAIN/s: Carotenoid oxygenase (InterPro:IPR004294); BEST Arabidopsis thaliana protein match is: nine-cis-epoxycarotenoid dioxygenase 6 (TAIR:AT3G24220.1); Has 211 Blast hits to 206 proteins in 62 species: Archae - 2; Bacteria - 69; Metazoa - 8; Fungi - 31; Plants - 96; Viruses - 0; Other Eukaryotes - 5 (source: NCBI BLink).	More Axillary Branching; carotenoid cleavage dioxygenases.	0	0	0	0	0	0
HORVU0Hr1G006460	Acetylglutamate kinase	HC_G	N-acetyl-l-glutamate kinase (NAGK); FUNCTIONS IN: acetylglutamate kinase activity; INVOLVED IN: arginine biosynthetic process via ornithine, arginine biosynthetic process; LOCATED IN: chloroplast; EXPRESSED IN: 22 plant structures; EXPRESSED DURING: 14 growth stages; CONTAINS InterPro DOMAIN/s: N-acetylglutamate kinase (InterPro:IPR011148), Glutamate 5-kinase (InterPro:IPR001057), Aspartate/gluta…	encodes a N-acetylglutamate kinase, involved in arginine biosynthesis	0	0.253695	0.406056	0	0.171642	0
HORVU0Hr1G006470	Nucleoporin GLE1	HC_G	NA	NA	0	0	0	0	0	0
HORVU0Hr1G006520	Piezo-type mechanosensitive ion channel homolog	HC_G	unknown protein; FUNCTIONS IN: molecular_function unknown; INVOLVED IN: biological_process unknown; LOCATED IN: endomembrane system; EXPRESSED IN: shoot, sperm cell; CONTAINS InterPro DOMAIN/s: Protein of unknown function DUF3595 (InterPro:IPR021999); Has 533 Blast hits to 341 proteins in 95 species: Archae - 2; Bacteria - 15; Metazoa - 318; Fungi - 0; Plants - 93; Viruses - 0; Other Eukaryotes -…	0	0	0	0.0496751	0	0	0
HORVU0Hr1G006550	alpha/beta-Hydrolases superfamily protein	HC_G	alpha/beta-Hydrolases superfamily protein; FUNCTIONS IN: hydrolase activity; INVOLVED IN: metabolic process; LOCATED IN: cellular_component unknown; EXPRESSED IN: 22 plant structures; EXPRESSED DURING: 13 growth stages; CONTAINS InterPro DOMAIN/s: Cutinase (InterPro:IPR000675); Has 1807 Blast hits to 1807 proteins in 277 species: Archae - 0; Bacteria - 0; Metazoa - 736; Fungi - 347; Plants - 385;…	0	0	0	0	0	0	0
HORVU0Hr1G006600	Peptide chain release factor 1	HC_G	NA	NA	0	0	0	0	0	0
HORVU0Hr1G006620	Piezo-type mechanosensitive ion channel homolog	HC_G	unknown protein; FUNCTIONS IN: molecular_function unknown; INVOLVED IN: biological_process unknown; LOCATED IN: endomembrane system; EXPRESSED IN: shoot, sperm cell; CONTAINS InterPro DOMAIN/s: Protein of unknown function DUF3595 (InterPro:IPR021999); Has 533 Blast hits to 341 proteins in 95 species: Archae - 2; Bacteria - 15; Metazoa - 318; Fungi - 0; Plants - 93; Viruses - 0; Other Eukaryotes -…	0	0	0	0	0	0.0964937	0
HORVU0Hr1G006630	Exocyst complex component 6	HC_G	exocyst complex component sec15B (SEC15B); FUNCTIONS IN: molecular_function unknown; INVOLVED IN: pollen germination, pollen tube growth; LOCATED IN: cytosol, plasma membrane, membrane, exocyst; EXPRESSED IN: 25 plant structures; EXPRESSED DURING: 13 growth stages; CONTAINS InterPro DOMAIN/s: Exocyst complex subunit Sec15-like (InterPro:IPR007225); BEST Arabidopsis thaliana protein match is: exoc…	Encodes a member of the exocyst complex gene family. The exocyst is a protein complex involved in tethering vesicles to the plasma membrane during regulated or polarized secretion.	23.995	26.9139	26.7257	11.7775	18.2286	13.7113
HORVU0Hr1G006640	WD40 repeat-containing protein SMU1	HC_G	SUPPRESSORS OF MEC-8 AND UNC-52 1 (SMU1); CONTAINS InterPro DOMAIN/s: WD40 repeat 2 (InterPro:IPR019782), WD40 repeat, conserved site (InterPro:IPR019775), WD40 repeat (InterPro:IPR001680), CTLH, C-terminal LisH motif (InterPro:IPR006595), G-protein beta WD-40 repeat, region (InterPro:IPR020472), WD40 repeat-like-containing domain (InterPro:IPR011046), WD40-repeat-containing domain (InterPro:IPR0…	Encodes SMU1, a protein involved in RNA splicing.	4.13714	4.49814	5.50624	2.61179	3.57892	3.0822
HORVU0Hr1G006680	CRS2-associated factor 2, chloroplastic	HC_G	CAF2; FUNCTIONS IN: RNA binding; INVOLVED IN: Group II intron splicing; LOCATED IN: chloroplast; EXPRESSED IN: 22 plant structures; EXPRESSED DURING: 13 growth stages; CONTAINS InterPro DOMAIN/s: RNA-binding, CRM domain (InterPro:IPR001890); BEST Arabidopsis thaliana protein match is: RNA-binding CRS1 / YhbY (CRM) domain-containing protein (TAIR:AT2G20020.1); Has 265 Blast hits to 223 proteins in…	Promotes the splicing of chloroplast group II introns.	0.076585	0.193347	0.0825241	0.0882585	0.130813	0.0690025
HORVU0Hr1G006740	phosphate transporter 2	HC_G	NA	NA	0.367099	0.480554	0.505447	0.893115	0.487691	0.49613
HORVU0Hr1G006750	Werner syndrome-like exonuclease	HC_G	Polynucleotidyl transferase, ribonuclease H-like superfamily protein; FUNCTIONS IN: 3'-5' exonuclease activity, nucleic acid binding; INVOLVED IN: nucleobase, nucleoside, nucleotide and nucleic acid metabolic process; LOCATED IN: intracellular; CONTAINS InterPro DOMAIN/s: Polynucleotidyl transferase, ribonuclease H fold (InterPro:IPR012337), 3&apos;-5&apos; exonuclease (InterPro:IPR002562); BEST …	0	13.7898	6.70032	8.04876	13.4323	4.39301	9.24445
HORVU0Hr1G006770	Adenylate isopentenyltransferase	HC_G	isopentenyltransferase 1 (IPT1); FUNCTIONS IN: AMP dimethylallyltransferase activity, ATP/ADP dimethylallyltransferase activity; INVOLVED IN: cytokinin biosynthetic process, secondary growth; LOCATED IN: chloroplast; EXPRESSED IN: 6 plant structures; EXPRESSED DURING: 4 anthesis, C globular stage, petal differentiation and expansion stage; CONTAINS InterPro DOMAIN/s: tRNA isopentenyltransferase (…	Encodes a putative adenylate isopentenyltransferase. It catalyzes the formation of isopentenyladenosine 5'-monophosphate (iPMP) from AMP and dimethylallylpyrophosphate (DMAPP), but it has a lower Km for ADP and likely works using ADP or ATP in plants. It is involved in cytokinin biosynthesis.	0	0	0	0	0	0
HORVU0Hr1G006790	ERI1 exoribonuclease 2	HC_G	NA	NA	1.49976	0.33656	0.8619	0.864179	0.227706	0.765719
HORVU0Hr1G006800	GDSL esterase/lipase	HC_G	GDSL-like Lipase/Acylhydrolase superfamily protein; FUNCTIONS IN: hydrolase activity, acting on ester bonds, carboxylesterase activity; INVOLVED IN: lipid metabolic process; LOCATED IN: endomembrane system; EXPRESSED IN: 9 plant structures; EXPRESSED DURING: 4 anthesis, C globular stage, D bilateral stage; CONTAINS InterPro DOMAIN/s: Lipase, GDSL (InterPro:IPR001087); BEST Arabidopsis thaliana pr…	GDSL-motif esterase/acyltransferase/lipase. Enzyme group with broad substrate specificity that may catalyze acyltransfer or hydrolase reactions with lipid and non-lipid substrates.	0.155201	0	0	0.357715	0	0
HORVU0Hr1G006810	myb domain protein 5	HC_G	myb domain protein 5 (MYB5); CONTAINS InterPro DOMAIN/s: SANT, DNA-binding (InterPro:IPR001005), Homeodomain-like (InterPro:IPR009057), Myb, DNA-binding (InterPro:IPR014778), HTH transcriptional regulator, Myb-type, DNA-binding (InterPro:IPR017930), Homeodomain-related (InterPro:IPR012287), Myb transcription factor (InterPro:IPR015495); BEST Arabidopsis thaliana protein match is: myb domain prote…	Encodes a member of the MYB family of transcriptional regulators. MYB5 act as a negative regulator of trichome branching and play a role in the correct formation of the seed coat and possibly the formation the underlying endosperm layers. Loss of function mutations have defects in seed coat mucilage and columella cells as well as trichome defects (smaller and reduced number of branches).	0.280394	0.0471924	0.241711	0.129253	0	0
HORVU0Hr1G006890	Transcription factor PCF7	HC_G	NA	NA	0	0	0	0	0	0
HORVU0Hr1G006920	Homeobox-leucine zipper protein family	HC_G	GLABRA 2 (GL2); CONTAINS InterPro DOMAIN/s: Homeobox, conserved site (InterPro:IPR017970), Homeobox (InterPro:IPR001356), Homeodomain-like (InterPro:IPR009057), Lipid-binding START (InterPro:IPR002913), Homeodomain-related (InterPro:IPR012287); BEST Arabidopsis thaliana protein match is: protodermal factor 2 (TAIR:AT4G04890.1).	Glabra 2, a homeodomain protein affects epidermal cell identity including trichomes, root hairs, and seed coat. It also down-regulates seed oil content. Expressed in atrichoblasts and required to suppress root hair development. Also expressed abundantly during early seed development. Directly regulated by WER.	0	0	0	0	0	0
HORVU0Hr1G006930	Chaperone protein DnaK	HC_G	mitochondrial HSO70 2 (MTHSC70-2); FUNCTIONS IN: ATP binding; INVOLVED IN: protein folding, response to cadmium ion, response to salt stress, response to virus, response to heat; LOCATED IN: mitochondrion, cell wall, plasma membrane, chloroplast, mitochondrial matrix; EXPRESSED IN: 26 plant structures; EXPRESSED DURING: 16 growth stages; CONTAINS InterPro DOMAIN/s: Heat shock protein 70, conserve…	heat shock protein 70 (Hsc70-5); nuclear	0.119788	0.352821	0.129077	0.103535	0.238707	0.458694
HORVU0Hr1G006940	ARM repeat superfamily protein	HC_G	ARM repeat superfamily protein; FUNCTIONS IN: binding; INVOLVED IN: biological_process unknown; LOCATED IN: cellular_component unknown; EXPRESSED IN: 23 plant structures; EXPRESSED DURING: 13 growth stages; CONTAINS InterPro DOMAIN/s: Armadillo-type fold (InterPro:IPR016024), Protein of unknown function DUF1981, SEC7 associated (InterPro:IPR015403); BEST Arabidopsis thaliana protein match is: HOP…	0	0	0	0	0	0	0
HORVU0Hr1G006950	casein kinase 1	HC_G	Protein kinase family protein; FUNCTIONS IN: protein serine/threonine kinase activity, protein kinase activity, kinase activity, ATP binding; INVOLVED IN: protein amino acid phosphorylation; LOCATED IN: cellular_component unknown; EXPRESSED IN: cultured cell; CONTAINS InterPro DOMAIN/s: Protein kinase, ATP binding site (InterPro:IPR017441), Protein kinase, catalytic domain (InterPro:IPR000719), S…	0	0	0.021566	0.082843	0.0590663	0	0.0230897
HORVU0Hr1G006960	Protein MON2 homolog	HC_G	ARM repeat superfamily protein; FUNCTIONS IN: binding; INVOLVED IN: biological_process unknown; LOCATED IN: cellular_component unknown; EXPRESSED IN: 23 plant structures; EXPRESSED DURING: 13 growth stages; CONTAINS InterPro DOMAIN/s: Armadillo-type fold (InterPro:IPR016024), Protein of unknown function DUF1981, SEC7 associated (InterPro:IPR015403); BEST Arabidopsis thaliana protein match is: HOP…	0	0	0	0	0	0	0
HORVU0Hr1G006980	unknown function	HC_G	NA	NA	0	0	0	0	0	0
HORVU0Hr1G007000	ARM repeat superfamily protein	HC_G	ARM repeat superfamily protein; FUNCTIONS IN: binding; INVOLVED IN: biological_process unknown; LOCATED IN: cellular_component unknown; EXPRESSED IN: 23 plant structures; EXPRESSED DURING: 13 growth stages; CONTAINS InterPro DOMAIN/s: Armadillo-type fold (InterPro:IPR016024), Protein of unknown function DUF1981, SEC7 associated (InterPro:IPR015403); BEST Arabidopsis thaliana protein match is: HOP…	0	0.160458	0.202547	0.172901	0.0924578	0	0
HORVU0Hr1G007020	ARM repeat superfamily protein	HC_G	ARM repeat superfamily protein; FUNCTIONS IN: binding; INVOLVED IN: biological_process unknown; LOCATED IN: cellular_component unknown; EXPRESSED IN: 23 plant structures; EXPRESSED DURING: 13 growth stages; CONTAINS InterPro DOMAIN/s: Armadillo-type fold (InterPro:IPR016024), Protein of unknown function DUF1981, SEC7 associated (InterPro:IPR015403); BEST Arabidopsis thaliana protein match is: HOP…	0	0	0	0	0	0	0
HORVU0Hr1G007030	Protein ULTRAPETALA 1	HC_G	ULTRAPETALA 2 (ULT2); FUNCTIONS IN: DNA binding; INVOLVED IN: biological_process unknown; LOCATED IN: cytosol, nucleus; EXPRESSED IN: 7 plant structures; EXPRESSED DURING: 6 growth stages; CONTAINS InterPro DOMAIN/s: Developmental regulator, ULTRAPETALA (InterPro:IPR020533), SAND domain (InterPro:IPR000770); BEST Arabidopsis thaliana protein match is: Developmental regulator, ULTRAPETALA (TAIR:AT…	0	0.415093	0.174658	0.372736	0.239182	0.315114	0
HORVU0Hr1G007050	Ethylene-responsive transcription factor 4	HC_G	erf domain protein 9 (ERF9); FUNCTIONS IN: transcription repressor activity, DNA binding, sequence-specific DNA binding transcription factor activity; INVOLVED IN: ethylene mediated signaling pathway, regulation of transcription, DNA-dependent; LOCATED IN: membrane; EXPRESSED IN: 13 plant structures; EXPRESSED DURING: 6 growth stages; CONTAINS InterPro DOMAIN/s: DNA-binding, integrase-type (Inter…	encodes a member of the ERF (ethylene response factor) subfamily B-1 of ERF/AP2 transcription factor family (ATERF-9). The protein contains one AP2 domain. There are 15 members in this subfamily including ATERF-3, ATERF-4, ATERF-7, and leafy petiole.	0.13703	0.057658	0.147657	0.0789585	0.390095	0.679047
HORVU0Hr1G007070	Protein kinase superfamily protein	HC_G	Protein kinase superfamily protein; FUNCTIONS IN: protein serine/threonine kinase activity, protein kinase activity, kinase activity, ATP binding; INVOLVED IN: protein amino acid phosphorylation; EXPRESSED IN: 9 plant structures; EXPRESSED DURING: L mature pollen stage, M germinated pollen stage, 4 anthesis, C globular stage, petal differentiation and expansion stage; CONTAINS InterPro DOMAIN/s: …	0	0	0.0269021	0	0	0	0
HORVU0Hr1G007090	Polyphenol oxidase A1, chloroplastic	HC_G	NA	NA	0	0	0	0	0	0
HORVU0Hr1G007110	Lung seven transmembrane receptor family protein	HC_G	Lung seven transmembrane receptor family protein; LOCATED IN: endomembrane system, integral to membrane; EXPRESSED IN: 24 plant structures; EXPRESSED DURING: 14 growth stages; CONTAINS InterPro DOMAIN/s: Transmembrane receptor, eukaryota (InterPro:IPR009637); BEST Arabidopsis thaliana protein match is: Lung seven transmembrane receptor family protein (TAIR:AT3G09570.1); Has 1807 Blast hits to 180…	Encodes a candidate G-protein Coupled Receptor that is involved in the regulation of root growth by bacterial N-acyl-homoserine lactones (AHLs) and plays a role in mediating interactions between plants and microbes.	0.395502	0.281625	0.39339	0.876512	1.0393	0.630455
HORVU0Hr1G007130	ABC transporter G family member 2	HC_G	ABC-2 type transporter family protein; FUNCTIONS IN: ATPase activity, coupled to transmembrane movement of substances; INVOLVED IN: transport; LOCATED IN: membrane; EXPRESSED IN: petal, hypocotyl, root, flower; EXPRESSED DURING: 4 anthesis, petal differentiation and expansion stage; CONTAINS InterPro DOMAIN/s: ATPase, AAA+ type, core (InterPro:IPR003593), ABC transporter-like (InterPro:IPR003439)…	Belongs to a clade of five Arabidopsis thaliana ABCG half-transporters that are required for synthesis of an effective suberin barrier in roots and seed coats (ABCG2, ABCG6, and ABCG20) and for synthesis of an intact pollen wall (ABCG1 and ABCG16).	0	0	0	0	0	0
HORVU0Hr1G007150	Nuclear transport factor 2 (NTF2) family protein with RNA binding (RRM-RBD-RNP motifs) domain	HC_G	Nuclear transport factor 2 (NTF2) family protein with RNA binding (RRM-RBD-RNP motifs) domain; FUNCTIONS IN: RNA binding, nucleotide binding, nucleic acid binding; INVOLVED IN: transport, nucleocytoplasmic transport; LOCATED IN: intracellular; EXPRESSED IN: 23 plant structures; EXPRESSED DURING: 13 growth stages; CONTAINS InterPro DOMAIN/s: Nuclear transport factor 2 (InterPro:IPR002075), Nuclear…	0	0.301649	0.304619	0.195025	0.486679	0.206095	0.190248
HORVU0Hr1G007170	undescribed protein	HC_G	NA	NA	20.1751	14.0508	21.4897	252.278	215.609	253.859
HORVU0Hr1G007320	pentatricopeptide repeat 336	HC_G	Pentatricopeptide repeat (PPR-like) superfamily protein; LOCATED IN: chloroplast; EXPRESSED IN: 23 plant structures; EXPRESSED DURING: 13 growth stages; CONTAINS InterPro DOMAIN/s: Pentatricopeptide repeat (InterPro:IPR002885); BEST Arabidopsis thaliana protein match is: Pentatricopeptide repeat (PPR) superfamily protein (TAIR:AT3G22470.1); Has 1807 Blast hits to 1807 proteins in 277 species: Arc…	0	0	0.0148019	0.0758125	0	0	0
HORVU0Hr1G007340	Progesterone 5 beta reductase	HC_G	VEIN PATTERNING 1 (VEP1); FUNCTIONS IN: binding, catalytic activity; INVOLVED IN: xylem and phloem pattern formation, response to wounding; LOCATED IN: cellular_component unknown; EXPRESSED IN: 25 plant structures; EXPRESSED DURING: 15 growth stages; CONTAINS InterPro DOMAIN/s: NAD(P)-binding domain (InterPro:IPR016040); BEST Arabidopsis thaliana protein match is: NAD(P)-binding Rossmann-fold sup…	encodes a progesterone-5beta-reductase-like protein. It has enone reductase activity against a wide range of substrates, including 3-oxo-&#916;-4,5-steroids in vitro. The in vivo substrates and product of this enzyme have not yet been elucidated but it is likely to participate in steroid metabolism. The protein contains a mammalian death domain involved in programmed cell death. The gene is expre…	0	0	0	0	0	0
HORVU0Hr1G007360	Chlorophyllide a oxygenase, chloroplastic	HC_G	CHLORINA 1 (CH1); CONTAINS InterPro DOMAIN/s: Rieske [2Fe-2S] iron-sulphur domain (InterPro:IPR017941), Aromatic-ring-hydroxylating dioxygenase, 2Fe-2S-binding site (InterPro:IPR015881), Pheophorbide a oxygenase (InterPro:IPR013626); BEST Arabidopsis thaliana protein match is: translocon at the inner envelope membrane of chloroplasts 55-II (TAIR:AT2G24820.1); Has 6355 Blast hits to 6353 proteins …	Encodes chlorophyllide <i>a</i> oxygenase which converts chlorophyllide <i>a</i> to chlorophyllide <i>b</i> by catalyzing two successive hydroxylations at the 7-methyl group of chlorophyllide <i>a</i> . Mutants are deficient in pigments that associate with thylakoid membrane proteins, lacking chlorophyll <i>b</i> and light-harvesting proteins of photosystem II. The protein was shown through cross…	1.28757	1.65718	1.40783	0.174568	0.323421	0.102361
HORVU0Hr1G007370	UDP-Glycosyltransferase superfamily protein	HC_G	UDP-glucosyl transferase 76E2 (UGT76E2); FUNCTIONS IN: quercetin 3-O-glucosyltransferase activity, UDP-glycosyltransferase activity, quercetin 7-O-glucosyltransferase activity; INVOLVED IN: metabolic process; LOCATED IN: cellular_component unknown; EXPRESSED IN: 6 plant structures; EXPRESSED DURING: 4 anthesis, petal differentiation and expansion stage; CONTAINS InterPro DOMAIN/s: UDP-glucuronosy…	0	7.54139	8.81257	9.72621	14.2296	16.5965	15.2442
HORVU0Hr1G007380	RNA-binding KH domain-containing protein	HC_G	RNA-binding KH domain-containing protein; FUNCTIONS IN: RNA binding, nucleic acid binding; INVOLVED IN: biological_process unknown; EXPRESSED IN: 22 plant structures; EXPRESSED DURING: 13 growth stages; CONTAINS InterPro DOMAIN/s: K Homology, type 1, subgroup (InterPro:IPR018111), K Homology (InterPro:IPR004087), K Homology, type 1 (InterPro:IPR004088); BEST Arabidopsis thaliana protein match is:…	0	5.27424	7.34813	6.6052	1.7289	3.76366	2.79843
HORVU0Hr1G007430	CAP (Cysteine-rich secretory proteins, Antigen 5, and Pathogenesis-related 1 protein) superfamily protein	HC_G	CAP (Cysteine-rich secretory proteins, Antigen 5, and Pathogenesis-related 1 protein) superfamily protein; FUNCTIONS IN: molecular_function unknown; INVOLVED IN: biological_process unknown; LOCATED IN: endomembrane system, extracellular region; EXPRESSED IN: male gametophyte, pollen tube; EXPRESSED DURING: L mature pollen stage, M germinated pollen stage; CONTAINS InterPro DOMAIN/s: Allergen V5/T…	0	0	0	0	0	0	0
HORVU0Hr1G007450	Lectin	HC_G	NA	NA	0	0	0	0	0	0
HORVU0Hr1G007460	alpha/beta-Hydrolases superfamily protein	HC_G	alpha/beta-Hydrolases superfamily protein; CONTAINS InterPro DOMAIN/s: Protein of unknown function DUF2305 (InterPro:IPR019363); Has 334 Blast hits to 332 proteins in 157 species: Archae - 0; Bacteria - 7; Metazoa - 123; Fungi - 108; Plants - 47; Viruses - 0; Other Eukaryotes - 49 (source: NCBI BLink).	0	0	0.10584	0.271046	0	0	0
HORVU0Hr1G007470	Jasmonate induced protein	HC_G	NA	NA	0	0	0	0	0	0
HORVU0Hr1G007480	23 kDa jasmonate-induced protein	HC_G	NA	NA	0	0	0	0	0	0
HORVU0Hr1G007520	mediator subunit 8	HC_G	mediator subunit 8 (MED8); Has 21670 Blast hits to 11104 proteins in 489 species: Archae - 4; Bacteria - 472; Metazoa - 8306; Fungi - 2813; Plants - 2364; Viruses - 51; Other Eukaryotes - 7660 (source: NCBI BLink).	Encodes a subunit of the Mediator complex. Regulates plant defense and flowering.	0	0	0	0	0	0
HORVU0Hr1G007540	RNA-binding (RRM/RBD/RNP motifs) family protein	HC_G	NA	NA	0	0	0	0	0	0
HORVU0Hr1G007580	Protein MEI2-like 7	HC_G	NA	NA	0	0	0	0	0	0
HORVU0Hr1G007620	Leucine-rich receptor-like protein kinase family protein	HC_G	Leucine-rich repeat receptor-like protein kinase family protein; FUNCTIONS IN: kinase activity; INVOLVED IN: protein amino acid phosphorylation; LOCATED IN: plasma membrane, membrane; EXPRESSED IN: 23 plant structures; EXPRESSED DURING: 13 growth stages; CONTAINS InterPro DOMAIN/s: Protein kinase, ATP binding site (InterPro:IPR017441), Serine/threonine-protein kinase domain (InterPro:IPR002290), …	0	0	0	0	0	0	0
HORVU0Hr1G007630	CCR4-NOT transcription complex subunit 3	HC_G	transcription regulator NOT2/NOT3/NOT5 family protein; FUNCTIONS IN: transcription regulator activity; INVOLVED IN: negative regulation of transcription, regulation of transcription; LOCATED IN: nucleus; EXPRESSED IN: 24 plant structures; EXPRESSED DURING: 15 growth stages; CONTAINS InterPro DOMAIN/s: NOT2/NOT3/NOT5 (InterPro:IPR007282), CCR4-NOT complex, subunit 3/ 5 (InterPro:IPR012270), Not CC…	0	0	0	0	0.0433943	0	0
HORVU0Hr1G007700	P-loop containing nucleoside triphosphate hydrolases superfamily protein	HC_G	NA	NA	0	0	0	0	0	0
HORVU0Hr1G007720	B3 domain-containing protein	HC_G	NA	NA	0	0.0461264	0	0	0	0
HORVU0Hr1G007730	B3 domain-containing protein	HC_G	AP2/B3-like transcriptional factor family protein; FUNCTIONS IN: DNA binding, sequence-specific DNA binding transcription factor activity; INVOLVED IN: regulation of transcription, DNA-dependent; LOCATED IN: vacuole; CONTAINS InterPro DOMAIN/s: Transcriptional factor B3 (InterPro:IPR003340); BEST Arabidopsis thaliana protein match is: AP2/B3-like transcriptional factor family protein (TAIR:AT3G18…	0	0	0.0648988	0	0	0	0
HORVU0Hr1G007740	B3 domain-containing protein	HC_G	NA	NA	0	0	0	0	0	0
HORVU0Hr1G007760	Disease resistance protein (CC-NBS-LRR class) family	HC_G	RECOGNITION OF PERONOSPORA PARASITICA 13 (RPP13); FUNCTIONS IN: ATP binding; INVOLVED IN: defense response, incompatible interaction, defense response, plant-type hypersensitive response; LOCATED IN: plasma membrane, cytoplasm; EXPRESSED IN: 22 plant structures; EXPRESSED DURING: 13 growth stages; CONTAINS InterPro DOMAIN/s: NB-ARC (InterPro:IPR002182), Disease resistance protein (InterPro:IPR000…	Confers resistance to the biotrophic oomycete, Peronospora parasitica. Encodes an NBS-LRR type R protein with a putative amino-terminal leucine zipper. Fungal protein ATR13 induces RPP13 gene expression and disease resistance.	0	0	0	0	0	0
HORVU0Hr1G007770	Two-component response regulator-like APRR2	HC_G	GBF's pro-rich region-interacting factor 1 (GPRI1); CONTAINS InterPro DOMAIN/s: Homeodomain-like (InterPro:IPR009057), Myb, DNA-binding (InterPro:IPR014778), Myb-like DNA-binding domain, SHAQKYF class (InterPro:IPR006447), HTH transcriptional regulator, Myb-type, DNA-binding (InterPro:IPR017930), Homeodomain-related (InterPro:IPR012287); BEST Arabidopsis thaliana protein match is: GOLDEN2-like 2 …	Encodes GLK1, Golden2-like 1, one of a pair of partially redundant nuclear transcription factors that regulate chloroplast development in a cell-autonomous manner. GLK2, Golden2-like 2, is encoded by At5g44190. GLK1 and GLK2 regulate the expression of the photosynthetic apparatus.	0	0	0	0	0	0
HORVU0Hr1G007820	SKP1-like 4	HC_G	NA	NA	0.478288	0.603746	0	0.137798	0.136158	0.430934
HORVU0Hr1G007830	50S ribosomal protein L14	HC_G	Ribosomal protein L14p/L23e family protein; FUNCTIONS IN: structural constituent of ribosome; INVOLVED IN: translation; LOCATED IN: ribosome, intracellular, large ribosomal subunit; EXPRESSED IN: 22 plant structures; EXPRESSED DURING: 13 growth stages; CONTAINS InterPro DOMAIN/s: Ribosomal protein L14, bacterial-type (InterPro:IPR005745), Ribosomal protein L14b/L23e (InterPro:IPR000218), Ribosoma…	0	0	0	0	0	0	0
HORVU0Hr1G007870	Aspartic proteinase nepenthesin-1	HC_G	NA	NA	0	0	0	0	0	0
HORVU0Hr1G007880	Pentatricopeptide repeat-containing protein	HC_G	Tetratricopeptide repeat (TPR)-like superfamily protein; CONTAINS InterPro DOMAIN/s: Pentatricopeptide repeat (InterPro:IPR002885); BEST Arabidopsis thaliana protein match is: Tetratricopeptide repeat (TPR)-like superfamily protein (TAIR:AT4G33990.1); Has 38241 Blast hits to 13696 proteins in 226 species: Archae - 0; Bacteria - 8; Metazoa - 60; Fungi - 36; Plants - 37696; Viruses - 0; Other Eukar…	0	0	0.0447937	0	0.0306709	0	0
HORVU0Hr1G007890	Cyclin family protein	HC_G	CYCT1;4; FUNCTIONS IN: cyclin-dependent protein kinase activity; INVOLVED IN: regulation of cell cycle, response to virus, trichome morphogenesis, leaf development; LOCATED IN: nucleus; EXPRESSED IN: 25 plant structures; EXPRESSED DURING: 15 growth stages; CONTAINS InterPro DOMAIN/s: Cyclin, C-terminal (InterPro:IPR004367), Cyclin-like (InterPro:IPR011028), Transcription regulator cyclin (InterPr…	Encodes a cyclin T partner CYCT1;4. Plays important roles in infection with Cauliflower mosaic virus (CaMV).	0	0	0	0	0.220682	0
HORVU0Hr1G007930	DNA binding protein	HC_G	NA	NA	26.0959	35.4429	30.7893	12.1817	20.6255	15.1788
HORVU0Hr1G007960	zinc induced facilitator-like 1	HC_G	zinc induced facilitator-like 1 (ZIFL1); FUNCTIONS IN: tetracycline:hydrogen antiporter activity; INVOLVED IN: response to karrikin; LOCATED IN: integral to membrane; EXPRESSED IN: 24 plant structures; EXPRESSED DURING: 15 growth stages; CONTAINS InterPro DOMAIN/s: Major facilitator superfamily (InterPro:IPR020846), Tetracycline resistance protein, TetA (InterPro:IPR001958), Major facilitator sup…	0	0	0	0	0	0	0.0588924
HORVU0Hr1G008040	40S ribosomal protein S20	HC_G	Ribosomal protein S10p/S20e family protein; FUNCTIONS IN: structural constituent of ribosome, RNA binding; INVOLVED IN: translation; LOCATED IN: in 6 components; EXPRESSED IN: 23 plant structures; EXPRESSED DURING: 13 growth stages; CONTAINS InterPro DOMAIN/s: Ribosomal protein S10, conserved site (InterPro:IPR018268), Ribosomal protein S10, eukaryotic/archaeal (InterPro:IPR005729), Ribosomal pro…	0	0	0	0	0	0	0
HORVU0Hr1G008060	RNA-binding protein Nova-1	HC_G	binding to TOMV RNA 1L (long form) (BTR1L); CONTAINS InterPro DOMAIN/s: K Homology, type 1, subgroup (InterPro:IPR018111), K Homology (InterPro:IPR004087), K Homology, type 1 (InterPro:IPR004088); BEST Arabidopsis thaliana protein match is: RNA-binding KH domain-containing protein (TAIR:AT5G15270.1); Has 5613 Blast hits to 2614 proteins in 213 species: Archae - 0; Bacteria - 8; Metazoa - 3980; Fu…	Gene model AT5G04430.1 produces active protein. (BTS1S). Binds to ToMV genomic RNA and prevents viral multiplication.	0.457397	0.0320764	0	0	0.130211	0.0343426
HORVU0Hr1G008070	RNA-binding protein Nova-1	HC_G	binding to TOMV RNA 1L (long form) (BTR1L); CONTAINS InterPro DOMAIN/s: K Homology, type 1, subgroup (InterPro:IPR018111), K Homology (InterPro:IPR004087), K Homology, type 1 (InterPro:IPR004088); BEST Arabidopsis thaliana protein match is: RNA-binding KH domain-containing protein (TAIR:AT5G15270.1); Has 5613 Blast hits to 2614 proteins in 213 species: Archae - 0; Bacteria - 8; Metazoa - 3980; Fu…	Gene model AT5G04430.1 produces active protein. (BTS1S). Binds to ToMV genomic RNA and prevents viral multiplication.	0.520698	1.00525	0.627087	0.282384	0.523169	0.827902
HORVU0Hr1G008080	RNA-binding protein Nova-1	HC_G	binding to TOMV RNA 1L (long form) (BTR1L); CONTAINS InterPro DOMAIN/s: K Homology, type 1, subgroup (InterPro:IPR018111), K Homology (InterPro:IPR004087), K Homology, type 1 (InterPro:IPR004088); BEST Arabidopsis thaliana protein match is: RNA-binding KH domain-containing protein (TAIR:AT5G15270.1); Has 5613 Blast hits to 2614 proteins in 213 species: Archae - 0; Bacteria - 8; Metazoa - 3980; Fu…	Gene model AT5G04430.1 produces active protein. (BTS1S). Binds to ToMV genomic RNA and prevents viral multiplication.	0.112538	0.378821	0.303164	0.064846	0	0.304189
HORVU0Hr1G008280	RNA-binding protein 1	HC_G	RNA-binding (RRM/RBD/RNP motifs) family protein; FUNCTIONS IN: RNA binding, nucleotide binding, nucleic acid binding; EXPRESSED IN: 24 plant structures; EXPRESSED DURING: 15 growth stages; CONTAINS InterPro DOMAIN/s: RNA recognition motif, RNP-1 (InterPro:IPR000504), Nucleotide-binding, alpha-beta plait (InterPro:IPR012677); BEST Arabidopsis thaliana protein match is: RNA-binding (RRM/RBD/RNP mot…	0	22.6505	27.9349	25.9585	17.5734	21.4745	18.0328
HORVU0Hr1G008350	dynamin-like protein 6	HC_G	dynamin-like protein 6 (ADL6); FUNCTIONS IN: GTPase activity; INVOLVED IN: Golgi to vacuole transport; LOCATED IN: Golgi apparatus, plasma membrane, membrane; EXPRESSED IN: 25 plant structures; EXPRESSED DURING: 14 growth stages; CONTAINS InterPro DOMAIN/s: Dynamin GTPase effector (InterPro:IPR003130), Pleckstrin homology-type (InterPro:IPR011993), Dynamin, GTPase region, conserved site (InterPro…	involved in trafficking from the trans-Golgi Network to the central vacuole.	0	0	0	0	0	0
HORVU0Hr1G008360	Thioredoxin superfamily protein	HC_G	Thioredoxin superfamily protein; INVOLVED IN: cell redox homeostasis; EXPRESSED IN: 21 plant structures; EXPRESSED DURING: 13 growth stages; CONTAINS InterPro DOMAIN/s: Thioredoxin domain (InterPro:IPR013766), Thioredoxin-like fold (InterPro:IPR012336); BEST Arabidopsis thaliana protein match is: Thioredoxin superfamily protein (TAIR:AT4G37200.1); Has 1807 Blast hits to 1807 proteins in 277 speci…	0	25.4933	12.4144	17.6843	19.3382	8.76662	17.5696
HORVU0Hr1G008370	receptor-like protein kinase 4	HC_G	S-domain-2 5 (SD2-5); FUNCTIONS IN: carbohydrate binding, protein kinase activity, kinase activity; INVOLVED IN: protein amino acid autophosphorylation; LOCATED IN: plasma membrane; EXPRESSED IN: 25 plant structures; EXPRESSED DURING: 15 growth stages; CONTAINS InterPro DOMAIN/s: Curculin-like (mannose-binding) lectin (InterPro:IPR001480), Protein kinase, ATP binding site (InterPro:IPR017441), Pr…	0	0	0	0	0	0	0
HORVU0Hr1G008390	Aquaporin PIP1-1	HC_G	cysteine-rich RLK (RECEPTOR-like protein kinase) 8 (CRK8); FUNCTIONS IN: kinase activity; INVOLVED IN: protein amino acid phosphorylation; CONTAINS InterPro DOMAIN/s: Protein kinase, ATP binding site (InterPro:IPR017441), Reverse transcriptase, RNA-dependent DNA polymerase (InterPro:IPR013103), Serine/threonine-protein kinase domain (InterPro:IPR002290), Protein of unknown function DUF26 (InterPr…	Encodes a cysteine-rich receptor-like protein kinase.	0	0	0	0	0	0
HORVU0Hr1G008400	Nucleotide-sugar transporter family protein	HC_G	Nucleotide-sugar transporter family protein; FUNCTIONS IN: organic anion transmembrane transporter activity; LOCATED IN: endomembrane system, membrane; EXPRESSED IN: 19 plant structures; EXPRESSED DURING: 11 growth stages; CONTAINS InterPro DOMAIN/s: Protein of unknown function DUF6, transmembrane (InterPro:IPR000620), Protein of unknown function DUF250 (InterPro:IPR004853); BEST Arabidopsis thal…	0	0	0	0	0	0	0
HORVU0Hr1G008470	SEC12-like protein 2	HC_G	SEC12P-like 2 protein (STL2P); FUNCTIONS IN: nucleotide binding; INVOLVED IN: ER to Golgi vesicle-mediated transport; LOCATED IN: integral to endoplasmic reticulum membrane, endoplasmic reticulum, plasma membrane, membrane; EXPRESSED IN: 25 plant structures; EXPRESSED DURING: 13 growth stages; CONTAINS InterPro DOMAIN/s: WD40 repeat-like-containing domain (InterPro:IPR011046), WD40-repeat-contain…	Sec12p-like protein (GTP exchange protein) that functionally complements yeast sec12 null mutant. Protein is localized to the ER.	35.7485	50.6581	50.7214	27.0703	29.5037	30.8105
HORVU0Hr1G008550	ABC transporter ATP-binding protein uup	HC_G	general control non-repressible 5 (GCN5); CONTAINS InterPro DOMAIN/s: ATPase, AAA+ type, core (InterPro:IPR003593), ABC transporter-like (InterPro:IPR003439), ABC transporter, conserved site (InterPro:IPR017871); BEST Arabidopsis thaliana protein match is: ABC transporter family protein (TAIR:AT5G09930.1); Has 1807 Blast hits to 1807 proteins in 277 species: Archae - 0; Bacteria - 0; Metazoa - 73…	member of GCN subfamily	1.09927	2.3416	2.5171	1.97942	2.56218	2.19752
HORVU0Hr1G008580	Disease resistance protein	HC_G	RESISTANT TO P. SYRINGAE 2 (RPS2); CONTAINS InterPro DOMAIN/s: ATPase, AAA+ type, core (InterPro:IPR003593), NB-ARC (InterPro:IPR002182), Leucine-rich repeat (InterPro:IPR001611), Disease resistance protein (InterPro:IPR000767); BEST Arabidopsis thaliana protein match is: RPS5-like 1 (TAIR:AT1G12210.1); Has 21906 Blast hits to 18242 proteins in 683 species: Archae - 18; Bacteria - 1169; Metazoa -…	Encodes a plasma membrane protein with leucine-rich repeat, leucine zipper, and P loop domains that confers resistance to Pseudomonas syringae infection by interacting with the avirulence gene avrRpt2. RPS2 protein interacts directly with plasma membrane associated protein RIN4 and this interaction is disrupted by avrRpt2.	22.8849	14.8806	16.6652	2.95332	1.48827	2.35515
HORVU0Hr1G008590	Cyclin-B1-5	HC_G	NA	NA	0	0	0	0	0	0
HORVU0Hr1G008610	CBS domain-containing protein, putative, expressed	HC_G	NA	NA	0	0	0	0	0	0
HORVU0Hr1G008640	Tryptophan/tyrosine permease	HC_G	Tryptophan/tyrosine permease; CONTAINS InterPro DOMAIN/s: Tryptophan/tyrosine permease (InterPro:IPR018227); BEST Arabidopsis thaliana protein match is: Tryptophan/tyrosine permease (TAIR:AT2G33260.1); Has 3446 Blast hits to 3440 proteins in 699 species: Archae - 29; Bacteria - 3077; Metazoa - 10; Fungi - 2; Plants - 199; Viruses - 0; Other Eukaryotes - 129 (source: NCBI BLink).	Encodes a putative amino acid transporter that localizes to the chloroplast inner envelope membrane.	14.6384	13.9577	14.1051	1.26937	1.34515	1.49582
HORVU0Hr1G008650	patatin-like protein 6	HC_G	patatin-like protein 6 (PLA IIIA); CONTAINS InterPro DOMAIN/s: Acyl transferase/acyl hydrolase/lysophospholipase (InterPro:IPR016035), Patatin (InterPro:IPR002641); BEST Arabidopsis thaliana protein match is: PATATIN-like protein 6 (TAIR:AT2G39220.1); Has 1058 Blast hits to 1055 proteins in 202 species: Archae - 0; Bacteria - 325; Metazoa - 24; Fungi - 32; Plants - 544; Viruses - 0; Other Eukaryo…	Encodes pPLAIIIbeta, a member of the Group 3 patatin-related phospholipases. pPLAIIIbeta hydrolyzes phospholipids and galactolipids and additionally has acyl-CoA thioesterase activity. Alterations of pPLAIII&#946; result in changes in lipid levels and composition.	14.6835	7.83552	10.8671	4.04022	2.022	3.34334
HORVU0Hr1G008670	PATATIN-like protein 6	HC_G	PATATIN-like protein 6 (PLP6); FUNCTIONS IN: nutrient reservoir activity; INVOLVED IN: metabolic process, lipid metabolic process; EXPRESSED IN: 22 plant structures; EXPRESSED DURING: 13 growth stages; CONTAINS InterPro DOMAIN/s: Acyl transferase/acyl hydrolase/lysophospholipase (InterPro:IPR016035), Patatin (InterPro:IPR002641); BEST Arabidopsis thaliana protein match is: patatin-like protein 6 …	0	1.02374	0.0506776	0.227116	0.0346997	0	0
HORVU0Hr1G008690	TOPLESS-related 1	HC_G	TOPLESS-related 1 (TPR1); INVOLVED IN: primary shoot apical meristem specification; LOCATED IN: cytosol; EXPRESSED IN: cultured cell; CONTAINS InterPro DOMAIN/s: WD40 repeat 2 (InterPro:IPR019782), WD40 repeat, conserved site (InterPro:IPR019775), WD40 repeat (InterPro:IPR001680), CTLH, C-terminal LisH motif (InterPro:IPR006595), WD40 repeat-like-containing domain (InterPro:IPR011046), WD40-repea…	0	75.7544	95.0618	96.0342	44.2957	61.0412	50.7604
HORVU0Hr1G008700	RING/U-box superfamily protein	HC_G	RING/U-box superfamily protein; FUNCTIONS IN: zinc ion binding; INVOLVED IN: N-terminal protein myristoylation; LOCATED IN: plasma membrane; EXPRESSED IN: 23 plant structures; EXPRESSED DURING: 15 growth stages; CONTAINS InterPro DOMAIN/s: Zinc finger, RING-type (InterPro:IPR001841); BEST Arabidopsis thaliana protein match is: RING/U-box superfamily protein (TAIR:AT5G03200.1); Has 9681 Blast hits…	Encodes a ubiquitin E3 ligase LOG2 (LOSS OF GDU2). Required for GLUTAMINE DUMPER1(GDU1)-induced amino secretion.	22.3658	23.564	23.2024	13.4939	12.5593	13.8294
HORVU0Hr1G008740	Chorismate synthase	HC_G	embryo defective 1144 (EMB1144); FUNCTIONS IN: chorismate synthase activity; INVOLVED IN: aromatic amino acid family biosynthetic process, embryo development ending in seed dormancy; LOCATED IN: nucleolus, chloroplast; EXPRESSED IN: 25 plant structures; EXPRESSED DURING: 15 growth stages; CONTAINS InterPro DOMAIN/s: Chorismate synthase, conserved site (InterPro:IPR020541), Chorismate synthase (In…	0	62.4509	72.1429	70.0529	36.5617	48.0806	41.147
HORVU0Hr1G008750	Cytochrome c oxidase subunit 5b-2, mitochondrial	HC_G	Rubredoxin-like superfamily protein; FUNCTIONS IN: cytochrome-c oxidase activity, cobalt ion binding, zinc ion binding, metal ion binding; LOCATED IN: mitochondrial envelope, mitochondrion, chloroplast thylakoid membrane; EXPRESSED IN: 22 plant structures; EXPRESSED DURING: 13 growth stages; CONTAINS InterPro DOMAIN/s: Cytochrome c oxidase, subunit Vb (InterPro:IPR002124); BEST Arabidopsis thalia…	0	15.1695	29.094	31.3614	15.449	17.8763	12.2373
HORVU0Hr1G008780	beta-galactosidase 8	HC_G	beta-galactosidase 8 (BGAL8); FUNCTIONS IN: cation binding, sugar binding, beta-galactosidase activity, hydrolase activity, hydrolyzing O-glycosyl compounds, catalytic activity; INVOLVED IN: carbohydrate metabolic process; LOCATED IN: cell wall; EXPRESSED IN: 26 plant structures; EXPRESSED DURING: 13 growth stages; CONTAINS InterPro DOMAIN/s: Glycoside hydrolase, family 35, conserved site (InterP…	putative beta-galactosidase (BGAL8 gene)	0.032981	0.00555095	0.0142155	0.0380081	0.0300447	0.0297156
HORVU0Hr1G008790	Protein CHAPERONE-LIKE PROTEIN OF POR1, chloroplastic	HC_G	Protein of unknown function (DUF3353); INVOLVED IN: biological_process unknown; LOCATED IN: chloroplast, chloroplast inner membrane, chloroplast envelope; EXPRESSED IN: 22 plant structures; EXPRESSED DURING: 13 growth stages; CONTAINS InterPro DOMAIN/s: Protein of unknown function DUF3353 (InterPro:IPR021788); BEST Arabidopsis thaliana protein match is: Protein of unknown function (DUF3353) (TAIR…	0	19.4952	28.4243	26.8346	6.38176	10.6572	8.19896
HORVU0Hr1G008800	Cytochrome c oxidase subunit 5b-2, mitochondrial	HC_G	Rubredoxin-like superfamily protein; FUNCTIONS IN: cytochrome-c oxidase activity, cobalt ion binding, zinc ion binding, metal ion binding; LOCATED IN: mitochondrial envelope, mitochondrion, chloroplast thylakoid membrane; EXPRESSED IN: 22 plant structures; EXPRESSED DURING: 13 growth stages; CONTAINS InterPro DOMAIN/s: Cytochrome c oxidase, subunit Vb (InterPro:IPR002124); BEST Arabidopsis thalia…	0	76.0867	101.859	110.971	67.0902	59.9984	58.9262
HORVU0Hr1G008810	mRNA capping enzyme, C-terminal domain containing protein, expressed	HC_G	NA	NA	0.120733	0.81281	0.780574	0	0.13748	0.108779
HORVU0Hr1G008830	MLO-like protein 1	HC_G	MLO1; FUNCTIONS IN: calmodulin binding; INVOLVED IN: cell death, defense response; LOCATED IN: plasma membrane; EXPRESSED IN: 27 plant structures; EXPRESSED DURING: 15 growth stages; CONTAINS InterPro DOMAIN/s: Mlo-related protein (InterPro:IPR004326); BEST Arabidopsis thaliana protein match is: Seven transmembrane MLO family protein (TAIR:AT2G44110.1); Has 552 Blast hits to 532 proteins in 57 sp…	A member of a large family of seven-transmembrane domain proteins specific to plants, homologs of the barley mildew resistance locus o (MLO) protein. The Arabidopsis genome contains 15 genes encoding MLO proteins, with localization in plasma membrane. Phylogenetic analysis revealed four clades of closely-related AtMLO genes. ATMLO1 belongs to the clade II, with ATMLO13 and ATMLO15. The gene is ex…	0	0	0	0	0	0
HORVU0Hr1G008840	Solute carrier family 12 member 7	HC_G	NA	NA	0	0	0	0	0	0
HORVU0Hr1G008850	ACT domain repeat 8	HC_G	ACT domain repeat 8 (ACR8); CONTAINS InterPro DOMAIN/s: Amino acid-binding ACT (InterPro:IPR002912); BEST Arabidopsis thaliana protein match is: ACT domain repeat 7 (TAIR:AT4G22780.1); Has 2013 Blast hits to 1422 proteins in 371 species: Archae - 0; Bacteria - 1118; Metazoa - 0; Fungi - 0; Plants - 487; Viruses - 0; Other Eukaryotes - 408 (source: NCBI BLink).	0	11.4506	8.63421	8.45214	10.9563	5.12388	8.51856
HORVU0Hr1G008860	Autophagy-related protein 9	HC_G	autophagy 9 (APG9); CONTAINS InterPro DOMAIN/s: Autophagy-related protein 9 (InterPro:IPR007241); Has 489 Blast hits to 477 proteins in 190 species: Archae - 0; Bacteria - 0; Metazoa - 214; Fungi - 166; Plants - 51; Viruses - 0; Other Eukaryotes - 58 (source: NCBI BLink).	Involved in autophagy, the process of vacuolar bulk degradation of cytoplasmic components. Mutant shows accelerated bolting and senescence.	9.40992	10.2511	10.0259	17.0648	16.8618	19.0018
HORVU0Hr1G008870	alcohol dehydrogenase 1	HC_G	alcohol dehydrogenase 1 (ADH1); FUNCTIONS IN: alcohol dehydrogenase (NAD) activity; INVOLVED IN: response to cadmium ion, cellular respiration, response to salt stress, response to hypoxia, response to osmotic stress; LOCATED IN: cytosol, plasma membrane; EXPRESSED IN: 24 plant structures; EXPRESSED DURING: 12 growth stages; CONTAINS InterPro DOMAIN/s: GroES-like (InterPro:IPR011032), Alcohol deh…	Catalyzes the reduction of acetaldehyde using NADH as reductant. Requires zinc for activity. Dimer. Anaerobic response polypeptide (ANP). Fermentation. The protein undergoes thiolation following treatment with the oxidant tert-butylhydroperoxide.	1.07424	0.628878	0.805249	0.538252	0.265924	1.17829
HORVU0Hr1G008880	Partner of Y14 and mago	HC_G	NA	NA	57.5178	59.4565	64.7084	46.7854	37.4738	40.5401
HORVU0Hr1G008940	heat shock factor 3	HC_G	heat shock transcription factor A1D (HSFA1D); FUNCTIONS IN: protein binding, DNA binding, sequence-specific DNA binding transcription factor activity; INVOLVED IN: response to heat; LOCATED IN: nucleus; EXPRESSED IN: 24 plant structures; EXPRESSED DURING: 15 growth stages; CONTAINS InterPro DOMAIN/s: Winged helix-turn-helix transcription repressor DNA-binding (InterPro:IPR011991), Heat shock fact…	Member of Heat Stress Transcription Factor (Hsf) family. Negatively regulated by HSP90.2.	5.94347	6.52545	7.48326	7.2913	7.35009	7.33196
HORVU0Hr1G008950	Branched-chain-amino-acid aminotransferase 6	HC_G	branched-chain aminotransferase 3 (BCAT3); FUNCTIONS IN: branched-chain-amino-acid transaminase activity, catalytic activity; INVOLVED IN: branched chain family amino acid metabolic process, metabolic process; LOCATED IN: chloroplast; EXPRESSED IN: 23 plant structures; EXPRESSED DURING: 13 growth stages; CONTAINS InterPro DOMAIN/s: Aminotransferase, class IV (InterPro:IPR001544), Aminotransferase…	Encodes a chloroplast branched-chain amino acid aminotransferase. Complements the yeast leu/iso-leu/val auxotrophy mutant.	0	0	0	0	0	0
HORVU0Hr1G008960	Early light-induced protein 1, chloroplastic	HC_G	EARLY LIGHT-INDUCABLE PROTEIN (ELIP1); BEST Arabidopsis thaliana protein match is: Chlorophyll A-B binding family protein (TAIR:AT4G14690.1); Has 319 Blast hits to 319 proteins in 50 species: Archae - 0; Bacteria - 5; Metazoa - 0; Fungi - 0; Plants - 259; Viruses - 0; Other Eukaryotes - 55 (source: NCBI BLink).	Encodes an early light-inducible protein.	0	0	0	0	0	0
HORVU0Hr1G008970	Mitochondrial processing peptidase beta subunit family protein	HC_G	NA	NA	4.62513	8.2985	5.64204	1.9108	6.45915	2.98781
HORVU0Hr1G008980	Mitochondrial-processing peptidase subunit beta	HC_G	MPPBETA; FUNCTIONS IN: metalloendopeptidase activity, zinc ion binding; INVOLVED IN: proteolysis; LOCATED IN: in 11 components; EXPRESSED IN: 27 plant structures; EXPRESSED DURING: 17 growth stages; CONTAINS InterPro DOMAIN/s: Peptidase M16, zinc-binding site (InterPro:IPR001431), Peptidase M16, C-terminal (InterPro:IPR007863), Peptidase M16, N-terminal (InterPro:IPR011765), Metalloenzyme, LuxS/M…	0	1.18433	0.643006	0.82334	0.880551	0.304526	1.06707
HORVU0Hr1G008990	pentatricopeptide repeat 336	HC_G	Pentatricopeptide repeat (PPR) superfamily protein; FUNCTIONS IN: molecular_function unknown; INVOLVED IN: biological_process unknown; LOCATED IN: endomembrane system; EXPRESSED IN: 14 plant structures; EXPRESSED DURING: 7 growth stages; CONTAINS InterPro DOMAIN/s: Pentatricopeptide repeat (InterPro:IPR002885); BEST Arabidopsis thaliana protein match is: Tetratricopeptide repeat (TPR)-like superf…	0	1.4585	1.97965	2.15462	1.01662	1.04471	1.02796
HORVU0Hr1G009030	Mitochondrial import inner membrane translocase subunit TIM22-2	HC_G	Mitochondrial import inner membrane translocase subunit Tim17/Tim22/Tim23 family protein; FUNCTIONS IN: protein transporter activity, P-P-bond-hydrolysis-driven protein transmembrane transporter activity; INVOLVED IN: protein transport; LOCATED IN: chloroplast, mitochondrial inner membrane presequence translocase complex, chloroplast envelope; EXPRESSED IN: 22 plant structures; EXPRESSED DURING: …	0	0.926868	0.779994	0.665831	1.60222	0.527719	1.46143
HORVU0Hr1G009040	Mitochondrial import inner membrane translocase subunit TIM22-2	HC_G	Mitochondrial import inner membrane translocase subunit Tim17/Tim22/Tim23 family protein; FUNCTIONS IN: protein transporter activity, P-P-bond-hydrolysis-driven protein transmembrane transporter activity; INVOLVED IN: protein transport; LOCATED IN: chloroplast, mitochondrial inner membrane presequence translocase complex, chloroplast envelope; EXPRESSED IN: 22 plant structures; EXPRESSED DURING: …	0	0	0	0	0	0	0
HORVU0Hr1G009050	amine oxidase 1	HC_G	Copper amine oxidase family protein; FUNCTIONS IN: quinone binding, primary amine oxidase activity, copper ion binding; INVOLVED IN: oxidation reduction, amine metabolic process; LOCATED IN: endomembrane system; CONTAINS InterPro DOMAIN/s: Copper amine oxidase, N-terminal (InterPro:IPR016182), Copper amine oxidase, N2-terminal (InterPro:IPR015800), Copper amine oxidase, N2/N3-terminal (InterPro:I…	0	0	0	0	0	0	0
HORVU0Hr1G009060	alpha/beta-Hydrolases superfamily protein	HC_G	alpha/beta-Hydrolases superfamily protein; CONTAINS InterPro DOMAIN/s: Alpha/beta hydrolase fold-1 (InterPro:IPR000073); BEST Arabidopsis thaliana protein match is: alpha/beta-Hydrolases superfamily protein (TAIR:AT4G39955.1); Has 8280 Blast hits to 8277 proteins in 1491 species: Archae - 97; Bacteria - 6100; Metazoa - 351; Fungi - 79; Plants - 382; Viruses - 0; Other Eukaryotes - 1271 (source: N…	0	4.10538	4.25828	4.38946	0.146702	0.398631	0.22939
HORVU0Hr1G009070	Pyridoxal phosphate (PLP)-dependent transferases superfamily protein	HC_G	Pyridoxal phosphate (PLP)-dependent transferases superfamily protein; FUNCTIONS IN: pyridoxal phosphate binding, catalytic activity; INVOLVED IN: biological_process unknown; LOCATED IN: plasma membrane; EXPRESSED IN: cultured cell; CONTAINS InterPro DOMAIN/s: Pyridoxal phosphate-dependent transferase, major domain (InterPro:IPR015424), Pyridoxal phosphate-dependent transferase, major region, subd…	0	0.244632	0.857781	0.21967	0.281921	0.417849	0.661236
HORVU0Hr1G009080	Copper-transporting ATPase 2	HC_G	P-type ATPase of Arabidopsis 2 (PAA2); CONTAINS InterPro DOMAIN/s: Heavy metal transport/detoxification protein (InterPro:IPR006121), ATPase, P type, cation/copper-transporter (InterPro:IPR006403), ATPase, P-type, ATPase-associated domain (InterPro:IPR008250), Haloacid dehalogenase-like hydrolase (InterPro:IPR005834), ATPase, P-type, K/Mg/Cd/Cu/Zn/Na/Ca/Na/H-transporter (InterPro:IPR001757), ATPa…	P-Type ATPase, mediates copper transport to chloroplast thylakoid lumen. Required for accumulation of copper-containing plastocyanin in the thylakoid lumen and for effective photosynthetic electron transport	0.0622747	0.15722	0.16776	0	0	0
HORVU0Hr1G009100	alpha/beta-Hydrolases superfamily protein	HC_G	alpha/beta-Hydrolases superfamily protein; CONTAINS InterPro DOMAIN/s: Alpha/beta hydrolase fold-1 (InterPro:IPR000073); BEST Arabidopsis thaliana protein match is: alpha/beta-Hydrolases superfamily protein (TAIR:AT4G33180.1); Has 30201 Blast hits to 17322 proteins in 780 species: Archae - 12; Bacteria - 1396; Metazoa - 17338; Fungi - 3422; Plants - 5037; Viruses - 0; Other Eukaryotes - 2996 (sou…	0	0	0	0	0	0	0
HORVU0Hr1G009120	Hydrolase, alpha/beta fold family protein, expressed	HC_G	alpha/beta-Hydrolases superfamily protein; CONTAINS InterPro DOMAIN/s: Alpha/beta hydrolase fold-1 (InterPro:IPR000073); BEST Arabidopsis thaliana protein match is: alpha/beta-Hydrolases superfamily protein (TAIR:AT4G33180.1); Has 30201 Blast hits to 17322 proteins in 780 species: Archae - 12; Bacteria - 1396; Metazoa - 17338; Fungi - 3422; Plants - 5037; Viruses - 0; Other Eukaryotes - 2996 (sou…	0	10.554	11.102	9.4017	2.52239	1.87782	2.53937
HORVU0Hr1G009140	YGGT family protein	HC_G	YLMG2; FUNCTIONS IN: molecular_function unknown; INVOLVED IN: biological_process unknown; LOCATED IN: chloroplast, membrane; CONTAINS InterPro DOMAIN/s: Protein of unknown function YGGT (InterPro:IPR003425); BEST Arabidopsis thaliana protein match is: YGGT family protein (TAIR:AT4G27990.1); Has 30201 Blast hits to 17322 proteins in 780 species: Archae - 12; Bacteria - 1396; Metazoa - 17338; Fungi…	0	0	0	0	0	0	0
HORVU0Hr1G009150	alpha/beta-Hydrolases superfamily protein	HC_G	alpha/beta-Hydrolases superfamily protein; CONTAINS InterPro DOMAIN/s: Alpha/beta hydrolase fold-1 (InterPro:IPR000073); BEST Arabidopsis thaliana protein match is: alpha/beta-Hydrolases superfamily protein (TAIR:AT4G33180.1); Has 30201 Blast hits to 17322 proteins in 780 species: Archae - 12; Bacteria - 1396; Metazoa - 17338; Fungi - 3422; Plants - 5037; Viruses - 0; Other Eukaryotes - 2996 (sou…	0	0	0	0	0	0	0
HORVU0Hr1G009230	flavin-dependent monooxygenase 1	HC_G	flavin-dependent monooxygenase 1 (FMO1); FUNCTIONS IN: NADP or NADPH binding, oxidoreductase activity, monooxygenase activity, FAD binding, flavin-containing monooxygenase activity; INVOLVED IN: in 7 processes; LOCATED IN: endomembrane system, intrinsic to endoplasmic reticulum membrane; EXPRESSED IN: stem, leaf whorl, sepal, root, stamen; EXPRESSED DURING: 4 anthesis; CONTAINS InterPro DOMAIN/s:…	FMO1 is required for full expression of TIR-NB-LRR-conditioned resistance to avirulent pathogens and for basal resistance to invasive virulent pathogens. Functions in an EDS1-regulated but SA-independent mechanism that promotes resistance and cell death at pathogen infection sites.	0	0	0	0	0	0
HORVU0Hr1G009250	undescribed protein	HC_G	NA	NA	0	0	0	0	0	0
HORVU0Hr1G009280	unknown protein; BEST Arabidopsis thaliana protein match is: unknown protein .	HC_G	unknown protein; BEST Arabidopsis thaliana protein match is: unknown protein (TAIR:AT1G22250.1); Has 66 Blast hits to 66 proteins in 11 species: Archae - 0; Bacteria - 0; Metazoa - 0; Fungi - 0; Plants - 66; Viruses - 0; Other Eukaryotes - 0 (source: NCBI BLink).	0	39.2335	31.1631	31.9359	4.53225	1.57637	2.94812
HORVU0Hr1G009310	Leucine-rich receptor-like protein kinase family protein	HC_G	Leucine-rich repeat protein kinase family protein; FUNCTIONS IN: protein serine/threonine kinase activity, kinase activity, ATP binding; INVOLVED IN: transmembrane receptor protein tyrosine kinase signaling pathway, protein amino acid phosphorylation; LOCATED IN: plasma membrane; EXPRESSED IN: 13 plant structures; EXPRESSED DURING: 8 growth stages; CONTAINS InterPro DOMAIN/s: Protein kinase, ATP …	0	0.0196376	0	0	0	0	0
HORVU0Hr1G009320	Pollen allergen Lol p 3	HC_G	NA	NA	0	0	0	0	0	0
HORVU0Hr1G009330	methionine S-methyltransferase	HC_G	NA	NA	0	0	0	0	0	0
HORVU0Hr1G009340	Pollen allergen Lol p 3	HC_G	NA	NA	0	0	0	0	0	0
HORVU0Hr1G009350	Pollen allergen Lol p 3	HC_G	NA	NA	0	0	0	0	0	0
HORVU0Hr1G009370	unknown protein; BEST Arabidopsis thaliana protein match is: unknown protein .	HC_G	unknown protein; BEST Arabidopsis thaliana protein match is: unknown protein (TAIR:AT4G12450.1); Has 388 Blast hits to 388 proteins in 26 species: Archae - 0; Bacteria - 1; Metazoa - 0; Fungi - 8; Plants - 376; Viruses - 0; Other Eukaryotes - 3 (source: NCBI BLink).	0	0.204699	0.430655	0.330861	0	0	0.0922163
HORVU0Hr1G009390	germin-like protein 2	HC_G	RmlC-like cupins superfamily protein; FUNCTIONS IN: manganese ion binding, nutrient reservoir activity; INVOLVED IN: biological_process unknown; LOCATED IN: endomembrane system, apoplast; CONTAINS InterPro DOMAIN/s: Cupin, RmlC-type (InterPro:IPR011051), Cupin 1 (InterPro:IPR006045), RmlC-like jelly roll fold (InterPro:IPR014710), Germin (InterPro:IPR001929), Germin, manganese binding site (Inter…	0	0	0	0	0	0	0
HORVU0Hr1G009400	germin-like protein 9	HC_G	RmlC-like cupins superfamily protein; FUNCTIONS IN: manganese ion binding, nutrient reservoir activity; INVOLVED IN: biological_process unknown; LOCATED IN: endomembrane system, apoplast; CONTAINS InterPro DOMAIN/s: Cupin, RmlC-type (InterPro:IPR011051), Cupin 1 (InterPro:IPR006045), RmlC-like jelly roll fold (InterPro:IPR014710), Germin (InterPro:IPR001929), Germin, manganese binding site (Inter…	0	0	0	0	0	0	0
HORVU0Hr1G009410	germin-like protein 2	HC_G	RmlC-like cupins superfamily protein; FUNCTIONS IN: manganese ion binding, nutrient reservoir activity; INVOLVED IN: biological_process unknown; LOCATED IN: endomembrane system, apoplast; CONTAINS InterPro DOMAIN/s: Cupin, RmlC-type (InterPro:IPR011051), Cupin 1 (InterPro:IPR006045), RmlC-like jelly roll fold (InterPro:IPR014710), Germin (InterPro:IPR001929), Germin, manganese binding site (Inter…	0	0	0	0	0	0	0
HORVU0Hr1G009420	germin-like protein 9	HC_G	RmlC-like cupins superfamily protein; FUNCTIONS IN: manganese ion binding, nutrient reservoir activity; INVOLVED IN: biological_process unknown; LOCATED IN: endomembrane system, apoplast; EXPRESSED IN: sperm cell, male gametophyte, root, flower, pollen tube; EXPRESSED DURING: L mature pollen stage, M germinated pollen stage, 4 anthesis; CONTAINS InterPro DOMAIN/s: Cupin, RmlC-type (InterPro:IPR01…	0	0	0	0	0	0	0
HORVU0Hr1G009440	germin-like protein 2	HC_G	RmlC-like cupins superfamily protein; FUNCTIONS IN: manganese ion binding, nutrient reservoir activity; INVOLVED IN: biological_process unknown; LOCATED IN: endomembrane system, apoplast; CONTAINS InterPro DOMAIN/s: Cupin, RmlC-type (InterPro:IPR011051), Cupin 1 (InterPro:IPR006045), RmlC-like jelly roll fold (InterPro:IPR014710), Germin (InterPro:IPR001929), Germin, manganese binding site (Inter…	0	0	0	0	0	0	0
HORVU0Hr1G009450	germin-like protein 2	HC_G	RmlC-like cupins superfamily protein; FUNCTIONS IN: manganese ion binding, nutrient reservoir activity; INVOLVED IN: biological_process unknown; LOCATED IN: endomembrane system, apoplast; CONTAINS InterPro DOMAIN/s: Cupin, RmlC-type (InterPro:IPR011051), Cupin 1 (InterPro:IPR006045), RmlC-like jelly roll fold (InterPro:IPR014710), Germin (InterPro:IPR001929), Germin, manganese binding site (Inter…	0	0	0	0	0	0	0
HORVU0Hr1G009460	germin-like protein 9	HC_G	RmlC-like cupins superfamily protein; FUNCTIONS IN: manganese ion binding, nutrient reservoir activity; INVOLVED IN: biological_process unknown; LOCATED IN: endomembrane system, apoplast; CONTAINS InterPro DOMAIN/s: Cupin, RmlC-type (InterPro:IPR011051), Cupin 1 (InterPro:IPR006045), RmlC-like jelly roll fold (InterPro:IPR014710), Germin (InterPro:IPR001929), Germin, manganese binding site (Inter…	0	0	0	0	0	0	0
HORVU0Hr1G009470	germin-like protein 2	HC_G	RmlC-like cupins superfamily protein; FUNCTIONS IN: manganese ion binding, nutrient reservoir activity; INVOLVED IN: biological_process unknown; LOCATED IN: endomembrane system, apoplast; CONTAINS InterPro DOMAIN/s: Cupin, RmlC-type (InterPro:IPR011051), Cupin 1 (InterPro:IPR006045), RmlC-like jelly roll fold (InterPro:IPR014710), Germin (InterPro:IPR001929), Germin, manganese binding site (Inter…	0	0	0	0	0	0	0
HORVU0Hr1G009480	phospholipase D P1	HC_G	phospholipase D alpha 1 (PLDALPHA1); FUNCTIONS IN: phospholipase D activity, phosphatidylinositol-4,5-bisphosphate binding; INVOLVED IN: response to cadmium ion, fatty acid metabolic process, seed germination, regulation of stomatal movement, positive regulation of abscisic acid mediated signaling pathway; LOCATED IN: in 6 components; EXPRESSED IN: 24 plant structures; EXPRESSED DURING: 15 growth…	Encodes phospholipase D alpha 1 (PLD alpha 1). Positive regulator of abscisic acid (ABA) mediated stomatal movements. PLD alpha 1 plays an important role in seed deterioration and aging in Arabidopsis.	0	0	0	0	0	0
HORVU0Hr1G009530	unknown function	HC_G	NA	NA	10.8372	3.14932	2.52035	12.3094	3.90633	8.14857
HORVU0Hr1G009550	PPPDE putative thiol peptidase family protein	HC_G	PPPDE putative thiol peptidase family protein; CONTAINS InterPro DOMAIN/s: Protein of unknown function DUF862, eukaryotic (InterPro:IPR008580); BEST Arabidopsis thaliana protein match is: PPPDE putative thiol peptidase family protein (TAIR:AT4G17486.1); Has 1807 Blast hits to 1807 proteins in 277 species: Archae - 0; Bacteria - 0; Metazoa - 736; Fungi - 347; Plants - 385; Viruses - 0; Other Eukar…	0	4.67216	4.47457	5.32265	1.50471	1.0748	1.26146
HORVU0Hr1G009560	H(+)-ATPase 11	HC_G	H(+)-ATPase 11 (HA11); FUNCTIONS IN: ATPase activity; INVOLVED IN: cation transport, metabolic process, ATP biosynthetic process; LOCATED IN: plasma membrane, membrane; EXPRESSED IN: 26 plant structures; EXPRESSED DURING: 14 growth stages; CONTAINS InterPro DOMAIN/s: ATPase, P-type, ATPase-associated domain (InterPro:IPR008250), ATPase, P-type cation-transporter, N-terminal (InterPro:IPR004014), …	0	1.83186	1.03336	1.3774	1.7399	1.08882	1.26054
HORVU0Hr1G009680	PG1 protein, homology to Homo sapiens	HC_G	NA	NA	0	0	0	0.19108	0.094403	0.0746952
HORVU0Hr1G009740	fatty acid hydroxylase 1	HC_G	fatty acid hydroxylase 1 (FAH1); FUNCTIONS IN: fatty acid alpha-hydroxylase activity, catalytic activity; INVOLVED IN: very long-chain fatty acid metabolic process, negative regulation of programmed cell death; LOCATED IN: endoplasmic reticulum; EXPRESSED IN: 24 plant structures; EXPRESSED DURING: 15 growth stages; CONTAINS InterPro DOMAIN/s: Fatty acid hydroxylase (InterPro:IPR006694); BEST Arab…	encodes a fatty acid hydroxylase, required for the AtBI-1-mediated suppression of programmed cell death.	36.6058	37.7042	42.6494	28.8047	32.5435	31.0061
HORVU0Hr1G009770	ATP synthase subunit alpha, chloroplastic	HC_G	ATP synthase subunit alpha (ATPA); FUNCTIONS IN: zinc ion binding, proton-transporting ATPase activity, rotational mechanism; INVOLVED IN: response to cold, defense response to bacterium, dATP biosynthetic process from ADP; LOCATED IN: in 8 components; EXPRESSED IN: 24 plant structures; EXPRESSED DURING: 14 growth stages; CONTAINS InterPro DOMAIN/s: ATPase, F1/V1/A1 complex, alpha/beta subunit, C…	Encodes the ATPase alpha subunit, which is a subunit of ATP synthase and part of the CF1 portion which catalyzes the conversion of ADP to ATP using the proton motive force. This complex is located in the thylakoid membrane of the chloroplast.	0	0	0	0	0	0
HORVU0Hr1G009840	Splicing factor 3B subunit 1	HC_G	splicing factor, putative; FUNCTIONS IN: binding; INVOLVED IN: mRNA processing; LOCATED IN: chloroplast; EXPRESSED IN: 26 plant structures; EXPRESSED DURING: 15 growth stages; CONTAINS InterPro DOMAIN/s: HEAT (InterPro:IPR000357), Armadillo-like helical (InterPro:IPR011989), Splicing factor 3B subunit 1 (InterPro:IPR015016), HEAT, type 2 (InterPro:IPR021133), Armadillo-type fold (InterPro:IPR0160…	0	0	0	0	0	0	0
HORVU0Hr1G009850	PLC-like phosphodiesterases superfamily protein	HC_G	PLC-like phosphodiesterases superfamily protein; FUNCTIONS IN: phospholipase C activity, phosphoric diester hydrolase activity; INVOLVED IN: intracellular signaling pathway, lipid metabolic process; LOCATED IN: endomembrane system; EXPRESSED IN: embryo, flower, seed; EXPRESSED DURING: F mature embryo stage, petal differentiation and expansion stage, E expanded cotyledon stage, D bilateral stage; …	0	0	0	0	0	0.0702752	0.0556044
HORVU0Hr1G009860	PI-PLC X domain-containing protein	HC_G	PLC-like phosphodiesterases superfamily protein; FUNCTIONS IN: phospholipase C activity, phosphoric diester hydrolase activity; INVOLVED IN: intracellular signaling pathway, lipid metabolic process; LOCATED IN: endomembrane system; EXPRESSED IN: embryo, flower, seed; EXPRESSED DURING: F mature embryo stage, petal differentiation and expansion stage, E expanded cotyledon stage, D bilateral stage; …	0	0.0424782	0	0	0	0	0
HORVU0Hr1G009870	Nucleolar complex protein 2 homolog	HC_G	REBELOTE (RBL); INVOLVED IN: floral meristem determinacy; LOCATED IN: nucleus; EXPRESSED IN: 23 plant structures; EXPRESSED DURING: 13 growth stages; CONTAINS InterPro DOMAIN/s: Uncharacterised protein family UPF0120 (InterPro:IPR005343); BEST Arabidopsis thaliana protein match is: Noc2p family (TAIR:AT2G18220.1); Has 382 Blast hits to 364 proteins in 176 species: Archae - 0; Bacteria - 0; Metazo…	0	0.124562	0.104824	0	0.0956993	0.0472803	0.14964
HORVU0Hr1G009880	Glycosyltransferase family 61 protein	HC_G	Glycosyltransferase family 61 protein; FUNCTIONS IN: transferase activity, transferring glycosyl groups; INVOLVED IN: biological_process unknown; LOCATED IN: cellular_component unknown; CONTAINS InterPro DOMAIN/s: Glycosyltransferase AER61, uncharacterised (InterPro:IPR007657); BEST Arabidopsis thaliana protein match is: Glycosyltransferase family 61 protein (TAIR:AT3G18170.1); Has 763 Blast hits…	0	0	0	0	0	0	0
HORVU0Hr1G009900	cation calcium exchanger 4	HC_G	calcium exchanger 7 (CAX7); FUNCTIONS IN: cation:cation antiporter activity, calcium:sodium antiporter activity; INVOLVED IN: cation transport, transmembrane transport; LOCATED IN: endomembrane system, integral to membrane; EXPRESSED IN: 19 plant structures; EXPRESSED DURING: 10 growth stages; CONTAINS InterPro DOMAIN/s: Sodium/calcium exchanger membrane region (InterPro:IPR004837); BEST Arabidop…	0	0	0	0	0	0	0
HORVU0Hr1G009910	Pyruvate dehydrogenase E1 component subunit beta	HC_G	pyruvate dehydrogenase E1 beta (PDH-E1 BETA); FUNCTIONS IN: pyruvate dehydrogenase (acetyl-transferring) activity; INVOLVED IN: fatty acid biosynthetic process; LOCATED IN: plastid pyruvate dehydrogenase complex, chloroplast, chloroplast envelope; EXPRESSED IN: 23 plant structures; EXPRESSED DURING: 15 growth stages; CONTAINS InterPro DOMAIN/s: Transketolase, C-terminal (InterPro:IPR005476), Tran…	Encodes a putative plastid pyruvate dehydrogenase E1 beta subunit that is distinct from the mitochondrial pyruvate dehydrogenase E1 beta subunit.	36.2208	23.7076	28.4538	17.5803	8.33234	14.2033
HORVU0Hr1G009930	Pentatricopeptide repeat-containing protein	HC_G	mitochondrial editing factor 22 (MEF22); CONTAINS InterPro DOMAIN/s: Pentatricopeptide repeat (InterPro:IPR002885); BEST Arabidopsis thaliana protein match is: Pentatricopeptide repeat (PPR) superfamily protein (TAIR:AT1G11290.1); Has 43523 Blast hits to 14475 proteins in 290 species: Archae - 0; Bacteria - 15; Metazoa - 148; Fungi - 158; Plants - 42447; Viruses - 0; Other Eukaryotes - 755 (sourc…	Encodes a pentatricopeptide repeat protein (PPR) protein involved in mitochondrial mRNA editing.	0	0.044938	0	0.0615393	0	0
HORVU0Hr1G009970	Ubiquinol oxidase	HC_G	NA	NA	0	0	0	0	0	0
HORVU0Hr1G010000	Core-2/I-branching beta-1,6-N-acetylglucosaminyltransferase family protein	HC_G	Core-2/I-branching beta-1,6-N-acetylglucosaminyltransferase family protein; FUNCTIONS IN: molecular_function unknown; INVOLVED IN: biological_process unknown; LOCATED IN: endomembrane system; EXPRESSED IN: 24 plant structures; EXPRESSED DURING: 14 growth stages; CONTAINS InterPro DOMAIN/s: Core-2/I-Branching enzyme (InterPro:IPR021141); BEST Arabidopsis thaliana protein match is: Core-2/I-branchi…	Encodes a plasmodesmal glycosyltransferase-like protein. Mutation results in defects in seed germination and delayed plant growth.	5.55524	5.08792	5.49954	6.58297	7.53287	7.76429
HORVU0Hr1G010020	Ubiquitin carboxyl-terminal hydrolase family protein	HC_G	embryo defective 1692 (emb1692); CONTAINS InterPro DOMAIN/s: RNA recognition domain, plant (InterPro:IPR021099); BEST Arabidopsis thaliana protein match is: Ubiquitin carboxyl-terminal hydrolase family protein (TAIR:AT4G01037.1); Has 538 Blast hits to 532 proteins in 58 species: Archae - 0; Bacteria - 4; Metazoa - 48; Fungi - 18; Plants - 406; Viruses - 7; Other Eukaryotes - 55 (source: NCBI BLin…	0	1.49116	1.63793	1.26852	0.578846	0.571959	1.04653
HORVU0Hr1G010040	Glucan endo-1,3-beta-glucosidase 8	HC_G	O-Glycosyl hydrolases family 17 protein; FUNCTIONS IN: cation binding, hydrolase activity, hydrolyzing O-glycosyl compounds, catalytic activity; INVOLVED IN: carbohydrate metabolic process; LOCATED IN: anchored to plasma membrane, plasma membrane, anchored to membrane; EXPRESSED IN: guard cell, cultured cell; CONTAINS InterPro DOMAIN/s: X8 (InterPro:IPR012946), Glycoside hydrolase, catalytic core…	0	0.0481684	0.0270237	0.103808	0.166532	0.0365667	0.0289329
HORVU0Hr1G010070	Peroxidase superfamily protein	HC_G	Peroxidase superfamily protein; FUNCTIONS IN: peroxidase activity, heme binding; INVOLVED IN: oxidation reduction, response to oxidative stress; LOCATED IN: plant-type cell wall; EXPRESSED IN: 10 plant structures; EXPRESSED DURING: 4 anthesis, C globular stage, petal differentiation and expansion stage; CONTAINS InterPro DOMAIN/s: Haem peroxidase (InterPro:IPR010255), Plant peroxidase (InterPro:I…	0	0.0767623	0	0	0.176926	0.0874102	0.345811
HORVU0Hr1G010080	Bidirectional sugar transporter N3	HC_G	Nodulin MtN3 family protein; INVOLVED IN: biological_process unknown; LOCATED IN: endomembrane system, integral to membrane, membrane; EXPRESSED IN: 23 plant structures; EXPRESSED DURING: 13 growth stages; CONTAINS InterPro DOMAIN/s: MtN3/saliva-related transmembrane protein, conserved region (InterPro:IPR018169), RAG1-activating protein 1 homologue (InterPro:IPR018179), RAG1-activating protein-1…	Encodes a vacuolar fructose transporter expressed in parenchyma and xylem that controls leaf fructose content. When its expression is reduced, fructose accumulates in leaves.	0	0.0338853	0.0289257	0	0.0305676	0.0241862
HORVU0Hr1G010120	BTB/POZ domain-containing protein	HC_G	BTB-POZ and MATH domain 2 (BPM2); CONTAINS InterPro DOMAIN/s: TRAF-like (InterPro:IPR008974), MATH (InterPro:IPR002083), BTB/POZ fold (InterPro:IPR011333), BTB/POZ (InterPro:IPR013069), Kelch related (InterPro:IPR013089), BTB/POZ-like (InterPro:IPR000210), TRAF-type (InterPro:IPR013322); BEST Arabidopsis thaliana protein match is: BTB-POZ and MATH domain 1 (TAIR:AT5G19000.1); Has 5905 Blast hits …	Encodes a member of the MATH-BTB domain proteins (BPMs) that directly interact with and target for proteasomal degradation the class I homeobox-leucine zipper (HD-ZIP) transcription factor ATHB6. Known members include AT5G19000 (BPM1), AT3G06190 (BPM2), AT2G39760 (BPM3), AT3G03740 (BPM4), AT5G21010 (BPM5) and AT3G43700 (BPM6).	0	0	0	0	0	0
HORVU0Hr1G010160	Homeobox-leucine zipper protein ATHB-9	HC_G	PHAVOLUTA (PHV); CONTAINS InterPro DOMAIN/s: Homeobox (InterPro:IPR001356), Homeodomain-like (InterPro:IPR009057), Lipid-binding START (InterPro:IPR002913), MEKHLA (InterPro:IPR013978), Homeodomain-related (InterPro:IPR012287); BEST Arabidopsis thaliana protein match is: Homeobox-leucine zipper family protein / lipid-binding START domain-containing protein (TAIR:AT2G34710.1); Has 3472 Blast hits …	Dominant PHV mutations cause transformation of abaxial leaf fates into adaxial leaf fates. Has overlapping functions with PHABULOSA, REVOLUTA and CORONA/ATHB15 in patterning the apical portion of the embryo. Encodes a member of HD-Zip family which contains homeodomain-leucine zipper domains and domain similar to a mammalian sterol binding domain.	0	0	0	0	0	0
HORVU0Hr1G010170	30S ribosomal protein S17	HC_G	embryo defective 1129 (emb1129); FUNCTIONS IN: structural constituent of ribosome; INVOLVED IN: translation, embryo development ending in seed dormancy; LOCATED IN: cytosolic small ribosomal subunit, ribosome, intracellular; EXPRESSED IN: 22 plant structures; EXPRESSED DURING: 13 growth stages; CONTAINS InterPro DOMAIN/s: Nucleic acid-binding, OB-fold-like (InterPro:IPR016027), Nucleic acid-bindi…	0	1.41601	0.94719	1.17371	0.962371	1.07495	0.850544
HORVU0Hr1G010190	Glutaredoxin family protein	HC_G	Thioredoxin superfamily protein; FUNCTIONS IN: electron carrier activity, arsenate reductase (glutaredoxin) activity, protein disulfide oxidoreductase activity; INVOLVED IN: cell redox homeostasis; LOCATED IN: cellular_component unknown; EXPRESSED IN: 18 plant structures; EXPRESSED DURING: 10 growth stages; CONTAINS InterPro DOMAIN/s: Glutaredoxin-like, plant II (InterPro:IPR011905), Thioredoxin …	0	0	0	0	0	0	0
HORVU0Hr1G010200	Heavy metal transport/detoxification superfamily protein, putative	HC_G	NA	NA	0	0	0	0	0	0
HORVU0Hr1G010210	cationic amino acid transporter 5	HC_G	amino acid transporter 1 (AAT1); FUNCTIONS IN: arginine transmembrane transporter activity, L-lysine transmembrane transporter activity, cationic amino acid transmembrane transporter activity, L-glutamate transmembrane transporter activity; INVOLVED IN: basic amino acid transport, L-arginine import, L-glutamate import; LOCATED IN: plasma membrane, membrane; EXPRESSED IN: 13 plant structures; EXPR…	Encodes a member of the cationic amino acid transporter (CAT) subfamily of amino acid polyamine choline transporters. Mediates efficient uptake of Lys, Arg and Glu in a yeast system.	0	0	0	0	0	0
HORVU0Hr1G010220	alcohol dehydrogenase 1	HC_G	alcohol dehydrogenase 1 (ADH1); FUNCTIONS IN: alcohol dehydrogenase (NAD) activity; INVOLVED IN: response to cadmium ion, cellular respiration, response to salt stress, response to hypoxia, response to osmotic stress; LOCATED IN: cytosol, plasma membrane; EXPRESSED IN: 24 plant structures; EXPRESSED DURING: 12 growth stages; CONTAINS InterPro DOMAIN/s: GroES-like (InterPro:IPR011032), Alcohol deh…	Catalyzes the reduction of acetaldehyde using NADH as reductant. Requires zinc for activity. Dimer. Anaerobic response polypeptide (ANP). Fermentation. The protein undergoes thiolation following treatment with the oxidant tert-butylhydroperoxide.	0.251222	0.0704709	0.0451173	0.386019	0.28607	0.301799
HORVU0Hr1G010230	Nuclear transcription factor Y subunit A-7	HC_G	#N/A	#N/A	0	0.083055	0.53174	0	0.674307	0.266769
HORVU0Hr1G010250	Homeobox-leucine zipper protein HOX32	HC_G	PHABULOSA (PHB); CONTAINS InterPro DOMAIN/s: Homeobox (InterPro:IPR001356), Homeodomain-like (InterPro:IPR009057), Lipid-binding START (InterPro:IPR002913), MEKHLA (InterPro:IPR013978), Homeodomain-related (InterPro:IPR012287); BEST Arabidopsis thaliana protein match is: Homeobox-leucine zipper family protein / lipid-binding START domain-containing protein (TAIR:AT1G30490.1); Has 3393 Blast hits …	Dominant PHB mutations cause transformation of abaxial leaf fates into adaxial leaf fates. Encodes a member of HD-Zip family which contains homeodomain-leucine zipper domains and domain similar to a mammalian sterol binding domain. Has overlapping functions with PHAVOLUTA, REVOLUTA and CORONA.	0.0167425	0.112715	0.288654	0.0385889	0.0381298	0.0452546
HORVU0Hr1G010260	unknown function	HC_G	NA	NA	4.82495	6.7551	5.05861	0.250468	0.857959	0.62663
HORVU0Hr1G010280	Cullin-associated NEDD8-dissociated protein 1	HC_G	cullin-associated and neddylation dissociated (CAND1); FUNCTIONS IN: binding; INVOLVED IN: xylem and phloem pattern formation, response to auxin stimulus, vegetative to reproductive phase transition of meristem; LOCATED IN: cell wall, plasma membrane; EXPRESSED IN: 25 plant structures; EXPRESSED DURING: 13 growth stages; CONTAINS InterPro DOMAIN/s: Armadillo-like helical (InterPro:IPR011989), Arm…	Arabidopsis thaliana homolog of human CAND1 (cullin-associated and neddylation-dissociated). Putative similarity to TBP-interacting protein TIP120. Ubiquitously expressed in plant tissues throughout development. T-DNA insertion mutant plants were completely sterile and resistant to sirtinol and auxin, but not to gibberellins or brassinolide. Displayed developmental phenotypes similar to those of …	0	0	0	0	0	0
HORVU0Hr1G010330	NAC domain-containing protein 68	HC_G	NA	NA	0	0.118415	0	0.162161	0	0.126781
HORVU0Hr1G010350	FAR1-related sequence 7	HC_G	NA	NA	0	0	0	0	0	0
HORVU0Hr1G010370	Ethylene-responsive transcription factor 5	HC_G	Integrase-type DNA-binding superfamily protein; FUNCTIONS IN: DNA binding, sequence-specific DNA binding transcription factor activity; INVOLVED IN: regulation of transcription, DNA-dependent; LOCATED IN: nucleus; CONTAINS InterPro DOMAIN/s: DNA-binding, integrase-type (InterPro:IPR016177), Pathogenesis-related transcriptional factor/ERF, DNA-binding (InterPro:IPR001471); BEST Arabidopsis thalian…	encodes a member of the ERF (ethylene response factor) subfamily B-3 of ERF/AP2 transcription factor family. The protein contains one AP2 domain. There are 18 members in this subfamily including ATERF-1, ATERF-2, AND ATERF-5.	0	0	0	0	0	0
HORVU0Hr1G010390	unknown function	HC_G	NA	NA	1.39382	1.75943	1.50191	2.84444	2.14928	3.532
HORVU0Hr1G010440	LRR receptor-like serine/threonine-protein kinase EFR	HC_G	NA	NA	0	0	0	0	0	0
HORVU0Hr1G010460	MATE efflux family protein	HC_G	MATE efflux family protein; FUNCTIONS IN: antiporter activity, drug transmembrane transporter activity, transporter activity; INVOLVED IN: drug transmembrane transport, transmembrane transport; LOCATED IN: membrane; EXPRESSED IN: 22 plant structures; EXPRESSED DURING: 13 growth stages; CONTAINS InterPro DOMAIN/s: Multi antimicrobial extrusion protein MatE (InterPro:IPR002528); BEST Arabidopsis th…	0	0	0	0	0	0	0
HORVU0Hr1G010490	Oxysterol-binding protein-related protein 1A	HC_G	OSBP(oxysterol binding protein)-related protein 1A (ORP1A); FUNCTIONS IN: oxysterol binding; INVOLVED IN: steroid metabolic process; CONTAINS InterPro DOMAIN/s: Pleckstrin homology-type (InterPro:IPR011993), Oxysterol-binding protein (InterPro:IPR000648), Pleckstrin homology (InterPro:IPR001849); BEST Arabidopsis thaliana protein match is: OSBP(oxysterol binding protein)-related protein 1C (TAIR:…	0	0.456348	0.384034	0.196695	1.6829	0.20786	0.822332
HORVU0Hr1G010510	Myosin-J heavy chain	HC_G	NA	NA	0	0.0185384	0	0	0.0250849	0
HORVU0Hr1G010530	Oxysterol-binding protein-related protein 1D	HC_G	OSBP(oxysterol binding protein)-related protein 1D (ORP1D); FUNCTIONS IN: oxysterol binding; INVOLVED IN: steroid metabolic process; EXPRESSED IN: 22 plant structures; EXPRESSED DURING: 13 growth stages; CONTAINS InterPro DOMAIN/s: Pleckstrin homology-type (InterPro:IPR011993), Pleckstrin homology (InterPro:IPR001849), Oxysterol-binding protein (InterPro:IPR000648); BEST Arabidopsis thaliana prot…	0	0.230757	0.279634	0.377951	0.255293	0.420425	0.191277
HORVU0Hr1G010590	Regulation of nuclear pre-mRNA domain-containing protein 1B	HC_G	ENTH/VHS family protein; CONTAINS InterPro DOMAIN/s: Protein of unknown function DUF618 (InterPro:IPR006903), RNA polymerase II, large subunit, CTD (InterPro:IPR006569), ENTH/VHS (InterPro:IPR008942); BEST Arabidopsis thaliana protein match is: ENTH/VHS family protein (TAIR:AT5G10060.1); Has 30201 Blast hits to 17322 proteins in 780 species: Archae - 12; Bacteria - 1396; Metazoa - 17338; Fungi - …	0	12.6933	16.7439	15.0391	7.43118	9.42652	7.30159
HORVU0Hr1G010600	Calcium-dependent protein kinase 5	HC_G	NA	NA	0	0	0	0	0	0
HORVU0Hr1G010630	Oxysterol-binding protein-related protein 1D	HC_G	OSBP(oxysterol binding protein)-related protein 1D (ORP1D); FUNCTIONS IN: oxysterol binding; INVOLVED IN: steroid metabolic process; EXPRESSED IN: 22 plant structures; EXPRESSED DURING: 13 growth stages; CONTAINS InterPro DOMAIN/s: Pleckstrin homology-type (InterPro:IPR011993), Pleckstrin homology (InterPro:IPR001849), Oxysterol-binding protein (InterPro:IPR000648); BEST Arabidopsis thaliana prot…	0	0.779654	1.57466	0.336046	0	0	0.140493
HORVU0Hr1G010640	Late embryogenesis abundant (LEA) hydroxyproline-rich glycoprotein family	HC_G	Late embryogenesis abundant (LEA) hydroxyproline-rich glycoprotein family; CONTAINS InterPro DOMAIN/s: Late embryogenesis abundant protein, group 2 (InterPro:IPR004864); BEST Arabidopsis thaliana protein match is: Late embryogenesis abundant (LEA) hydroxyproline-rich glycoprotein family (TAIR:AT5G21130.1); Has 1062 Blast hits to 1061 proteins in 28 species: Archae - 0; Bacteria - 0; Metazoa - 0; …	0	2.94423	1.43444	2.17069	5.58059	6.39647	6.14316
HORVU0Hr1G010660	Non-structural maintenance of chromosomes element 1 homolog	HC_G	embryo defective 1379 (emb1379); CONTAINS InterPro DOMAIN/s: Nse1 non-SMC component of SMC5-6 complex (InterPro:IPR011513), Zinc finger, RING-like (InterPro:IPR014857); Has 255 Blast hits to 254 proteins in 123 species: Archae - 0; Bacteria - 0; Metazoa - 91; Fungi - 105; Plants - 49; Viruses - 0; Other Eukaryotes - 10 (source: NCBI BLink).	0	1.3286	0.660675	0.867655	0.765555	0.481375	0.743627
HORVU0Hr1G010680	Cytochrome c oxidase subunit 1	HC_G	cytochrome oxidase (COX1); CONTAINS InterPro DOMAIN/s: Cytochrome c oxidase, subunit I bacterial type (InterPro:IPR014241), Cytochrome c oxidase, subunit I (InterPro:IPR000883).	cytochrome c oxidase subunit 1	0	0	0	0	0.0716985	0
HORVU0Hr1G010690	Cytochrome c biogenesis FC	HC_G	cytochrome C biogenesis 452 (CCB452); LOCATED IN: endomembrane system; BEST Arabidopsis thaliana protein match is: unknown protein (TAIR:AT2G07815.1).	cytochrome c biogenesis orf452	0	0.0509862	0.130571	0.139644	0.0689912	0.0545884
HORVU0Hr1G010700	CcmFC	HC_G	cytochrome C biogenesis 452 (CCB452); LOCATED IN: endomembrane system; BEST Arabidopsis thaliana protein match is: unknown protein (TAIR:AT2G07815.1).	cytochrome c biogenesis orf452	0	0	0	0	0	0
HORVU0Hr1G010710	Chaperone protein dnaJ 10	HC_G	NA	NA	0.419763	0	0	0	0	0
HORVU0Hr1G010750	UV radiation resistance-associated gene protein	HC_G	unknown protein; Has 229 Blast hits to 229 proteins in 104 species: Archae - 0; Bacteria - 2; Metazoa - 79; Fungi - 90; Plants - 49; Viruses - 0; Other Eukaryotes - 9 (source: NCBI BLink).	0	13.3801	18.6213	20.9713	10.916	12.2596	10.2832
HORVU0Hr1G010800	Peroxisomal membrane 22 kDa (Mpv17/PMP22) family protein	HC_G	Peroxisomal membrane 22 kDa (Mpv17/PMP22) family protein; FUNCTIONS IN: molecular_function unknown; INVOLVED IN: biological_process unknown; LOCATED IN: peroxisomal membrane, chloroplast, chloroplast envelope; EXPRESSED IN: 22 plant structures; EXPRESSED DURING: 13 growth stages; CONTAINS InterPro DOMAIN/s: Mpv17/PMP22 (InterPro:IPR007248); BEST Arabidopsis thaliana protein match is: Peroxisomal …	0	40.7191	43.6437	48.1113	22.7031	19.5479	19.2639
HORVU0Hr1G010810	VQ motif family protein, expressed	HC_G	NA	NA	1.35448	0.707488	0.452953	1.45328	0.531848	1.64119
HORVU0Hr1G010840	D-isomer specific 2-hydroxyacid dehydrogenase family protein	HC_G	D-isomer specific 2-hydroxyacid dehydrogenase family protein; FUNCTIONS IN: NAD or NADH binding, oxidoreductase activity, acting on the CH-OH group of donors, NAD or NADP as acceptor, binding, catalytic activity, cofactor binding; INVOLVED IN: metabolic process; EXPRESSED IN: stem; CONTAINS InterPro DOMAIN/s: D-isomer specific 2-hydroxyacid dehydrogenase, catalytic domain (InterPro:IPR006139), D-…	0	0	0	0	0	0	0
HORVU0Hr1G010870	Nucleotide-sugar transporter family protein	HC_G	Nucleotide-sugar transporter family protein; CONTAINS InterPro DOMAIN/s: Protein of unknown function DUF250 (InterPro:IPR004853); BEST Arabidopsis thaliana protein match is: Nucleotide-sugar transporter family protein (TAIR:AT1G34020.1); Has 1601 Blast hits to 1598 proteins in 182 species: Archae - 0; Bacteria - 0; Metazoa - 311; Fungi - 204; Plants - 929; Viruses - 0; Other Eukaryotes - 157 (sou…	0	44.6629	68.1788	63.0581	54.6199	115.893	83.6901
HORVU0Hr1G010880	Cytochrome P450 superfamily protein	HC_G	#N/A	#N/A	0	0	0	0	0	0
HORVU0Hr1G010890	Coatomer, alpha subunit	HC_G	Coatomer, alpha subunit; FUNCTIONS IN: structural molecule activity, transporter activity; INVOLVED IN: intracellular protein transport, vesicle-mediated transport, ER to Golgi vesicle-mediated transport; LOCATED IN: COPI vesicle coat, plasma membrane, CUL4 RING ubiquitin ligase complex, membrane; EXPRESSED IN: 25 plant structures; EXPRESSED DURING: 14 growth stages; CONTAINS InterPro DOMAIN/s: W…	0	0.263708	0	0.426238	0.303904	0.150144	0.415798
HORVU0Hr1G010910	NifU-like protein 4, mitochondrial	HC_G	NIFU-like protein 2 (NFU2); FUNCTIONS IN: structural molecule activity; INVOLVED IN: chloroplast organization, iron-sulfur cluster assembly; LOCATED IN: chloroplast; EXPRESSED IN: 24 plant structures; EXPRESSED DURING: 15 growth stages; CONTAINS InterPro DOMAIN/s: NIF system FeS cluster assembly, NifU, C-terminal (InterPro:IPR001075); BEST Arabidopsis thaliana protein match is: NFU domain protein…	Encodes a protein containing the NFU domain and functions as a molecular scaffold for iron-sulfur cluster assembly and delivery. Homologous to the cyanobacterial CNFU protein and is targeted to the chloroplast.	0.225587	0.18984	0.162054	0.779917	0.342505	0.914635
HORVU0Hr1G010920	Transmembrane 9 superfamily member 1	HC_G	transmembrane nine 1 (TMN1); LOCATED IN: integral to membrane, Golgi apparatus, membrane; EXPRESSED IN: 24 plant structures; EXPRESSED DURING: 16 growth stages; CONTAINS InterPro DOMAIN/s: Nonaspanin (TM9SF) (InterPro:IPR004240); BEST Arabidopsis thaliana protein match is: Endomembrane protein 70 protein family (TAIR:AT5G37310.1); Has 1611 Blast hits to 1538 proteins in 326 species: Archae - 0; B…	Encodes an Arabidopsis Transmembrane nine (TMN) protein. Transmembrane nine (TM9) proteins are localized in the secretory pathway of eukaryotic cells and are involved in cell adhesion and phagocytosis.	1.52016	3.06054	2.48817	2.9937	5.01779	3.45014
HORVU0Hr1G010940	Two-component response regulator-like APRR2	HC_G	GBF's pro-rich region-interacting factor 1 (GPRI1); CONTAINS InterPro DOMAIN/s: Homeodomain-like (InterPro:IPR009057), Myb, DNA-binding (InterPro:IPR014778), Myb-like DNA-binding domain, SHAQKYF class (InterPro:IPR006447), HTH transcriptional regulator, Myb-type, DNA-binding (InterPro:IPR017930), Homeodomain-related (InterPro:IPR012287); BEST Arabidopsis thaliana protein match is: GOLDEN2-like 2 …	Encodes GLK1, Golden2-like 1, one of a pair of partially redundant nuclear transcription factors that regulate chloroplast development in a cell-autonomous manner. GLK2, Golden2-like 2, is encoded by At5g44190. GLK1 and GLK2 regulate the expression of the photosynthetic apparatus.	0	0	0	0	0	0
HORVU0Hr1G010970	ARM repeat superfamily protein	HC_G	ARM repeat superfamily protein; FUNCTIONS IN: binding; INVOLVED IN: biological_process unknown; LOCATED IN: membrane; EXPRESSED IN: 22 plant structures; EXPRESSED DURING: 13 growth stages; CONTAINS InterPro DOMAIN/s: Armadillo-like helical (InterPro:IPR011989), Armadillo-type fold (InterPro:IPR016024); Has 448 Blast hits to 380 proteins in 145 species: Archae - 0; Bacteria - 0; Metazoa - 160; Fun…	0	0	0	0	0	0	0
HORVU0Hr1G010990	Long-chain-fatty-acid--CoA ligase 1	HC_G	NA	NA	0	0	0	0	0	0
HORVU0Hr1G011010	Serine/threonine-protein kinase SMG1	HC_G	NA	NA	0	0	0	0	0	0
HORVU0Hr1G011030	Hydroxymethylglutaryl-CoA lyase	HC_G	Aldolase superfamily protein; FUNCTIONS IN: hydroxymethylglutaryl-CoA lyase activity, catalytic activity; INVOLVED IN: leucine metabolic process, metabolic process; LOCATED IN: mitochondrion; EXPRESSED IN: 25 plant structures; EXPRESSED DURING: 15 growth stages; CONTAINS InterPro DOMAIN/s: Aldolase-type TIM barrel (InterPro:IPR013785), Pyruvate carboxyltransferase (InterPro:IPR000891); BEST Arabi…	Mutant has increased seed ile, leu and val as well as his and arg.	0	0	0	0	0	0
HORVU0Hr1G011040	ARM repeat superfamily protein	HC_G	ARM repeat superfamily protein; FUNCTIONS IN: binding; INVOLVED IN: biological_process unknown; LOCATED IN: membrane; EXPRESSED IN: 22 plant structures; EXPRESSED DURING: 13 growth stages; CONTAINS InterPro DOMAIN/s: Armadillo-like helical (InterPro:IPR011989), Armadillo-type fold (InterPro:IPR016024); Has 448 Blast hits to 380 proteins in 145 species: Archae - 0; Bacteria - 0; Metazoa - 160; Fun…	0	0	0	0	0	0	0
HORVU0Hr1G011050	Proteasome-associated protein ECM29 homolog	HC_G	ARM repeat superfamily protein; FUNCTIONS IN: binding; INVOLVED IN: biological_process unknown; LOCATED IN: membrane; EXPRESSED IN: 22 plant structures; EXPRESSED DURING: 13 growth stages; CONTAINS InterPro DOMAIN/s: Armadillo-like helical (InterPro:IPR011989), Armadillo-type fold (InterPro:IPR016024); Has 448 Blast hits to 380 proteins in 145 species: Archae - 0; Bacteria - 0; Metazoa - 160; Fun…	0	0	0	0	0	0	0
HORVU0Hr1G011110	Senescence-associated protein	HC_G	NA	NA	0	0	0	0	0	0
HORVU0Hr1G011140	Macaca fascicularis brain cDNA clone: QflA-19312, similar to human similar to rRNA intron-encoded homing endonuclease(LOC391446), mRNA, RefSeq: XM_372959.1	HC_G	NA	NA	4.70835	1.23989	4.21064	15.1707	6.01796	12.2071
HORVU0Hr1G011150	RRNA intron-encoded homing endonuclease	HC_G	NA	NA	0	0	0	0	0	0
HORVU0Hr1G011280	Aquaporin-like superfamily protein	HC_G	plasma membrane intrinsic protein 2 (PIP2B); FUNCTIONS IN: water channel activity; INVOLVED IN: response to water deprivation, response to salt stress, transport, water transport; LOCATED IN: plasma membrane, chloroplast, membrane; EXPRESSED IN: root, cultured cell, callus; EXPRESSED DURING: seedling growth; CONTAINS InterPro DOMAIN/s: Major intrinsic protein, conserved site (InterPro:IPR022357),…	a member of the plasma membrane intrinsic protein subfamily PIP2. localizes to the plasma membrane and exhibits water transport activity in Xenopus oocyte. expressed specifically in the vascular bundles and protein level increases slightly during leaf dev	0.359333	0.431989	0.387199	0	0	0
HORVU0Hr1G011310	Xaa-Pro dipeptidase	HC_G	Metallopeptidase M24 family protein; FUNCTIONS IN: metallopeptidase activity, manganese ion binding, metalloexopeptidase activity, aminopeptidase activity; INVOLVED IN: proteolysis, cellular process; LOCATED IN: mitochondrion; EXPRESSED IN: 18 plant structures; EXPRESSED DURING: 10 growth stages; CONTAINS InterPro DOMAIN/s: Peptidase M24B, X-Pro dipeptidase/aminopeptidase P N-terminal (InterPro:I…	Encodes a mitochondrial protease ICP55. Alters the stability of proteins by removal of a single amino acid from their sequence.	6.57006	7.4833	7.55012	6.61077	6.19308	6.009
HORVU0Hr1G011320	LysM domain containing protein, expressed	HC_G	NA	NA	0	0	0	0	0	0
HORVU0Hr1G011330	NAC domain protein,	HC_G	NAC domain containing protein 19 (NAC019); CONTAINS InterPro DOMAIN/s: No apical meristem (NAM) protein (InterPro:IPR003441); BEST Arabidopsis thaliana protein match is: NAC domain containing protein 3 (TAIR:AT3G15500.1); Has 3041 Blast hits to 3033 proteins in 75 species: Archae - 0; Bacteria - 0; Metazoa - 0; Fungi - 0; Plants - 3041; Viruses - 0; Other Eukaryotes - 0 (source: NCBI BLink).	encodes a NAC transcription factor whose expression is induced by drought, high salt, and abscisic acid. This gene binds to ERD1 promoter in vitro.	0	0	0	0	0	0
HORVU0Hr1G011420	Leucine-rich repeat protein kinase family protein	HC_G	Leucine-rich repeat protein kinase family protein; FUNCTIONS IN: protein serine/threonine kinase activity, protein kinase activity, ATP binding; INVOLVED IN: transmembrane receptor protein tyrosine kinase signaling pathway, protein amino acid phosphorylation; LOCATED IN: plasma membrane; EXPRESSED IN: 24 plant structures; EXPRESSED DURING: 13 growth stages; CONTAINS InterPro DOMAIN/s: Serine/thre…	0	0	0	0	0	0	0
HORVU0Hr1G011430	Cyclin family protein	HC_G	CYC1BAT; CONTAINS InterPro DOMAIN/s: Cyclin, C-terminal (InterPro:IPR004367), Cyclin-like (InterPro:IPR011028), Cyclin, N-terminal (InterPro:IPR006671), Cyclin, A/B/D/E (InterPro:IPR014400), Cyclin (InterPro:IPR006670); BEST Arabidopsis thaliana protein match is: CYCLIN B1;3 (TAIR:AT3G11520.1); Has 1807 Blast hits to 1807 proteins in 277 species: Archae - 0; Bacteria - 0; Metazoa - 736; Fungi - 3…	Encodes a cyclin whose expression is reduced in response to high salt.	0	0.086666	0.554859	0.712098	0.117271	0.371156
HORVU0Hr1G011440	Ethylene insensitive 3 family protein	HC_G	ETHYLENE-INSENSITIVE3-like 3 (EIL3); FUNCTIONS IN: DNA binding, sequence-specific DNA binding transcription factor activity; INVOLVED IN: ethylene mediated signaling pathway, cellular response to sulfate starvation, regulation of sulfur metabolic process, regulation of transcription; LOCATED IN: nucleus; EXPRESSED IN: 23 plant structures; EXPRESSED DURING: 15 growth stages; CONTAINS InterPro DOMA…	Encodes a putative transcription factor involved in ethylene signalling. Isolated DNA binding domain has been shown to bind DNA in vitro.	0	0	0	0	0	0
HORVU0Hr1G011450	Stress responsive A/B Barrel Domain	HC_G	Stress responsive A/B Barrel Domain; FUNCTIONS IN: molecular_function unknown; INVOLVED IN: biological_process unknown; LOCATED IN: chloroplast; EXPRESSED IN: 22 plant structures; EXPRESSED DURING: 13 growth stages; CONTAINS InterPro DOMAIN/s: Stress responsive alpha-beta barrel (InterPro:IPR013097), Dimeric alpha-beta barrel (InterPro:IPR011008); BEST Arabidopsis thaliana protein match is: heat …	0	2.01742	3.28936	1.97007	1.45308	0.717894	0.681629
HORVU0Hr1G011460	RING/U-box superfamily protein	HC_G	RING/U-box superfamily protein; FUNCTIONS IN: zinc ion binding; CONTAINS InterPro DOMAIN/s: Zinc finger, RING-type (InterPro:IPR001841), Zinc finger, C3HC4 RING-type (InterPro:IPR018957); BEST Arabidopsis thaliana protein match is: RING/U-box superfamily protein (TAIR:AT4G10160.1); Has 9409 Blast hits to 9387 proteins in 290 species: Archae - 0; Bacteria - 6; Metazoa - 2329; Fungi - 766; Plants -…	0	44.0025	40.6383	44.0027	92.6001	69.8632	89.2181
HORVU0Hr1G011480	Serine/threonine-protein kinase	HC_G	lectin protein kinase family protein; FUNCTIONS IN: in 6 functions; INVOLVED IN: protein amino acid phosphorylation, recognition of pollen; LOCATED IN: plasma membrane; EXPRESSED IN: 23 plant structures; EXPRESSED DURING: 13 growth stages; CONTAINS InterPro DOMAIN/s: Curculin-like (mannose-binding) lectin (InterPro:IPR001480), Protein kinase, ATP binding site (InterPro:IPR017441), Protein kinase,…	0	0	0	0	0	0	0
HORVU0Hr1G011510	30S ribosomal protein S3	HC_G	RESISTANCE TO PSEUDOMONAS SYRINGAE 3 (RPS3); CONTAINS InterPro DOMAIN/s: K Homology, prokaryotic type (InterPro:IPR009019), Ribosomal protein S3, N-terminal (InterPro:IPR008282), Ribosomal protein S3, C-terminal (InterPro:IPR001351).	ribosomal protein S3	69.0381	39.2273	61.2195	41.3453	53.2437	45.9583
HORVU0Hr1G011520	Ribosomal protein S4, mitochondrial	HC_G	mitochondrial ribosomal protein S4 (RPS4); FUNCTIONS IN: structural constituent of ribosome, protein binding; INVOLVED IN: translation; LOCATED IN: mitochondrion, mitochondrial small ribosomal subunit; EXPRESSED IN: cultured cell; CONTAINS InterPro DOMAIN/s: RNA-binding S4 (InterPro:IPR002942); BEST Arabidopsis thaliana protein match is: Alpha-L RNA-binding motif/Ribosomal protein S4 family prote…	encodes a mitochondrial ribosomal protein S4, a constituent of the small subunit of the ribosomal complex	9.40793	7.29948	10.6947	5.24796	7.02799	5.48566
HORVU0Hr1G011560	Methionine--tRNA ligase	HC_G	methionine--tRNA ligase, putative / methionyl-tRNA synthetase, putative / MetRS, putative; FUNCTIONS IN: methionine-tRNA ligase activity, tRNA binding, aminoacyl-tRNA ligase activity, nucleotide binding, ATP binding; INVOLVED IN: response to cadmium ion, methionyl-tRNA aminoacylation; LOCATED IN: cytosol; EXPRESSED IN: 26 plant structures; EXPRESSED DURING: 13 growth stages; CONTAINS InterPro DOM…	0	0.584997	4.85057	5.85867	0.257769	3.3895	0.837123
HORVU0Hr1G011570	Protein kinase superfamily protein	HC_G	OPEN STOMATA 1 (OST1); FUNCTIONS IN: calcium-dependent protein serine/threonine kinase activity, protein kinase activity, kinase activity; INVOLVED IN: in 14 processes; LOCATED IN: cytosol, nucleus, cytoplasm; EXPRESSED IN: 25 plant structures; EXPRESSED DURING: 14 growth stages; CONTAINS InterPro DOMAIN/s: Protein kinase, ATP binding site (InterPro:IPR017441), Serine/threonine-protein kinase dom…	Encodes calcium-independent ABA-activated protein kinase, a member of SNF1-related protein kinases (SnRK2) whose activity is activated by ionic (salt) and non-ionic (mannitol) osmotic stress. Mutations disrupted ABA induction of stomatal closure as well as ABA inhibition of light-induced stomatal opening. However, regulation of stomatal opening/closing by light or CO(2) is not affected in these m…	0.374939	0.236644	0.134672	0.0720149	0	0.168909
HORVU0Hr1G011580	Ribosomal protein-like	HC_G	CONTAINS InterPro DOMAIN/s: Putative harbinger transposase-derived nuclease (InterPro:IPR006912); Has 451 Blast hits to 352 proteins in 33 species: Archae - 0; Bacteria - 0; Metazoa - 28; Fungi - 8; Plants - 388; Viruses - 0; Other Eukaryotes - 27 (source: NCBI BLink).	0	0	0	0	0	0	0
HORVU0Hr1G011600	nucleobase-ascorbate transporter 7	HC_G	pigment defective embryo 135 (PDE135); FUNCTIONS IN: transmembrane transporter activity; INVOLVED IN: transport, transmembrane transport; LOCATED IN: plasma membrane, membrane; EXPRESSED IN: 22 plant structures; EXPRESSED DURING: 13 growth stages; CONTAINS InterPro DOMAIN/s: Xanthine/uracil/vitamin C permease (InterPro:IPR006043); BEST Arabidopsis thaliana protein match is: Xanthine/uracil permea…	Encodes a plasma-membrane localized nucleobase transporter capable of transporting adenine, guanine, uracil and hypoxanthine. Likely to be a proton-nucleobase symporter.	0.0627659	0	0	0.61483	0.357362	0.282758
HORVU0Hr1G011610	cellulose synthase-like D5	HC_G	cellulose synthase-like D5 (CSLD5); CONTAINS InterPro DOMAIN/s: Cellulose synthase (InterPro:IPR005150); BEST Arabidopsis thaliana protein match is: cellulose synthase-like D3 (TAIR:AT3G03050.1); Has 3375 Blast hits to 3003 proteins in 709 species: Archae - 13; Bacteria - 1269; Metazoa - 102; Fungi - 19; Plants - 1879; Viruses - 2; Other Eukaryotes - 91 (source: NCBI BLink).	Encodes a gene similar to cellulose synthase. Knock-out mutant has reduced growth, reduced xylan level and reduced xylan synthase activity in stems.	0.311919	0.185288	0.257024	0.253739	0.25072	0.429821
HORVU0Hr1G011620	cellulose synthase-like D5	HC_G	NA	NA	0	0	0	0	0	0
HORVU0Hr1G011630	Far-red impaired response protein-like	HC_G	NA	NA	0.119428	0.100503	0.12869	0.275265	0	0.430416
HORVU0Hr1G011650	F-box protein-like	HC_G	RNI-like superfamily protein; CONTAINS InterPro DOMAIN/s: F-box domain, cyclin-like (InterPro:IPR001810), Leucine-rich repeat, cysteine-containing subtype (InterPro:IPR006553); BEST Arabidopsis thaliana protein match is: F-box/RNI-like superfamily protein (TAIR:AT4G15475.1); Has 35333 Blast hits to 34131 proteins in 2444 species: Archae - 798; Bacteria - 22429; Metazoa - 974; Fungi - 991; Plants …	0	0	0	0	0	0	0
HORVU0Hr1G011670	2,3-bisphosphoglycerate-independent phosphoglycerate mutase	HC_G	NA	NA	0	0	0	0	0	0
HORVU0Hr1G011700	AT-hook motif nuclear-localized protein 20	HC_G	AT-hook motif nuclear-localized protein 20 (AHL20); CONTAINS InterPro DOMAIN/s: Protein of unknown function DUF296 (InterPro:IPR005175), Predicted AT-hook DNA-binding (InterPro:IPR014476); BEST Arabidopsis thaliana protein match is: AT-hook motif nuclear-localized protein 19 (TAIR:AT3G04570.1); Has 30201 Blast hits to 17322 proteins in 780 species: Archae - 12; Bacteria - 1396; Metazoa - 17338; F…	0	0	0	0	0	0	0
HORVU0Hr1G011720	Major pollen allergen Bet v 1-B	HC_G	NA	NA	0	0	0	0	0	0
HORVU0Hr1G011730	unknown function	HC_G	NA	NA	0	0	0	0	0	0
HORVU0Hr1G011750	Putative endonuclease or glycosyl hydrolase	HC_G	Putative endonuclease or glycosyl hydrolase; BEST Arabidopsis thaliana protein match is: Putative endonuclease or glycosyl hydrolase (TAIR:AT3G62200.1); Has 355 Blast hits to 333 proteins in 56 species: Archae - 0; Bacteria - 12; Metazoa - 73; Fungi - 48; Plants - 215; Viruses - 0; Other Eukaryotes - 7 (source: NCBI BLink).	0	0	0	0	0	0	0
HORVU0Hr1G011760	UDP-sugar pyrophosphorylase	HC_G	NA	NA	0	0	0	0	0	0
HORVU0Hr1G011770	BTB/POZ domain-containing protein	HC_G	Phototropic-responsive NPH3 family protein; FUNCTIONS IN: signal transducer activity; INVOLVED IN: response to light stimulus; LOCATED IN: chloroplast; EXPRESSED IN: 7 plant structures; EXPRESSED DURING: F mature embryo stage, petal differentiation and expansion stage, E expanded cotyledon stage, D bilateral stage; CONTAINS InterPro DOMAIN/s: NPH3 (InterPro:IPR004249), BTB/POZ (InterPro:IPR013069…	0	0	0	0	0	0	0
HORVU0Hr1G011840	unknown function	HC_G	unknown protein; FUNCTIONS IN: molecular_function unknown; INVOLVED IN: biological_process unknown; LOCATED IN: mitochondrion; EXPRESSED IN: 15 plant structures; EXPRESSED DURING: 9 growth stages; Has 36 Blast hits to 36 proteins in 8 species: Archae - 0; Bacteria - 0; Metazoa - 0; Fungi - 0; Plants - 36; Viruses - 0; Other Eukaryotes - 0 (source: NCBI BLink).	0	0.0325607	0.0639358	0.0701716	0.0500317	0.0123591	0.107569
HORVU0Hr1G011860	Peroxisomal membrane 22 kDa (Mpv17/PMP22) family protein	HC_G	Peroxisomal membrane 22 kDa (Mpv17/PMP22) family protein; FUNCTIONS IN: molecular_function unknown; INVOLVED IN: biological_process unknown; LOCATED IN: integral to membrane, peroxisomal membrane; EXPRESSED IN: 22 plant structures; EXPRESSED DURING: 13 growth stages; CONTAINS InterPro DOMAIN/s: Mpv17/PMP22 (InterPro:IPR007248); BEST Arabidopsis thaliana protein match is: Peroxisomal membrane 22 k…	0	0.533457	0.259379	0.2938	0.669416	0.256481	0.651536
HORVU0Hr1G011890	Nuclear transcription factor Y subunit C-2	HC_G	NA	NA	0	0	0	0	0	0
HORVU0Hr1G011940	40S ribosomal protein S29	HC_G	Ribosomal protein S14p/S29e family protein; FUNCTIONS IN: structural constituent of ribosome; INVOLVED IN: translation; LOCATED IN: cytosolic small ribosomal subunit, ribosome; EXPRESSED IN: 24 plant structures; EXPRESSED DURING: 14 growth stages; CONTAINS InterPro DOMAIN/s: Ribosomal protein S14 (InterPro:IPR001209); BEST Arabidopsis thaliana protein match is: Ribosomal protein S14p/S29e family …	0	0	0	0	0	0	0
HORVU0Hr1G012100	Flotillin-like protein 2	HC_G	SPFH/Band 7/PHB domain-containing membrane-associated protein family; FUNCTIONS IN: molecular_function unknown; INVOLVED IN: biological_process unknown; LOCATED IN: plasma membrane, vacuole; EXPRESSED IN: cultured cell; CONTAINS InterPro DOMAIN/s: Band 7 protein (InterPro:IPR001107); BEST Arabidopsis thaliana protein match is: SPFH/Band 7/PHB domain-containing membrane-associated protein family (…	Encodes a protein that is involved in a membrane microdomain-dependent, but clathrin-independent, endocytic pathway required for optimal seedling development.	0	0	0	0	0	0
HORVU0Hr1G012130	Protein kinase superfamily protein	HC_G	Protein kinase superfamily protein; FUNCTIONS IN: protein serine/threonine kinase activity, protein kinase activity, kinase activity, ATP binding; INVOLVED IN: protein amino acid phosphorylation, N-terminal protein myristoylation; LOCATED IN: plasma membrane; EXPRESSED IN: 22 plant structures; EXPRESSED DURING: 13 growth stages; CONTAINS InterPro DOMAIN/s: Protein kinase, ATP binding site (InterP…	0	0	0	0	0	0	0
HORVU0Hr1G012140	Leucine-rich repeat receptor-like protein kinase family protein	HC_G	receptor like protein 44 (RLP44); INVOLVED IN: signal transduction; LOCATED IN: plasma membrane; EXPRESSED IN: 21 plant structures; EXPRESSED DURING: 13 growth stages; CONTAINS InterPro DOMAIN/s: Leucine-rich repeat (InterPro:IPR001611); BEST Arabidopsis thaliana protein match is: receptor like protein 57 (TAIR:AT5G65830.1); Has 65414 Blast hits to 15809 proteins in 634 species: Archae - 17; Bact…	0	2.79223	2.20442	2.82265	0.663471	0.524461	0.285294
HORVU0Hr1G012160	Serine/threonine-protein phosphatase 7 long form-like protein	HC_G	NA	NA	0	0	0	0	0	0
HORVU0Hr1G012190	DNA-binding protein SMUBP-2	HC_G	P-loop containing nucleoside triphosphate hydrolases superfamily protein; FUNCTIONS IN: hydrolase activity, DNA binding, ATP binding; INVOLVED IN: biological_process unknown; LOCATED IN: chloroplast, chloroplast envelope; EXPRESSED IN: 22 plant structures; EXPRESSED DURING: 13 growth stages; CONTAINS InterPro DOMAIN/s: Restriction endonuclease, type I, R subunit/Type III, Res subunit (InterPro:IP…	0	0.35372	0.706964	0.533612	0.305727	0.523622	0.278862
HORVU0Hr1G012220	Cell division cycle 5-like protein	HC_G	NA	NA	0	0.362422	0	0	0	0
HORVU0Hr1G012230	GDSL esterase/lipase	HC_G	GDSL-like Lipase/Acylhydrolase superfamily protein; FUNCTIONS IN: hydrolase activity, acting on ester bonds, carboxylesterase activity; INVOLVED IN: lipid metabolic process; LOCATED IN: endomembrane system; EXPRESSED IN: 18 plant structures; EXPRESSED DURING: 9 growth stages; CONTAINS InterPro DOMAIN/s: Lipase, GDSL (InterPro:IPR001087); BEST Arabidopsis thaliana protein match is: GDSL-like Lipas…	GDSL-motif esterase/acyltransferase/lipase. Enzyme group with broad substrate specificity that may catalyze acyltransfer or hydrolase reactions with lipid and non-lipid substrates.	0.0126361	0	0.013616	0.0145621	0.00719444	0.02277
HORVU0Hr1G012260	undescribed protein	HC_G	NA	NA	1.08062	1.27314	1.34357	0.728044	0.832968	0.778907
HORVU0Hr1G012300	Dgd1 suppressor 1 isoform 1	HC_G	DGD1 SUPPRESSOR 1 (DGS1); INVOLVED IN: galactolipid biosynthetic process, hydrogen peroxide biosynthetic process; LOCATED IN: mitochondrial outer membrane, mitochondrion, protein complex; EXPRESSED IN: 24 plant structures; EXPRESSED DURING: 13 growth stages; CONTAINS InterPro DOMAIN/s: Nuclear control of ATP synthase 2 (InterPro:IPR013946); Has 223 Blast hits to 223 proteins in 116 species: Archa…	Encodes a mitochondrial outer membrane protein, involved in galactoglycerolipid biosynthesis. The dgd1 mutant phenotype is suppressed in the dgs1 mutant background.	0.646839	0.646403	0.531464	0.344763	0.497181	0.466238
HORVU0Hr1G012350	ORF protein	HC_G	NA	NA	0	0	0	0	0	0
HORVU0Hr1G012370	SWIB/MDM2 domain superfamily protein	HC_G	SWIB/MDM2 domain superfamily protein; CONTAINS InterPro DOMAIN/s: SWIB/MDM2 domain (InterPro:IPR003121); BEST Arabidopsis thaliana protein match is: SWIB/MDM2 domain superfamily protein (TAIR:AT2G35605.1); Has 1807 Blast hits to 1807 proteins in 277 species: Archae - 0; Bacteria - 0; Metazoa - 736; Fungi - 347; Plants - 385; Viruses - 0; Other Eukaryotes - 339 (source: NCBI BLink).	0	1.89588	2.18325	2.58051	2.01237	1.42031	2.02284
HORVU0Hr1G012390	GDSL esterase/lipase	HC_G	GDSL-like Lipase/Acylhydrolase superfamily protein; FUNCTIONS IN: hydrolase activity, acting on ester bonds, carboxylesterase activity; INVOLVED IN: lipid metabolic process; LOCATED IN: endomembrane system; EXPRESSED IN: 21 plant structures; EXPRESSED DURING: 12 growth stages; CONTAINS InterPro DOMAIN/s: Lipase, GDSL (InterPro:IPR001087); BEST Arabidopsis thaliana protein match is: GDSL-like Lipa…	GDSL-motif esterase/acyltransferase/lipase. Enzyme group with broad substrate specificity that may catalyze acyltransfer or hydrolase reactions with lipid and non-lipid substrates.	0	0.0530765	0	0.0484564	0	0.113653
HORVU0Hr1G012410	Dehydrogenase/reductase SDR family member 4	HC_G	indole-3-butyric acid response 1 (IBR1); FUNCTIONS IN: oxidoreductase activity, binding, catalytic activity; INVOLVED IN: root hair elongation, indolebutyric acid metabolic process, response to indolebutyric acid stimulus; LOCATED IN: peroxisome; EXPRESSED IN: 24 plant structures; EXPRESSED DURING: 16 growth stages; CONTAINS InterPro DOMAIN/s: Short-chain dehydrogenase/reductase, conserved site (…	Encodes a peroxisomal member of the short-chain dehydrogenase/reductase (SDR) family of enzymes. Loss of IBR1 function causes increased resistance to indole-3-butyric acid without affecting plant responses to IAA, NAA, and 2,4-D. This enzyme may be responsible for catalyzing a dehydrogenation step in the beta-oxidation-like conversion of IBA to IAA.	37.3962	42.7899	41.5801	19.3561	20.6788	21.6648
HORVU0Hr1G012460	Plastid-lipid-associated protein, chloroplastic	HC_G	Plastid-lipid associated protein PAP / fibrillin family protein; FUNCTIONS IN: structural molecule activity; INVOLVED IN: biological_process unknown; LOCATED IN: thylakoid, thylakoid lumen, chloroplast thylakoid membrane, chloroplast, plastoglobule; EXPRESSED IN: fruit, guard cell, leaf; EXPRESSED DURING: seedling growth; CONTAINS InterPro DOMAIN/s: Plastid lipid-associated protein/fibrillin (Int…	0	0.0318043	0	0	0	0.036216	0.0286554
HORVU0Hr1G012510	Phosphoinositide phospholipase C 6	HC_G	Phosphoinositide-specific phospholipase C family protein; FUNCTIONS IN: phospholipase C activity, phosphoinositide phospholipase C activity, phosphoric diester hydrolase activity; INVOLVED IN: signal transduction, intracellular signaling pathway, lipid metabolic process; LOCATED IN: cellular_component unknown; CONTAINS InterPro DOMAIN/s: Phospholipase C, phosphoinositol-specific, EF-hand-like (In…	0	48.8577	53.512	55.7685	25.9952	22.7938	23.8832
HORVU0Hr1G012520	DNA binding protein	HC_G	DNA binding; FUNCTIONS IN: DNA binding; INVOLVED IN: biological_process unknown; LOCATED IN: nucleus; EXPRESSED IN: 8 plant structures; EXPRESSED DURING: 4 anthesis, F mature embryo stage, petal differentiation and expansion stage, E expanded cotyledon stage, D bilateral stage; CONTAINS InterPro DOMAIN/s: WD40 repeat-like-containing domain (InterPro:IPR011046), FY-rich, C-terminal (InterPro:IPR00…	0	9.09989	12.0301	11.9588	3.01145	6.75641	5.23513
HORVU0Hr1G012560	Core-2/I-branching beta-1,6-N-acetylglucosaminyltransferase family protein	HC_G	Core-2/I-branching beta-1,6-N-acetylglucosaminyltransferase family protein; FUNCTIONS IN: acetylglucosaminyltransferase activity; INVOLVED IN: carbohydrate biosynthetic process; LOCATED IN: membrane; EXPRESSED IN: 7 plant structures; EXPRESSED DURING: 4 anthesis, petal differentiation and expansion stage; CONTAINS InterPro DOMAIN/s: Glycosyl transferase, family 14 (InterPro:IPR003406), Core-2/I-B…	0	0	0	0	0	0	0
HORVU0Hr1G012620	Histone-lysine N-methyltransferase NSD3	HC_G	NA	NA	0.286079	0.752331	0.539462	0	0.325762	0.257755
HORVU0Hr1G012630	tRNA-specific adenosine deaminase	HC_G	Cytidine/deoxycytidylate deaminase family protein; FUNCTIONS IN: hydrolase activity, zinc ion binding, catalytic activity; INVOLVED IN: biological_process unknown; LOCATED IN: cellular_component unknown; EXPRESSED IN: 23 plant structures; EXPRESSED DURING: 13 growth stages; CONTAINS InterPro DOMAIN/s: CMP/dCMP deaminase, zinc-binding (InterPro:IPR002125), Cytidine deaminase-like (InterPro:IPR0161…	A protein coding gene with unknown function. The 5?UTR of this gene overlaps with a RNA coding gene TER2. TER2 (GenBank accession no. HQ401285) encodes a putative template sequence corresponding to 1.5 copies of the Arabidopsis telomere repeat (PNAS 2011, 108:73-78).	3.88098	5.04139	4.47371	1.6382	2.86485	1.67721
HORVU0Hr1G012680	Clavaminate synthase-like protein	HC_G	2-oxoglutarate (2OG) and Fe(II)-dependent oxygenase superfamily protein; FUNCTIONS IN: oxidoreductase activity; INVOLVED IN: oxidation reduction; LOCATED IN: nucleus; EXPRESSED IN: 21 plant structures; EXPRESSED DURING: 13 growth stages; CONTAINS InterPro DOMAIN/s: Taurine catabolism dioxygenase TauD/TfdA (InterPro:IPR003819); Has 1029 Blast hits to 1021 proteins in 229 species: Archae - 0; Bacte…	0	0	0	0	0	0	0
HORVU0Hr1G012710	BTB/POZ domain-containing protein	HC_G	Phototropic-responsive NPH3 family protein; FUNCTIONS IN: signal transducer activity; INVOLVED IN: response to light stimulus; EXPRESSED IN: 22 plant structures; EXPRESSED DURING: 13 growth stages; CONTAINS InterPro DOMAIN/s: NPH3 (InterPro:IPR004249), BTB/POZ (InterPro:IPR013069), BTB/POZ fold (InterPro:IPR011333), BTB/POZ-like (InterPro:IPR000210); BEST Arabidopsis thaliana protein match is: Ph…	0	5.99856	4.07724	4.30088	18.718	10.3248	15.9853
HORVU0Hr1G012740	WRKY family transcription factor	HC_G	WRKY41; FUNCTIONS IN: sequence-specific DNA binding transcription factor activity; INVOLVED IN: regulation of transcription, DNA-dependent, regulation of transcription; CONTAINS InterPro DOMAIN/s: DNA-binding WRKY (InterPro:IPR003657); BEST Arabidopsis thaliana protein match is: WRKY family transcription factor (TAIR:AT4G23810.1); Has 1807 Blast hits to 1807 proteins in 277 species: Archae - 0; B…	member of WRKY Transcription Factor; Group III	0	0	0	0	0	0
HORVU0Hr1G012750	WRKY family transcription factor	HC_G	WRKY41; FUNCTIONS IN: sequence-specific DNA binding transcription factor activity; INVOLVED IN: regulation of transcription, DNA-dependent, regulation of transcription; CONTAINS InterPro DOMAIN/s: DNA-binding WRKY (InterPro:IPR003657); BEST Arabidopsis thaliana protein match is: WRKY family transcription factor (TAIR:AT4G23810.1); Has 1807 Blast hits to 1807 proteins in 277 species: Archae - 0; B…	member of WRKY Transcription Factor; Group III	0	0	0	0	0	0
HORVU0Hr1G012790	basic helix-loop-helix (bHLH) DNA-binding superfamily protein	HC_G	basic helix-loop-helix (bHLH) DNA-binding superfamily protein; FUNCTIONS IN: DNA binding, sequence-specific DNA binding transcription factor activity; INVOLVED IN: regulation of transcription; LOCATED IN: nucleus; CONTAINS InterPro DOMAIN/s: Helix-loop-helix DNA-binding domain (InterPro:IPR001092), Helix-loop-helix DNA-binding (InterPro:IPR011598); BEST Arabidopsis thaliana protein match is: basi…	0	0	0	0	0	0	0.103743
HORVU0Hr1G012820	protein kinase family protein	HC_G	U-box domain-containing protein kinase family protein; FUNCTIONS IN: ubiquitin-protein ligase activity, protein serine/threonine kinase activity, protein kinase activity, kinase activity, ATP binding; INVOLVED IN: protein amino acid phosphorylation, response to stress, protein ubiquitination; LOCATED IN: ubiquitin ligase complex; EXPRESSED IN: 22 plant structures; EXPRESSED DURING: 13 growth stag…	0	0	0	0	0	0	0
HORVU0Hr1G012860	Alcohol dehydrogenase	HC_G	elicitor-activated gene 3-1 (ELI3-1); FUNCTIONS IN: oxidoreductase activity, zinc ion binding; INVOLVED IN: response to bacterium, plant-type hypersensitive response; EXPRESSED IN: 20 plant structures; EXPRESSED DURING: 13 growth stages; CONTAINS InterPro DOMAIN/s: GroES-like (InterPro:IPR011032), Polyketide synthase, enoylreductase (InterPro:IPR020843), Alcohol dehydrogenase GroES-like (InterPro…	0	3.57457	2.71156	1.92589	1.76961	0.343979	1.38352
HORVU0Hr1G012870	Pentatricopeptide repeat-containing protein	HC_G	Pentatricopeptide repeat (PPR) superfamily protein; CONTAINS InterPro DOMAIN/s: Pentatricopeptide repeat (InterPro:IPR002885), Smr protein/MutS2 C-terminal (InterPro:IPR002625); BEST Arabidopsis thaliana protein match is: Pentatricopeptide repeat (PPR) superfamily protein (TAIR:AT1G18900.2); Has 54690 Blast hits to 14739 proteins in 296 species: Archae - 3; Bacteria - 64; Metazoa - 559; Fungi - 7…	0	0	0	0	0	0	0
HORVU0Hr1G012890	Pentatricopeptide repeat-containing protein	HC_G	Pentatricopeptide repeat (PPR) superfamily protein; CONTAINS InterPro DOMAIN/s: Pentatricopeptide repeat (InterPro:IPR002885), Smr protein/MutS2 C-terminal (InterPro:IPR002625); BEST Arabidopsis thaliana protein match is: Pentatricopeptide repeat (PPR) superfamily protein (TAIR:AT1G18900.2); Has 54690 Blast hits to 14739 proteins in 296 species: Archae - 3; Bacteria - 64; Metazoa - 559; Fungi - 7…	0	0.509212	0.496182	0.808612	0.339743	0.305182	0.458796
HORVU0Hr1G012910	RING finger protein 44	HC_G	RING/U-box superfamily protein; FUNCTIONS IN: zinc ion binding; EXPRESSED IN: 22 plant structures; EXPRESSED DURING: 13 growth stages; CONTAINS InterPro DOMAIN/s: Zinc finger, RING-type (InterPro:IPR001841), Zinc finger, C3HC4 RING-type (InterPro:IPR018957); BEST Arabidopsis thaliana protein match is: RING/U-box superfamily protein (TAIR:AT1G23980.1); Has 9426 Blast hits to 9402 proteins in 296 s…	0	4.26927	3.39222	3.16675	0.709397	0.384396	0.447277
HORVU0Hr1G012920	receptor-like kinase 1	HC_G	Leucine-rich repeat protein kinase family protein; FUNCTIONS IN: protein serine/threonine kinase activity, kinase activity, ATP binding; INVOLVED IN: protein amino acid phosphorylation, transmembrane receptor protein tyrosine kinase signaling pathway, response to symbiotic fungus; LOCATED IN: plasma membrane, membrane, plant-type cell wall; EXPRESSED IN: 24 plant structures; EXPRESSED DURING: 13 …	0	0	0	0	0	0	0.0228659
HORVU0Hr1G012940	Alcohol dehydrogenase	HC_G	elicitor-activated gene 3-1 (ELI3-1); FUNCTIONS IN: oxidoreductase activity, zinc ion binding; INVOLVED IN: response to bacterium, plant-type hypersensitive response; EXPRESSED IN: 20 plant structures; EXPRESSED DURING: 13 growth stages; CONTAINS InterPro DOMAIN/s: GroES-like (InterPro:IPR011032), Polyketide synthase, enoylreductase (InterPro:IPR020843), Alcohol dehydrogenase GroES-like (InterPro…	0	0	0	0	0	0	0
HORVU0Hr1G012950	Membrane protein PTM1-like	HC_G	NA	NA	0	1.08598	0.632068	0	0	0
HORVU0Hr1G012970	Lung seven transmembrane receptor family protein	HC_G	Lung seven transmembrane receptor family protein; CONTAINS InterPro DOMAIN/s: Transmembrane receptor, eukaryota (InterPro:IPR009637); BEST Arabidopsis thaliana protein match is: Lung seven transmembrane receptor family protein (TAIR:AT2G01070.1); Has 596 Blast hits to 594 proteins in 172 species: Archae - 0; Bacteria - 0; Metazoa - 236; Fungi - 150; Plants - 154; Viruses - 0; Other Eukaryotes - 5…	0	0	0	0	0	0	0
HORVU0Hr1G012990	Flavin-containing monooxygenase family protein	HC_G	YUC11; FUNCTIONS IN: NADP or NADPH binding, oxidoreductase activity, monooxygenase activity, FAD binding, flavin-containing monooxygenase activity; INVOLVED IN: regulation of anatomical structure morphogenesis; LOCATED IN: membrane; EXPRESSED IN: leaf; CONTAINS InterPro DOMAIN/s: Pyridine nucleotide-disulphide oxidoreductase, class-II (InterPro:IPR000103), FAD-dependent pyridine nucleotide-disulp…	0	0.234632	0.276432	0.252827	0.486712	0.320614	0.253682
HORVU0Hr1G013010	Hypro1	HC_G	Galactosyltransferase family protein; FUNCTIONS IN: transferase activity, transferring glycosyl groups; INVOLVED IN: protein amino acid glycosylation; LOCATED IN: endomembrane system, membrane; EXPRESSED IN: 17 plant structures; EXPRESSED DURING: 10 growth stages; CONTAINS InterPro DOMAIN/s: Glycosyl transferase, family 31 (InterPro:IPR002659); BEST Arabidopsis thaliana protein match is: Galactos…	0	0	0	0	0	0	0
HORVU0Hr1G013020	Hypro1	HC_G	Galactosyltransferase family protein; FUNCTIONS IN: transferase activity, transferring glycosyl groups; INVOLVED IN: protein amino acid glycosylation; LOCATED IN: endomembrane system, membrane; EXPRESSED IN: 17 plant structures; EXPRESSED DURING: 10 growth stages; CONTAINS InterPro DOMAIN/s: Glycosyl transferase, family 31 (InterPro:IPR002659); BEST Arabidopsis thaliana protein match is: Galactos…	0	0	0	0	0	0.143216	0.339953
HORVU0Hr1G013030	Early light-induced protein 1, chloroplastic	HC_G	EARLY LIGHT-INDUCABLE PROTEIN (ELIP1); BEST Arabidopsis thaliana protein match is: Chlorophyll A-B binding family protein (TAIR:AT4G14690.1); Has 319 Blast hits to 319 proteins in 50 species: Archae - 0; Bacteria - 5; Metazoa - 0; Fungi - 0; Plants - 259; Viruses - 0; Other Eukaryotes - 55 (source: NCBI BLink).	Encodes an early light-inducible protein.	0	0	0	0.573239	0.323668	0.128049
HORVU0Hr1G013040	Nef-associated protein 1	HC_G	unknown protein; CONTAINS InterPro DOMAIN/s: Uncharacterised protein family UPF0066 (InterPro:IPR001378); Has 30201 Blast hits to 17322 proteins in 780 species: Archae - 12; Bacteria - 1396; Metazoa - 17338; Fungi - 3422; Plants - 5037; Viruses - 0; Other Eukaryotes - 2996 (source: NCBI BLink).	0	1.23678	0.504138	0.832936	3.07331	0.814199	1.9675
HORVU0Hr1G013060	cinnamoyl coa reductase 1	HC_G	cinnamoyl coa reductase 1 (CCR1); CONTAINS InterPro DOMAIN/s: NAD-dependent epimerase/dehydratase (InterPro:IPR001509), NAD(P)-binding domain (InterPro:IPR016040); BEST Arabidopsis thaliana protein match is: cinnamoyl coa reductase (TAIR:AT1G80820.1); Has 12077 Blast hits to 12065 proteins in 1900 species: Archae - 220; Bacteria - 5385; Metazoa - 413; Fungi - 986; Plants - 2545; Viruses - 54; Oth…	Encodes a cinnamoyl CoA reductase. Involved in lignin biosynthesis.	0	0	0	0	0	0
HORVU0Hr1G013070	cinnamoyl coa reductase	HC_G	cinnamoyl coa reductase (CCR2); CONTAINS InterPro DOMAIN/s: NAD-dependent epimerase/dehydratase (InterPro:IPR001509), NAD(P)-binding domain (InterPro:IPR016040); BEST Arabidopsis thaliana protein match is: cinnamoyl coa reductase 1 (TAIR:AT1G15950.1); Has 10779 Blast hits to 10766 proteins in 1817 species: Archae - 140; Bacteria - 4512; Metazoa - 410; Fungi - 946; Plants - 2512; Viruses - 14; Oth…	Encodes an cinnamoyl CoA reductase isoform. Involved in lignin biosynthesis.	0	0	0	0	0	0
HORVU0Hr1G013080	PHD finger protein	HC_G	male sterility 1 (MS1); CONTAINS InterPro DOMAIN/s: Zinc finger, PHD-type, conserved site (InterPro:IPR019786), Zinc finger, PHD-type (InterPro:IPR001965), Zinc finger, FYVE/PHD-type (InterPro:IPR011011), Zinc finger, PHD-finger (InterPro:IPR019787); BEST Arabidopsis thaliana protein match is: RING/FYVE/PHD zinc finger superfamily protein (TAIR:AT1G66170.1); Has 884 Blast hits to 874 proteins in …	Sporophytic factor controlling anther and pollen development. Mutants fail to make functional pollen;pollen degeneration occurs after microspore release and the tapetum also appears abnormally vacuolated. Similar to PHD-finger motif transcription factors.	0	0	0	0	0	0
HORVU0Hr1G013090	Pentatricopeptide repeat-containing protein	HC_G	Pentatricopeptide repeat (PPR) superfamily protein; CONTAINS InterPro DOMAIN/s: Pentatricopeptide repeat (InterPro:IPR002885); BEST Arabidopsis thaliana protein match is: Tetratricopeptide repeat (TPR)-like superfamily protein (TAIR:AT2G02150.1); Has 1807 Blast hits to 1807 proteins in 277 species: Archae - 0; Bacteria - 0; Metazoa - 736; Fungi - 347; Plants - 385; Viruses - 0; Other Eukaryotes -…	0	0	0	0	0	0	0
HORVU0Hr1G013110	unknown function	HC_G	NA	NA	0	0	0	0	0	0
HORVU0Hr1G013140	Tuliposide A-converting enzyme b2, amyloplastic	HC_G	carboxyesterase 13 (CXE13); FUNCTIONS IN: hydrolase activity; INVOLVED IN: metabolic process; LOCATED IN: cellular_component unknown; EXPRESSED IN: 6 plant structures; EXPRESSED DURING: F mature embryo stage, petal differentiation and expansion stage, E expanded cotyledon stage, D bilateral stage; CONTAINS InterPro DOMAIN/s: Lipase, GDXG, active site (InterPro:IPR002168), Alpha/beta hydrolase fol…	0	0	0	0	0	0	0
HORVU0Hr1G013160	alpha/beta-Hydrolases superfamily protein	HC_G	alpha/beta-Hydrolases superfamily protein; FUNCTIONS IN: hydrolase activity; INVOLVED IN: metabolic process; LOCATED IN: cellular_component unknown; EXPRESSED IN: 21 plant structures; EXPRESSED DURING: 13 growth stages; CONTAINS InterPro DOMAIN/s: Alpha/beta hydrolase fold-3 (InterPro:IPR013094); BEST Arabidopsis thaliana protein match is: carboxyesterase 13 (TAIR:AT3G48700.1); Has 9970 Blast hit…	0	0	0	0	0	0	0
HORVU0Hr1G013170	alpha/beta-Hydrolases superfamily protein	HC_G	alpha/beta-Hydrolases superfamily protein; FUNCTIONS IN: hydrolase activity; INVOLVED IN: metabolic process; LOCATED IN: cellular_component unknown; EXPRESSED IN: stem, hypocotyl, root, flower; EXPRESSED DURING: petal differentiation and expansion stage; CONTAINS InterPro DOMAIN/s: Lipase, GDXG, active site (InterPro:IPR002168), Alpha/beta hydrolase fold-3 (InterPro:IPR013094); BEST Arabidopsis t…	0	0	0	0	0	0	0
HORVU0Hr1G013180	alpha/beta-Hydrolases superfamily protein	HC_G	alpha/beta-Hydrolases superfamily protein; FUNCTIONS IN: hydrolase activity; INVOLVED IN: metabolic process; LOCATED IN: cellular_component unknown; EXPRESSED IN: stem, hypocotyl, root, flower; EXPRESSED DURING: petal differentiation and expansion stage; CONTAINS InterPro DOMAIN/s: Lipase, GDXG, active site (InterPro:IPR002168), Alpha/beta hydrolase fold-3 (InterPro:IPR013094); BEST Arabidopsis t…	0	0.0438255	0	0	0	0	0
HORVU0Hr1G013190	histone H2A 6	HC_G	histone H2A 6 (HTA6); FUNCTIONS IN: DNA binding; INVOLVED IN: nucleosome assembly; LOCATED IN: nucleolus; EXPRESSED IN: 27 plant structures; EXPRESSED DURING: 13 growth stages; CONTAINS InterPro DOMAIN/s: Histone H2A (InterPro:IPR002119), Histone-fold (InterPro:IPR009072), Histone core (InterPro:IPR007125); BEST Arabidopsis thaliana protein match is: histone H2A 12 (TAIR:AT5G02560.1); Has 1807 Bl…	Encodes HTA6, a histone H2A protein.	4.92238	4.14237	4.18745	1.39329	2.1634	3.50134
HORVU0Hr1G013200	alpha/beta-Hydrolases superfamily protein	HC_G	alpha/beta-Hydrolases superfamily protein; FUNCTIONS IN: hydrolase activity; INVOLVED IN: metabolic process; LOCATED IN: cellular_component unknown; EXPRESSED IN: 21 plant structures; EXPRESSED DURING: 13 growth stages; CONTAINS InterPro DOMAIN/s: Alpha/beta hydrolase fold-3 (InterPro:IPR013094); BEST Arabidopsis thaliana protein match is: carboxyesterase 13 (TAIR:AT3G48700.1); Has 9970 Blast hit…	0	0	0.318729	0.0906927	0.242487	0.191681	0.0758327
HORVU0Hr1G013220	Glucose-6-phosphate isomerase	HC_G	phosphoglucose isomerase 1 (PGI1); FUNCTIONS IN: glucose-6-phosphate isomerase activity; INVOLVED IN: positive regulation of flower development, starch metabolic process; LOCATED IN: cytosol, chloroplast stroma, chloroplast, plastid, chloroplast envelope; EXPRESSED IN: 24 plant structures; EXPRESSED DURING: 13 growth stages; CONTAINS InterPro DOMAIN/s: Phosphoglucose isomerase, conserved site (In…	The PGI1 gene encodes the plastid phospho-glucose (Glc) isomerase. While pgi1-1 mutant has a deficiency in leaf starch synthesis, it accumulates starch in root cap cells. Flowering time of the pgi1-1 mutant is significantly delayed under short-day conditions.	0	0	0	0	0	0
HORVU0Hr1G013240	Threonine endopeptidase	HC_G	unknown protein; LOCATED IN: chloroplast thylakoid membrane; EXPRESSED IN: 23 plant structures; EXPRESSED DURING: 13 growth stages; BEST Arabidopsis thaliana protein match is: unknown protein (TAIR:AT4G01150.1); Has 30201 Blast hits to 17322 proteins in 780 species: Archae - 12; Bacteria - 1396; Metazoa - 17338; Fungi - 3422; Plants - 5037; Viruses - 0; Other Eukaryotes - 2996 (source: NCBI BLink…	0	4.77322	3.48831	4.64709	3.90845	1.43035	2.30122
HORVU0Hr1G013250	CYCLIN D4;1	HC_G	CYCLIN D4;1 (CYCD4;1); FUNCTIONS IN: cyclin-dependent protein kinase regulator activity; INVOLVED IN: G1 phase of mitotic cell cycle, regulation of cell cycle, response to sucrose stimulus, stomatal lineage progression; LOCATED IN: nucleus; EXPRESSED IN: 18 plant structures; EXPRESSED DURING: 13 growth stages; CONTAINS InterPro DOMAIN/s: Cyclin, C-terminal (InterPro:IPR004367), Cyclin D (InterPro…	Encodes a D-type cyclin CYCD4;1 that physically interacts with CDC2A and is expressed during vascular tissue development, embryogenesis, and formation of lateral root primordia. Its expression is upregulated early during germination.Involved in stomatal cell lineage proliferation in the hypocotyl.	0	0	0.0579453	0	0	0
HORVU0Hr1G013260	Myosin-J heavy chain	HC_G	NA	NA	0	0	0	0	0	0
HORVU0Hr1G013290	nuclear transport factor 2A	HC_G	nuclear transport factor 2A (NTF2A); CONTAINS InterPro DOMAIN/s: Nuclear transport factor 2 (InterPro:IPR002075), Nuclear transport factor 2, Eukaryote (InterPro:IPR018222); BEST Arabidopsis thaliana protein match is: nuclear transport factor 2B (TAIR:AT1G27970.1); Has 977 Blast hits to 977 proteins in 228 species: Archae - 0; Bacteria - 0; Metazoa - 416; Fungi - 243; Plants - 223; Viruses - 0; O…	Encodes an ortholog of yeast NTF2, a nuclear envelop transport protein that functions as the nuclear import receptor for RanGDP, an essential player in nucleocytoplasmic transport.	0.802289	0.900209	1.44084	0.924578	0	0.722857
HORVU0Hr1G013340	Fructose-1,6-bisphosphatase, cytosolic	HC_G	NA	NA	0.910975	0.541143	0.866136	0.756496	0.381375	0.615586
HORVU0Hr1G013350	peroxisome 1	HC_G	NA	NA	0	0.00991701	0	0	0	0
HORVU0Hr1G013380	respiratory burst oxidase homologue D	HC_G	ROOT HAIR DEFECTIVE 2 (RHD2); CONTAINS InterPro DOMAIN/s: Ferredoxin reductase-type FAD-binding domain (InterPro:IPR017927), Cytochrome b245, heavy chain (InterPro:IPR000778), EF-Hand 1, calcium-binding site (InterPro:IPR018247), EF-hand-like domain (InterPro:IPR011992), Ferric reductase-like transmembrane component, N-terminal (InterPro:IPR013130), NADPH oxidase Respiratory burst (InterPro:IPR01…	RHD2 (along with RHD3 and RHD4) is required for normal root hair elongation. Has NADPH oxidase activity. Gene is expressed in the elongation and differention zone in trichoblasts and elongating root hairs. RDH2 is localized to the growing tips of root hair cells. It is required for the production of reactive oxygen species in response to extracellular ATP stimulus. The increase in ROS production …	0	0	0	0	0	0
HORVU0Hr1G013390	GDP-D-mannose 3',5'-epimerase	HC_G	#N/A	#N/A	0	0	0	0	0	0
HORVU0Hr1G013430	Cytochrome c oxidase subunit 3	HC_G	cytochrome c oxidase subunit 3 (COX3); CONTAINS InterPro DOMAIN/s: Cytochrome c oxidase, subunit III (InterPro:IPR000298); BEST Arabidopsis thaliana protein match is: Cytochrome c oxidase, subunit III (TAIR:AT2G07687.1).	Encodes cytochrome c oxidase subunit 3.	1.95834	1.15361	1.68817	1.35411	0.668998	1.58801
HORVU0Hr1G013450	U-box domain-containing protein 33	HC_G	NA	NA	0	0	0	0	0	0
HORVU0Hr1G013460	Transcription factor 25	HC_G	CONTAINS InterPro DOMAIN/s: Basic helix-loop-helix, Nulp1-type (InterPro:IPR006994); Has 2929 Blast hits to 2464 proteins in 333 species: Archae - 2; Bacteria - 151; Metazoa - 913; Fungi - 372; Plants - 141; Viruses - 47; Other Eukaryotes - 1303 (source: NCBI BLink).	0	0	0	0	0	0	0
HORVU0Hr1G013470	serine carboxypeptidase-like 19	HC_G	serine carboxypeptidase-like 6 (scpl6); FUNCTIONS IN: serine-type carboxypeptidase activity; INVOLVED IN: proteolysis; LOCATED IN: endomembrane system; EXPRESSED IN: root; CONTAINS InterPro DOMAIN/s: Peptidase S10, serine carboxypeptidase (InterPro:IPR001563); BEST Arabidopsis thaliana protein match is: serine carboxypeptidase-like 3 (TAIR:AT1G73280.1); Has 3982 Blast hits to 3889 proteins in 444…	0	0	0	0	0	0	0
HORVU0Hr1G013490	Ethylene-responsive transcription factor 15	HC_G	ethylene-responsive element binding factor 15 (ERF15); FUNCTIONS IN: DNA binding, transcription activator activity, sequence-specific DNA binding transcription factor activity; INVOLVED IN: ethylene mediated signaling pathway, regulation of transcription, DNA-dependent, response to chitin; LOCATED IN: chloroplast; EXPRESSED IN: stem, root; CONTAINS InterPro DOMAIN/s: DNA-binding, integrase-type (…	encodes a member of the ERF (ethylene response factor) subfamily B-3 of ERF/AP2 transcription factor family. The protein contains one AP2 domain. There are 18 members in this subfamily including ATERF-1, ATERF-2, AND ATERF-5.	0	0	0	0	0	0
HORVU0Hr1G013510	Homeobox-leucine zipper protein ROC6	HC_G	ANTHOCYANINLESS 2 (ANL2); FUNCTIONS IN: transcription regulator activity, sequence-specific DNA binding transcription factor activity; INVOLVED IN: root development, anthocyanin accumulation in tissues in response to UV light; LOCATED IN: nucleus; EXPRESSED IN: 22 plant structures; EXPRESSED DURING: 13 growth stages; CONTAINS InterPro DOMAIN/s: Homeobox (InterPro:IPR001356), Homeobox, conserved s…	Encodes a homeodomain protein of the HD-GLABRA2 group. Involved in the accumulation of anthocyanin and in root development	0.172316	0.193347	0.123786	0	0	0
HORVU0Hr1G013610	Tetratricopeptide repeat (TPR)-like superfamily protein	HC_G	Tetratricopeptide repeat (TPR)-like superfamily protein; FUNCTIONS IN: binding; LOCATED IN: cellular_component unknown; EXPRESSED IN: 21 plant structures; EXPRESSED DURING: 12 growth stages; CONTAINS InterPro DOMAIN/s: Tetratricopeptide TPR-1 (InterPro:IPR001440), Tetratricopeptide-like helical (InterPro:IPR011990), Tetratricopeptide repeat-containing (InterPro:IPR013026), Tetratricopeptide repea…	0	0.594525	0.333543	0.427087	0	0.451329	0.321398
HORVU0Hr1G013660	DNA mismatch repair protein MutL	HC_G	MUTL protein homolog 3 (MLH3); FUNCTIONS IN: mismatched DNA binding, ATP binding; INVOLVED IN: mismatch repair, reciprocal meiotic recombination; LOCATED IN: chromosome; EXPRESSED IN: inflorescence; CONTAINS InterPro DOMAIN/s: DNA mismatch repair protein, N-terminal (InterPro:IPR014763), MutL, C-terminal, dimerisation (InterPro:IPR014790), DNA mismatch repair protein (InterPro:IPR002099), DNA mis…	DNA mismatch repair protein similar to MutL. Required for normal levels of meiotic crossovers	0	0.018008	0	0.0123304	0	0.00964016
HORVU0Hr1G013680	Mitochondrial transcription termination factor family protein	HC_G	Mitochondrial transcription termination factor family protein; FUNCTIONS IN: molecular_function unknown; INVOLVED IN: biological_process unknown; LOCATED IN: chloroplast; EXPRESSED IN: 22 plant structures; EXPRESSED DURING: 13 growth stages; CONTAINS InterPro DOMAIN/s: Mitochodrial transcription termination factor-related (InterPro:IPR003690); BEST Arabidopsis thaliana protein match is: Mitochond…	0	0	0	0	0	0	0
HORVU0Hr1G013740	unknown function	HC_G	NA	NA	0.588394	0.799867	0.780337	0.20864	0.360776	0.734038
HORVU0Hr1G013750	pentatricopeptide repeat 336	HC_G	maternal effect embryo arrest 40 (MEE40); INVOLVED IN: embryo development ending in seed dormancy; LOCATED IN: chloroplast; EXPRESSED IN: 21 plant structures; EXPRESSED DURING: 13 growth stages; CONTAINS InterPro DOMAIN/s: Pentatricopeptide repeat (InterPro:IPR002885); BEST Arabidopsis thaliana protein match is: Pentatricopeptide repeat (PPR) superfamily protein (TAIR:AT5G64320.1); Has 58723 Blas…	0	0	0	0.0387559	0	0	0
HORVU0Hr1G013770	PRA1 (Prenylated rab acceptor) family protein	HC_G	prenylated RAB acceptor 1.B4 (PRA1.B4); CONTAINS InterPro DOMAIN/s: Prenylated rab acceptor PRA1 (InterPro:IPR004895); BEST Arabidopsis thaliana protein match is: prenylated RAB acceptor 1.B5 (TAIR:AT5G01640.1); Has 506 Blast hits to 506 proteins in 121 species: Archae - 0; Bacteria - 0; Metazoa - 113; Fungi - 53; Plants - 299; Viruses - 0; Other Eukaryotes - 41 (source: NCBI BLink).	0	20.8071	16.6436	18.9466	37.1544	29.3081	34.1499
HORVU0Hr1G013780	Protein LURP-one-related 15	HC_G	Protein of unknown function (DUF567); FUNCTIONS IN: molecular_function unknown; INVOLVED IN: biological_process unknown; LOCATED IN: chloroplast; EXPRESSED IN: 23 plant structures; EXPRESSED DURING: 13 growth stages; CONTAINS InterPro DOMAIN/s: Protein of unknown function DUF567 (InterPro:IPR007612); BEST Arabidopsis thaliana protein match is: Protein of unknown function (DUF567) (TAIR:AT3G11740.…	0	0	0	0	0	0	0
HORVU0Hr1G013800	oligopeptide transporter	HC_G	oligopeptide transporter (OPT3); CONTAINS InterPro DOMAIN/s: Tetrapeptide transporter, OPT1/isp4 (InterPro:IPR004648), Oligopeptide transporter OPT superfamily (InterPro:IPR004813); BEST Arabidopsis thaliana protein match is: oligopeptide transporter 2 (TAIR:AT1G09930.1); Has 1146 Blast hits to 1125 proteins in 109 species: Archae - 0; Bacteria - 26; Metazoa - 0; Fungi - 775; Plants - 337; Viruse…	Encodes an oligopeptide transporter involved in metal homeostasis. It loads iron into the phloem, facilitates iron recirculation from the xylem to the phloem, and regulates both shoot-to-root iron signaling and iron redistribution from mature to developing tissues.	0.04246	0	0	0.061165	0.0362624	0.153025
HORVU0Hr1G013830	Protein kinase superfamily protein	HC_G	roline-rich extensin-like receptor kinase 4 (PERK4); CONTAINS InterPro DOMAIN/s: Protein kinase, ATP binding site (InterPro:IPR017441), Protein kinase, catalytic domain (InterPro:IPR000719), Serine-threonine/tyrosine-protein kinase (InterPro:IPR001245), Protein kinase-like domain (InterPro:IPR011009), Serine/threonine-protein kinase, active site (InterPro:IPR008271); BEST Arabidopsis thaliana pro…	Proline-rich extensin-like receptor kinase 4. Functions at an early stage of ABA signalling inhibiting primary root cell elongation by perturbing Ca2+ homeostasis.	0	0	0	0	0	0
HORVU0Hr1G013850	Succinate dehydrogenase [ubiquinone] flavoprotein subunit, mitochondrial	HC_G	succinate dehydrogenase 1-1 (SDH1-1); FUNCTIONS IN: cobalt ion binding, succinate dehydrogenase activity, ATP binding; INVOLVED IN: mitochondrial electron transport, succinate to ubiquinone; LOCATED IN: mitochondrial respiratory chain complex II, mitochondrion, cell wall; EXPRESSED IN: 26 plant structures; EXPRESSED DURING: 16 growth stages; CONTAINS InterPro DOMAIN/s: Succinate dehydrogenase, fl…	One of two genes in Arabidopsis that encode a flavoprotein subunit of the mitochondrial succinate dehydrogenase complex.	95.0921	127.733	123.522	42.1674	81.4594	55.3337
HORVU0Hr1G013890	Peroxisomal (S)-2-hydroxy-acid oxidase	HC_G	Aldolase-type TIM barrel family protein; FUNCTIONS IN: glycolate oxidase activity; INVOLVED IN: oxidation reduction, metabolic process; LOCATED IN: in 7 components; EXPRESSED IN: cotyledon, fruit, guard cell, juvenile leaf, leaf; EXPRESSED DURING: seedling growth; CONTAINS InterPro DOMAIN/s: Aldolase-type TIM barrel (InterPro:IPR013785), FMN-dependent alpha-hydroxy acid dehydrogenase, active site…	Encodes a glycolate oxidase that modulates reactive oxygen species-mediated signal transduction during nonhost resistance.	4.46026	4.66481	5.30061	3.34213	3.18741	2.53026
HORVU0Hr1G013900	L-lactate dehydrogenase	HC_G	Aldolase-type TIM barrel family protein; FUNCTIONS IN: glycolate oxidase activity, oxidoreductase activity, FMN binding, catalytic activity; INVOLVED IN: oxidation reduction, metabolic process; LOCATED IN: peroxisome; EXPRESSED IN: guard cell, leaf; CONTAINS InterPro DOMAIN/s: Aldolase-type TIM barrel (InterPro:IPR013785), FMN-dependent alpha-hydroxy acid dehydrogenase, active site (InterPro:IPR0…	Encodes a glycolate oxidase that modulates reactive oxygen species-mediated signal transduction during nonhost resistance.	0.618261	0.338977	0.565267	0.0431818	0.042668	0.0422007
HORVU0Hr1G013920	Eukaryotic translation initiation factor 3 subunit L	HC_G	NA	NA	0	0	0	0	0	0
HORVU0Hr1G013930	Chitobiosyldiphosphodolichol beta-mannosyltransferase	HC_G	NA	NA	0	0	0	0	0	0
HORVU0Hr1G013940	Chitobiosyldiphosphodolichol beta-mannosyltransferase	HC_G	NA	NA	0	0	0	0	0	0
HORVU0Hr1G013950	G-box binding factor 3	HC_G	basic region/leucine zipper transcription factor 16 (bZIP16); CONTAINS InterPro DOMAIN/s: Basic-leucine zipper (bZIP) transcription factor (InterPro:IPR004827), G-box binding, MFMR (InterPro:IPR012900), bZIP transcription factor, bZIP-1 (InterPro:IPR011616); BEST Arabidopsis thaliana protein match is: basic region/leucine zipper transcription factor 68 (TAIR:AT1G32150.1); Has 35333 Blast hits to …	Encodes a G group bZIP transcription factor family member that can bind cis elements with an ACGT core, such as G-box, Hex, C-box and As-1. The protein is localized in the nucleus and can homodimerize and can heterodimerize with other G group members.	0.946318	1.59272	1.61299	1.07073	1.09718	1.59674
HORVU0Hr1G013960	Protein kinase family protein	HC_G	WALL ASSOCIATED KINASE (WAK)-LIKE 10 (WAKL10); FUNCTIONS IN: kinase activity; INVOLVED IN: protein amino acid phosphorylation; LOCATED IN: endomembrane system, integral to membrane; EXPRESSED IN: 10 plant structures; EXPRESSED DURING: 8 growth stages; CONTAINS InterPro DOMAIN/s: Wall-associated kinase (InterPro:IPR013695), EGF-like calcium-binding, conserved site (InterPro:IPR018097), Protein kin…	Encodes a twin-domain, kinase-GC signaling molecule that may function in biotic stress responses that is critically dependent on the second messenger cGMP.	0	0	0	0	0	0
HORVU0Hr1G014020	Splicing factor 3B subunit 1	HC_G	splicing factor, putative; FUNCTIONS IN: binding; INVOLVED IN: mRNA processing; LOCATED IN: chloroplast; EXPRESSED IN: 26 plant structures; EXPRESSED DURING: 15 growth stages; CONTAINS InterPro DOMAIN/s: HEAT (InterPro:IPR000357), Armadillo-like helical (InterPro:IPR011989), Splicing factor 3B subunit 1 (InterPro:IPR015016), HEAT, type 2 (InterPro:IPR021133), Armadillo-type fold (InterPro:IPR0160…	0	0	0	0	0	0	0
HORVU0Hr1G014030	PLC-like phosphodiesterases superfamily protein	HC_G	PLC-like phosphodiesterases superfamily protein; FUNCTIONS IN: phospholipase C activity, phosphoric diester hydrolase activity; INVOLVED IN: intracellular signaling pathway, lipid metabolic process; LOCATED IN: endomembrane system; EXPRESSED IN: embryo, flower, seed; EXPRESSED DURING: F mature embryo stage, petal differentiation and expansion stage, E expanded cotyledon stage, D bilateral stage; …	0	0.0540967	0.295909	0.408043	0.124685	0.154002	0.365556
HORVU0Hr1G014040	PI-PLC X domain-containing protein	HC_G	PLC-like phosphodiesterases superfamily protein; FUNCTIONS IN: phospholipase C activity, phosphoric diester hydrolase activity; INVOLVED IN: intracellular signaling pathway, lipid metabolic process; LOCATED IN: endomembrane system; EXPRESSED IN: embryo, flower, seed; EXPRESSED DURING: F mature embryo stage, petal differentiation and expansion stage, E expanded cotyledon stage, D bilateral stage; …	0	0.0849563	0.285976	0.0915447	0	0	0.076545
HORVU0Hr1G014050	Nucleolar complex protein 2 homolog	HC_G	REBELOTE (RBL); INVOLVED IN: floral meristem determinacy; LOCATED IN: nucleus; EXPRESSED IN: 23 plant structures; EXPRESSED DURING: 13 growth stages; CONTAINS InterPro DOMAIN/s: Uncharacterised protein family UPF0120 (InterPro:IPR005343); BEST Arabidopsis thaliana protein match is: Noc2p family (TAIR:AT2G18220.1); Has 382 Blast hits to 364 proteins in 176 species: Archae - 0; Bacteria - 0; Metazo…	0	7.35018	15.8644	13.0775	3.43324	7.7302	6.29244
HORVU0Hr1G014070	Leukotriene A-4 hydrolase homolog	HC_G	peptidase M1 family protein; FUNCTIONS IN: metallopeptidase activity, binding, zinc ion binding; INVOLVED IN: proteolysis, leukotriene biosynthetic process; LOCATED IN: cellular_component unknown; EXPRESSED IN: 18 plant structures; EXPRESSED DURING: 7 growth stages; CONTAINS InterPro DOMAIN/s: Peptidase M1, membrane alanine aminopeptidase (InterPro:IPR001930), Peptidase M1, membrane alanine amino…	0	0.753666	0.918551	0.50407	0.179699	0.236747	0.86637
HORVU0Hr1G014080	TD and POZ domain-containing protein 4	HC_G	BTB-POZ and MATH domain 2 (BPM2); CONTAINS InterPro DOMAIN/s: TRAF-like (InterPro:IPR008974), MATH (InterPro:IPR002083), BTB/POZ fold (InterPro:IPR011333), BTB/POZ (InterPro:IPR013069), Kelch related (InterPro:IPR013089), BTB/POZ-like (InterPro:IPR000210), TRAF-type (InterPro:IPR013322); BEST Arabidopsis thaliana protein match is: BTB-POZ and MATH domain 1 (TAIR:AT5G19000.1); Has 5905 Blast hits …	Encodes a member of the MATH-BTB domain proteins (BPMs) that directly interact with and target for proteasomal degradation the class I homeobox-leucine zipper (HD-ZIP) transcription factor ATHB6. Known members include AT5G19000 (BPM1), AT3G06190 (BPM2), AT2G39760 (BPM3), AT3G03740 (BPM4), AT5G21010 (BPM5) and AT3G43700 (BPM6).	0	0	0	0	0	0
HORVU0Hr1G014100	SCAR homolog 2	HC_G	SCAR homolog 2 (SCAR2); FUNCTIONS IN: molecular_function unknown; INVOLVED IN: in 6 processes; LOCATED IN: SCAR complex, plasma membrane, cytoplasm; EXPRESSED IN: 26 plant structures; EXPRESSED DURING: 13 growth stages; CONTAINS InterPro DOMAIN/s: Actin-binding WH2 (InterPro:IPR003124); BEST Arabidopsis thaliana protein match is: SCAR family protein 4 (TAIR:AT5G01730.1); Has 5162 Blast hits to 22…	Encodes a subunit of the WAVE complex. The WAVE complex is required for activation of ARP2/3 complex which functions in actin microfilament nucleation and branching. Mutations cause defects in both the actin and microtubule cytoskeletons that result in aberrant epidermal cell expansion. itb1 mutants showed irregularities in trichome branch positioning and expansion. The SHD domain of this protein…	0	0	0	0	0	0.0522953
HORVU0Hr1G014110	SCAR-like protein 1	HC_G	SCAR homolog 2 (SCAR2); FUNCTIONS IN: molecular_function unknown; INVOLVED IN: in 6 processes; LOCATED IN: SCAR complex, plasma membrane, cytoplasm; EXPRESSED IN: 26 plant structures; EXPRESSED DURING: 13 growth stages; CONTAINS InterPro DOMAIN/s: Actin-binding WH2 (InterPro:IPR003124); BEST Arabidopsis thaliana protein match is: SCAR family protein 4 (TAIR:AT5G01730.1); Has 5162 Blast hits to 22…	Encodes a subunit of the WAVE complex. The WAVE complex is required for activation of ARP2/3 complex which functions in actin microfilament nucleation and branching. Mutations cause defects in both the actin and microtubule cytoskeletons that result in aberrant epidermal cell expansion. itb1 mutants showed irregularities in trichome branch positioning and expansion. The SHD domain of this protein…	2.17546	3.34698	2.89066	0.461421	0.59271	0.499037
HORVU0Hr1G014120	CASP-like protein 4B3	HC_G	Uncharacterised protein family (UPF0497); FUNCTIONS IN: molecular_function unknown; INVOLVED IN: biological_process unknown; LOCATED IN: plasma membrane, membrane; EXPRESSED IN: 24 plant structures; EXPRESSED DURING: 13 growth stages; CONTAINS InterPro DOMAIN/s: Uncharacterised protein family UPF0497, trans-membrane plant (InterPro:IPR006702); BEST Arabidopsis thaliana protein match is: Uncharact…	0	0	0	0.090083	0.0963426	0.0951963	0
HORVU0Hr1G014140	receptor kinase 2	HC_G	wall associated kinase 5 (WAK5); FUNCTIONS IN: protein serine/threonine kinase activity, kinase activity; INVOLVED IN: protein amino acid phosphorylation; LOCATED IN: plasma membrane; CONTAINS InterPro DOMAIN/s: EGF-like calcium-binding (InterPro:IPR001881), EGF-like, type 3 (InterPro:IPR000742), Serine-threonine/tyrosine-protein kinase (InterPro:IPR001245), Protein kinase-like domain (InterPro:I…	encodes a wall-associated kinase	0	0	0	0	0	0
HORVU0Hr1G014150	Glucose-1-phosphate adenylyltransferase family protein	HC_G	ADP glucose pyrophosphorylase large subunit 1 (APL1); FUNCTIONS IN: glucose-1-phosphate adenylyltransferase activity; INVOLVED IN: cellulose biosynthetic process, biosynthetic process, glycogen biosynthetic process; LOCATED IN: chloroplast, chloroplast stroma, chloroplast envelope; EXPRESSED IN: 26 plant structures; EXPRESSED DURING: 14 growth stages; CONTAINS InterPro DOMAIN/s: Glucose-1-phospha…	Encodes the large subunit of ADP-glucose pyrophosphorylase which catalyzes the first, rate limiting step in starch biosynthesis. The large subunit plays a regulatory role whereas the small subunit (ApS) is the catalytic isoform. Four isoforms (ApL1-4) have been identified. ApL1 is the major large subunit isoform present in leaves. Mutational analysis of APS1 suggests that APL1 and APL2 can compen…	2.92135	3.12287	2.89267	0.136485	0.179815	0.355691
HORVU0Hr1G014170	Chaperone protein DnaJ	HC_G	Chaperone DnaJ-domain superfamily protein; FUNCTIONS IN: unfolded protein binding, heat shock protein binding; INVOLVED IN: protein folding; EXPRESSED IN: 24 plant structures; EXPRESSED DURING: 15 growth stages; CONTAINS InterPro DOMAIN/s: Molecular chaperone, heat shock protein, Hsp40, DnaJ (InterPro:IPR015609), Heat shock protein DnaJ, N-terminal (InterPro:IPR001623), Heat shock protein DnaJ (I…	0	1.16242	0.917082	0.652378	0.446534	0.193034	0.305472
HORVU0Hr1G014190	Chaperone protein DnaJ	HC_G	Chaperone DnaJ-domain superfamily protein; FUNCTIONS IN: unfolded protein binding, heat shock protein binding; INVOLVED IN: protein folding; EXPRESSED IN: 24 plant structures; EXPRESSED DURING: 15 growth stages; CONTAINS InterPro DOMAIN/s: Molecular chaperone, heat shock protein, Hsp40, DnaJ (InterPro:IPR015609), Heat shock protein DnaJ, N-terminal (InterPro:IPR001623), Heat shock protein DnaJ (I…	0	0	0	0	0	0	0
HORVU0Hr1G014200	Orphans transcription factor	HC_G	NA	NA	0.344831	0.193459	0.464466	0.33116	0.196332	0.414254
HORVU0Hr1G014210	Electron transfer flavoprotein subunit alpha	HC_G	electron transfer flavoprotein alpha (ETFALPHA); FUNCTIONS IN: copper ion binding; LOCATED IN: mitochondrion; EXPRESSED IN: 23 plant structures; EXPRESSED DURING: 13 growth stages; CONTAINS InterPro DOMAIN/s: Electron transfer flavoprotein, alpha subunit, C-terminal (InterPro:IPR014731), Rossmann-like alpha/beta/alpha sandwich fold (InterPro:IPR014729), Electron transfer flavoprotein, alpha/beta-…	Encodes the electron transfer flavoprotein ETF alpha, a putative subunit of the mitochondrial electron transfer flavoprotein complex (ETF beta is At5g43430.1) in Arabidopsis. Mutations of the ETF beta gene results in accelerated senescence and early death compared to wild-type during extended darkness.	0	0	0	0	0	0
HORVU0Hr1G014220	DNA-directed RNA polymerase I subunit 1	HC_G	nuclear RNA polymerase A1 (NRPA1); FUNCTIONS IN: DNA-directed RNA polymerase activity, DNA binding, zinc ion binding; INVOLVED IN: transcription; LOCATED IN: nucleus; EXPRESSED IN: 24 plant structures; EXPRESSED DURING: 13 growth stages; CONTAINS InterPro DOMAIN/s: RNA polymerase, N-terminal (InterPro:IPR006592), RNA polymerase, alpha subunit (InterPro:IPR000722), RNA polymerase Rpb1, domain 3 (I…	Encodes a subunit of RNA polymerase I (aka RNA polymerase A).	0.240299	0.680197	0.706185	0.302102	0.97015	0.511746
HORVU0Hr1G014230	Clathrin light chain 2	HC_G	NA	NA	0	0	0	0	0	0
HORVU0Hr1G014240	Electron transfer flavoprotein subunit alpha	HC_G	electron transfer flavoprotein alpha (ETFALPHA); FUNCTIONS IN: copper ion binding; LOCATED IN: mitochondrion; EXPRESSED IN: 23 plant structures; EXPRESSED DURING: 13 growth stages; CONTAINS InterPro DOMAIN/s: Electron transfer flavoprotein, alpha subunit, C-terminal (InterPro:IPR014731), Rossmann-like alpha/beta/alpha sandwich fold (InterPro:IPR014729), Electron transfer flavoprotein, alpha/beta-…	Encodes the electron transfer flavoprotein ETF alpha, a putative subunit of the mitochondrial electron transfer flavoprotein complex (ETF beta is At5g43430.1) in Arabidopsis. Mutations of the ETF beta gene results in accelerated senescence and early death compared to wild-type during extended darkness.	0.18088	0.202956	0.129938	0	0	0.217295
HORVU0Hr1G014270	U3 small nucleolar RNA-associated protein 25	HC_G	FUNCTIONS IN: molecular_function unknown; INVOLVED IN: biological_process unknown; LOCATED IN: nucleus; EXPRESSED IN: 24 plant structures; EXPRESSED DURING: 13 growth stages; CONTAINS InterPro DOMAIN/s: Digestive organ expansion factor, predicted (InterPro:IPR010678); Has 25006 Blast hits to 13379 proteins in 904 species: Archae - 102; Bacteria - 5571; Metazoa - 7448; Fungi - 3168; Plants - 1056;…	0	23.8986	37.1861	34.0694	8.5258	18.4468	14.4513
HORVU0Hr1G014280	DnaJ homolog subfamily B member 12	HC_G	Chaperone DnaJ-domain superfamily protein; FUNCTIONS IN: unfolded protein binding, heat shock protein binding; INVOLVED IN: protein folding; LOCATED IN: cellular_component unknown; CONTAINS InterPro DOMAIN/s: Molecular chaperone, heat shock protein, Hsp40, DnaJ (InterPro:IPR015609), Heat shock protein DnaJ, N-terminal (InterPro:IPR001623), Heat shock protein DnaJ (InterPro:IPR003095), Heat shock …	0	0	0	0	0	0	0
HORVU0Hr1G014290	exoribonuclease 4	HC_G	exoribonuclease 4 (XRN4); CONTAINS InterPro DOMAIN/s: 5&apos;-3&apos; exoribonuclease 2 (InterPro:IPR017151), Zinc finger, CCHC-type (InterPro:IPR001878), Putative 5-3 exonuclease (InterPro:IPR004859); BEST Arabidopsis thaliana protein match is: 5'-3' exoribonuclease 3 (TAIR:AT1G75660.1); Has 1935 Blast hits to 1539 proteins in 314 species: Archae - 0; Bacteria - 132; Metazoa - 355; Fungi - 561; …	Involved in the ethylene response. XRN4 does not appear to regulate ethylene signaling via an RNA-INDUCED SILENCING COMPLEX-based RNA silencing mechanism but acts by independent means. Endogenous suppressor of posttranscriptional gene silencing.	0	0	0	0	0	0
HORVU0Hr1G014300	Transcription factor bHLH25	HC_G	basic helix-loop-helix (bHLH) DNA-binding superfamily protein; FUNCTIONS IN: DNA binding, sequence-specific DNA binding transcription factor activity; INVOLVED IN: regulation of transcription; LOCATED IN: nucleus; CONTAINS InterPro DOMAIN/s: Helix-loop-helix DNA-binding domain (InterPro:IPR001092), Helix-loop-helix DNA-binding (InterPro:IPR011598); BEST Arabidopsis thaliana protein match is: basi…	0	0	0	0	0	0	0
HORVU0Hr1G014360	ammonium transporter 2	HC_G	ammonium transporter 2 (AMT2); FUNCTIONS IN: ammonium transmembrane transporter activity, high affinity secondary active ammonium transmembrane transporter activity; INVOLVED IN: ammonium transport, response to nematode, cellular response to nitrogen starvation; LOCATED IN: plasma membrane; EXPRESSED IN: 24 plant structures; EXPRESSED DURING: 13 growth stages; CONTAINS InterPro DOMAIN/s: Ammonium…	encodes a high-affinity ammonium transporter, which is expressed in shoot and root. Expression in root and shoot is under nitrogen and carbon dioxide regulation, respectively.	0	0	0	0	0	0
HORVU0Hr1G014370	Subtilase family protein	HC_G	Proteinase inhibitor, propeptide; FUNCTIONS IN: identical protein binding, serine-type endopeptidase activity; INVOLVED IN: negative regulation of catalytic activity; LOCATED IN: plasma membrane; EXPRESSED IN: 24 plant structures; EXPRESSED DURING: 15 growth stages; CONTAINS InterPro DOMAIN/s: Proteinase inhibitor, propeptide (InterPro:IPR009020), Proteinase inhibitor I9, subtilisin propeptide (I…	0	0	0	0	0	0	0
HORVU0Hr1G014390	Cysteine/Histidine-rich C1 domain family protein	HC_G	NA	NA	0	0	0	0	0	0
HORVU0Hr1G014400	Beta-fructofuranosidase, insoluble isoenzyme 4	HC_G	beta-fructofuranosidase 5 (FRUCT5); FUNCTIONS IN: hydrolase activity, hydrolyzing O-glycosyl compounds, levanase activity; INVOLVED IN: sucrose catabolic process, using beta-fructofuranosidase, carbohydrate metabolic process; LOCATED IN: vacuole; EXPRESSED IN: 23 plant structures; EXPRESSED DURING: 13 growth stages; CONTAINS InterPro DOMAIN/s: Glycoside hydrolase, family 32 (InterPro:IPR001362), …	Encodes a protein with fructan exohydrolase (FEH) activity acting on levan-type fructans (6-FEH, levanase). The enzyme does not have invertase activity.	0	0	0	0	0	0
HORVU0Hr1G014460	Inactive poly [ADP-ribose] polymerase RCD1	HC_G	RADICAL-INDUCED CELL DEATH1 (RCD1); CONTAINS InterPro DOMAIN/s: WWE domain (InterPro:IPR004170), Poly(ADP-ribose) polymerase, catalytic domain (InterPro:IPR012317), RST domain of plant C-terminal (InterPro:IPR022003); BEST Arabidopsis thaliana protein match is: similar to RCD one 1 (TAIR:AT2G35510.1); Has 179 Blast hits to 178 proteins in 19 species: Archae - 0; Bacteria - 0; Metazoa - 7; Fungi -…	Encodes a protein belonging to the (ADP-ribosyl)transferase domain-containing subfamily of WWE protein-protein interaction domain protein family. Superoxide radicals are necessary and sufficient to propagate cell death or lesion formation in rcd1 mutants. Without stress treatment, RCD1 is localized in the nucleus. Under high salt or oxidative stress, RCD1 is found not only in the nucleus but also…	0.113631	0.0239062	0	0.0327378	0.0646965	0.0255952
HORVU0Hr1G014490	Aquaporin-like superfamily protein	HC_G	plasma membrane intrinsic protein 2A (PIP2A); FUNCTIONS IN: water channel activity; INVOLVED IN: response to water deprivation, response to salt stress, transport, hydrogen peroxide transmembrane transport, water transport; LOCATED IN: plasma membrane, chloroplast, vacuole, membrane; EXPRESSED IN: 24 plant structures; EXPRESSED DURING: 14 growth stages; CONTAINS InterPro DOMAIN/s: Major intrinsic…	a member of the plasma membrane intrinsic protein subfamily PIP2. localizes to the plasma membrane and exhibits water transport activity in Xenopus oocyte. expressed specifically in the vascular bundles and protein level increases slightly during leaf dev. When expressed in yeast cells can conduct hydrogen peroxide into those cells.	0	0	0	0	0	0
HORVU0Hr1G014510	unknown function	HC_G	NA	NA	0	0	0	0	0	0
HORVU0Hr1G014520	Plant invertase/pectin methylesterase inhibitor superfamily protein	HC_G	NA	NA	0	0	0	0	0	0
HORVU0Hr1G014540	undescribed protein	HC_G	NA	NA	0	0	0	0	0.229087	0.0906312
HORVU0Hr1G014570	unknown function	HC_G	NA	NA	0	0	0.154021	0	0	0.128785
HORVU0Hr1G014630	Protein kinase superfamily protein	HC_G	S-locus lectin protein kinase family protein; FUNCTIONS IN: in 6 functions; INVOLVED IN: protein amino acid phosphorylation, recognition of pollen; LOCATED IN: endomembrane system; EXPRESSED IN: 7 plant structures; EXPRESSED DURING: 6 growth stages; CONTAINS InterPro DOMAIN/s: Curculin-like (mannose-binding) lectin (InterPro:IPR001480), Protein kinase, ATP binding site (InterPro:IPR017441), PAN-2…	0	0.191591	0.262001	0.258062	0.101198	0.445426	0.251741
HORVU0Hr1G014650	Protein kinase superfamily protein	HC_G	B120; FUNCTIONS IN: protein serine/threonine kinase activity, sugar binding, protein kinase activity, ATP binding; INVOLVED IN: protein amino acid phosphorylation, recognition of pollen; LOCATED IN: plasma membrane; EXPRESSED IN: 13 plant structures; EXPRESSED DURING: 8 growth stages; CONTAINS InterPro DOMAIN/s: Curculin-like (mannose-binding) lectin (InterPro:IPR001480), PAN-2 domain (InterPro:I…	0	0	0	0	0	0	0
HORVU0Hr1G014660	unknown function	HC_G	NA	NA	0	0	0	0	0	0
HORVU0Hr1G014720	Leaf-specific thionin	HC_G	NA	NA	0	0	0	0	0	0
HORVU0Hr1G014750	thionin 2.1	HC_G	Plant thionin; FUNCTIONS IN: toxin receptor binding; INVOLVED IN: defense response; LOCATED IN: endomembrane system; EXPRESSED IN: 10 plant structures; EXPRESSED DURING: 7 growth stages; CONTAINS InterPro DOMAIN/s: Thionin (InterPro:IPR001010); BEST Arabidopsis thaliana protein match is: thionin 2.2 (TAIR:AT5G36910.1); Has 206 Blast hits to 206 proteins in 26 species: Archae - 0; Bacteria - 0; Me…	Predicted to encode a PR (pathogenesis-related) protein. Belongs to the plant thionin (PR-13) family with the following members: At1g66100, At5g36910, At1g72260, At2g15010, At1g12663, At1g12660.	0	0	0	0	0	0
HORVU0Hr1G014760	kinesin 3	HC_G	ATP binding microtubule motor family protein; FUNCTIONS IN: microtubule motor activity, ATP binding; INVOLVED IN: microtubule-based movement; LOCATED IN: chloroplast; CONTAINS InterPro DOMAIN/s: Kinesin, motor region, conserved site (InterPro:IPR019821), Kinesin, motor domain (InterPro:IPR001752); BEST Arabidopsis thaliana protein match is: P-loop containing nucleoside triphosphate hydrolases sup…	0	1.15679	0.194696	0.1662	1.06649	0.175634	0.833807
HORVU0Hr1G014770	kinesin 2	HC_G	ATP binding microtubule motor family protein; FUNCTIONS IN: microtubule motor activity, ATP binding; INVOLVED IN: microtubule-based movement; LOCATED IN: chloroplast; CONTAINS InterPro DOMAIN/s: Kinesin, motor region, conserved site (InterPro:IPR019821), Kinesin, motor domain (InterPro:IPR001752); BEST Arabidopsis thaliana protein match is: P-loop containing nucleoside triphosphate hydrolases sup…	0	0	0	0	0	0.169333	0.401947
HORVU0Hr1G014780	plastid developmental protein DAG, putative	HC_G	differentiation and greening-like 1 (DAL1); FUNCTIONS IN: molecular_function unknown; INVOLVED IN: plastid organization, endonucleolytic cleavage of tetracistronic rRNA transcript (SSU-rRNA, LSU-rRNA, 4.5S-rRNA, 5S-rRNA); LOCATED IN: chloroplast; EXPRESSED IN: 22 plant structures; EXPRESSED DURING: 13 growth stages; BEST Arabidopsis thaliana protein match is: plastid developmental protein DAG, pu…	0	0	0	0	0	0	0
HORVU0Hr1G014810	2,3-bisphosphoglycerate-independent phosphoglycerate mutase	HC_G	NA	NA	0	0	0	0	0	0
HORVU0Hr1G014840	Leucine-rich repeat receptor-like protein kinase family protein	HC_G	disease resistance family protein / LRR family protein; INVOLVED IN: signal transduction, defense response to fungus, defense response; LOCATED IN: cell wall; EXPRESSED IN: 10 plant structures; EXPRESSED DURING: 7 growth stages; CONTAINS InterPro DOMAIN/s: Leucine-rich repeat-containing N-terminal domain, type 2 (InterPro:IPR013210), Leucine-rich repeat (InterPro:IPR001611); BEST Arabidopsis thal…	0	0	0	0	0	0	0
HORVU0Hr1G014880	Leucine-rich repeat receptor-like protein kinase family protein	HC_G	Leucine-rich repeat transmembrane protein kinase family protein; FUNCTIONS IN: protein serine/threonine kinase activity, protein kinase activity, ATP binding; INVOLVED IN: transmembrane receptor protein tyrosine kinase signaling pathway, protein amino acid phosphorylation; EXPRESSED IN: root, cultured cell; CONTAINS InterPro DOMAIN/s: Protein kinase, ATP binding site (InterPro:IPR017441), Protein…	0	0	0	0	0	0	0
HORVU0Hr1G014900	Trihelix transcription factor GT-2	HC_G	GT2; CONTAINS InterPro DOMAIN/s: SANT, DNA-binding (InterPro:IPR001005), MYB-like (InterPro:IPR017877); BEST Arabidopsis thaliana protein match is: Duplicated homeodomain-like superfamily protein (TAIR:AT1G76880.1); Has 2646 Blast hits to 1586 proteins in 181 species: Archae - 0; Bacteria - 36; Metazoa - 813; Fungi - 181; Plants - 797; Viruses - 41; Other Eukaryotes - 778 (source: NCBI BLink).	encodes a plant trihelix DNA-binding protein	3.32355	2.58624	2.99689	0.368591	0.205855	0.275643
HORVU0Hr1G014940	Zinc finger with UFM1-specific peptidase domain protein	HC_G	Peptidase C78, ubiquitin fold modifier-specific peptidase 1/ 2; CONTAINS InterPro DOMAIN/s: Peptidase C78, ubiquitin fold modifier-specific peptidase 1/ 2 (InterPro:IPR012462); Has 1807 Blast hits to 1807 proteins in 277 species: Archae - 0; Bacteria - 0; Metazoa - 736; Fungi - 347; Plants - 385; Viruses - 0; Other Eukaryotes - 339 (source: NCBI BLink).	0	0.0727753	0	0.078419	0.167736	0	0.163925
HORVU0Hr1G014950	Protein kinase superfamily protein	HC_G	Protein kinase superfamily protein; FUNCTIONS IN: protein serine/threonine kinase activity, protein kinase activity, kinase activity, ATP binding; INVOLVED IN: protein amino acid phosphorylation; LOCATED IN: chloroplast; EXPRESSED IN: 6 plant structures; EXPRESSED DURING: 4 anthesis, petal differentiation and expansion stage; CONTAINS InterPro DOMAIN/s: Protein kinase, ATP binding site (InterPro:…	0	0	0	0	0	0	0
HORVU0Hr1G014960	GDSL esterase/lipase	HC_G	GDSL-like Lipase/Acylhydrolase superfamily protein; FUNCTIONS IN: hydrolase activity, acting on ester bonds, carboxylesterase activity; INVOLVED IN: lipid metabolic process; LOCATED IN: endomembrane system; EXPRESSED IN: 20 plant structures; EXPRESSED DURING: 13 growth stages; CONTAINS InterPro DOMAIN/s: Lipase, GDSL (InterPro:IPR001087); BEST Arabidopsis thaliana protein match is: GDSL-like Lipa…	GDSL-motif esterase/acyltransferase/lipase. Enzyme group with broad substrate specificity that may catalyze acyltransfer or hydrolase reactions with lipid and non-lipid substrates.	1.97683	1.06053	1.33133	1.4808	0.619036	1.26904
HORVU0Hr1G014980	4-coumarate:CoA ligase 2	HC_G	acyl activating enzyme 1 (AAE1); FUNCTIONS IN: AMP binding; INVOLVED IN: metabolic process; LOCATED IN: peroxisome; EXPRESSED IN: 22 plant structures; EXPRESSED DURING: 13 growth stages; CONTAINS InterPro DOMAIN/s: AMP-binding, conserved site (InterPro:IPR020845), AMP-dependent synthetase/ligase (InterPro:IPR000873); BEST Arabidopsis thaliana protein match is: AMP-dependent synthetase and ligase …	0	0	0	0	0	0	0
HORVU0Hr1G015030	unknown function	HC_G	NA	NA	0.247567	0.304492	0.307807	0.109732	0.303593	0.137265
HORVU0Hr1G015130	Pre-mRNA-splicing factor ISY1 homolog	HC_G	FUNCTIONS IN: molecular_function unknown; INVOLVED IN: biological_process unknown; LOCATED IN: chloroplast; EXPRESSED IN: 22 plant structures; EXPRESSED DURING: 13 growth stages; CONTAINS InterPro DOMAIN/s: Isy1-like splicing (InterPro:IPR009360); Has 1147 Blast hits to 965 proteins in 236 species: Archae - 12; Bacteria - 13; Metazoa - 351; Fungi - 230; Plants - 49; Viruses - 9; Other Eukaryotes …	0	0	0	0	0	0	0
HORVU0Hr1G015160	Disease resistance protein	HC_G	LRR and NB-ARC domains-containing disease resistance protein; FUNCTIONS IN: ATP binding; INVOLVED IN: defense response, apoptosis; CONTAINS InterPro DOMAIN/s: NB-ARC (InterPro:IPR002182), Disease resistance protein (InterPro:IPR000767); BEST Arabidopsis thaliana protein match is: Disease resistance protein (CC-NBS-LRR class) family (TAIR:AT1G59218.2); Has 17665 Blast hits to 14865 proteins in 568…	0	0	0	0	0	0	0
HORVU0Hr1G015180	AT-hook motif nuclear-localized protein 1	HC_G	AT-hook motif nuclear-localized protein 1 (AHL1); FUNCTIONS IN: DNA binding; LOCATED IN: mitochondrion, nucleolus, nucleus, cytoplasm; EXPRESSED IN: 9 plant structures; EXPRESSED DURING: LP.04 four leaves visible, 4 anthesis, petal differentiation and expansion stage; CONTAINS InterPro DOMAIN/s: Protein of unknown function DUF296 (InterPro:IPR005175), AT hook, DNA-binding motif (InterPro:IPR01795…	0	0.203721	0.285732	0.292693	0.0782578	0.0773267	0.183551
HORVU0Hr1G015190	Disease resistance protein RPM1	HC_G	NA	NA	0	0	0	0	0	0
HORVU0Hr1G015220	chloride channel B	HC_G	chloride channel B (CLC-B); FUNCTIONS IN: nitrate:hydrogen symporter activity, anion channel activity, voltage-gated chloride channel activity; INVOLVED IN: chloride transport, transmembrane transport; LOCATED IN: plant-type vacuole membrane, intracellular; EXPRESSED IN: 13 plant structures; EXPRESSED DURING: 8 growth stages; CONTAINS InterPro DOMAIN/s: Chloride channel, core (InterPro:IPR014743)…	member of Anion channel protein family	0	0.066444	0.0850784	0.0909903	0.179815	0.177846
HORVU0Hr1G015230	NB-ARC domain-containing disease resistance protein	HC_G	NB-ARC domain-containing disease resistance protein; FUNCTIONS IN: protein binding; INVOLVED IN: apoptosis, defense response; LOCATED IN: endomembrane system; EXPRESSED IN: 23 plant structures; EXPRESSED DURING: 14 growth stages; CONTAINS InterPro DOMAIN/s: Leucine-rich repeat-containing protein (InterPro:IPR015766), NB-ARC (InterPro:IPR002182), Leucine-rich repeat (InterPro:IPR001611), Disease r…	0	0.208805	0.175717	0.174998	0.106948	0	0.0209035
HORVU0Hr1G015280	Leucine-rich receptor-like protein kinase family protein	HC_G	Leucine-rich receptor-like protein kinase family protein; CONTAINS InterPro DOMAIN/s: Protein kinase, ATP binding site (InterPro:IPR017441), Serine/threonine-protein kinase domain (InterPro:IPR002290), Leucine-rich repeat-containing N-terminal domain, type 2 (InterPro:IPR013210), Leucine-rich repeat (InterPro:IPR001611), Serine/threonine-protein kinase-like domain (InterPro:IPR017442), Protein ki…	Encodes a leucine-rich repeat receptor kinase (LRR-RK) involved in the perception of PSY1. PSY1 is an 18-aa tyrosine-sulfated glycopeptide encoded by AT5G58650 that promotes cellular proliferation and expansion.	0	0	0.0312898	0	0.0661317	0.0261629
HORVU0Hr1G015360	undescribed protein	HC_G	NA	NA	2.6483	1.06587	2.10924	1.52598	1.37671	2.48984
HORVU0Hr1G015370	Protein of unknown function (DUF579)	HC_G	Protein of unknown function (DUF579); CONTAINS InterPro DOMAIN/s: Protein of unknown function DUF579 (InterPro:IPR021148), Conserved hypothetical protein CHP01627 (InterPro:IPR006514); BEST Arabidopsis thaliana protein match is: Protein of unknown function (DUF579) (TAIR:AT3G50220.1); Has 1807 Blast hits to 1807 proteins in 277 species: Archae - 0; Bacteria - 0; Metazoa - 736; Fungi - 347; Plants…	Encode a DUF579 (domain of unknown function 579) containing protein essential for normal xylan synthesis and deposition in the secondary cell wall.	0	0.0752872	0.144603	0.257751	0.0509369	0.161213
HORVU0Hr1G015380	serine/threonine protein kinase 1	HC_G	CBL-interacting protein kinase 2 (CIPK2); FUNCTIONS IN: protein serine/threonine kinase activity, protein kinase activity, kinase activity, ATP binding; INVOLVED IN: signal transduction, protein amino acid phosphorylation; LOCATED IN: cellular_component unknown; EXPRESSED IN: stem, leaf whorl, root, flower; EXPRESSED DURING: petal differentiation and expansion stage; CONTAINS InterPro DOMAIN/s: P…	Encodes CBL-interacting protein kinase 2 (CIPK2).	2.1709	3.18855	3.57426	1.32083	2.7177	2.0896
HORVU0Hr1G015390	Formin-like protein 10	HC_G	formin homology5 (Fh5); CONTAINS InterPro DOMAIN/s: Actin-binding FH2/DRF autoregulatory (InterPro:IPR003104), Actin-binding FH2 (InterPro:IPR015425); BEST Arabidopsis thaliana protein match is: Actin-binding FH2 (formin homology 2) family protein (TAIR:AT3G05470.1); Has 73342 Blast hits to 35453 proteins in 1612 species: Archae - 110; Bacteria - 13185; Metazoa - 27017; Fungi - 7334; Plants - 129…	Encodes a protein with similarity to formins that is involved in cytokinesis. Loss of function mutations exhibit delayed cellularization during endosperm development. FH5 is expressed in the endosperm and the protein localizes to the cell plate. FH5 was shown to be a maternally expressed imprinted gene.	1.73637	2.77202	3.05418	0.882811	2.36977	1.52995
HORVU0Hr1G015410	Cleavage and polyadenylation specificity factor subunit 4	HC_G	cleavage and polyadenylation specificity factor 30 (CPSF30); CONTAINS InterPro DOMAIN/s: Zinc finger, CCCH-type (InterPro:IPR000571), YTH domain (InterPro:IPR007275); BEST Arabidopsis thaliana protein match is: YTH family protein (TAIR:AT4G11970.3); Has 12035 Blast hits to 8168 proteins in 547 species: Archae - 4; Bacteria - 678; Metazoa - 8047; Fungi - 1112; Plants - 779; Viruses - 126; Other Eu…	Encodes AtCPSF30, the 30-KDa subunit of cleavage and polyadenylation specificity factor. AtCPSF30 is a probable processing endonuclease. Nucleus-localized RNA binding protein capable of interacting with itself and with calmodulin. Its RNA-binding activity is inhibited by calmodulin in a calcium-dependent fashion.	2.17339	1.03528	1.63494	4.01692	0.887217	2.808
HORVU0Hr1G015420	EH domain-containing protein 1	HC_G	EPS15 homology domain 1 (EHD1); FUNCTIONS IN: GTP binding, GTPase activity, calcium ion binding; INVOLVED IN: endocytosis; LOCATED IN: endosome, microsome, membrane, cytoplasm; EXPRESSED IN: 24 plant structures; EXPRESSED DURING: 15 growth stages; CONTAINS InterPro DOMAIN/s: EF-HAND 2 (InterPro:IPR018249), EPS15 homology (EH) (InterPro:IPR000261), Dynamin, GTPase domain (InterPro:IPR001401), EF-h…	Encodes AtEHD1, one of the Arabidopsis Eps15 homology domain proteins involved in endocytosis (AtEHD2, At4g05520).	2.95219	2.40292	3.26457	2.84444	2.09417	2.79943
HORVU0Hr1G015440	Ethylene responsive transcription factor 4	HC_G	NA	NA	7.88092	5.42626	5.40406	7.5095	4.23454	6.11701
HORVU0Hr1G015470	Chlorophyll synthase, chloroplastic	HC_G	NA	NA	0	0	0	0	0	0
HORVU0Hr1G015500	Peroxidase	HC_G	NA	NA	0	0	0	0	0	0
HORVU0Hr1G015520	unknown function	HC_G	NA	NA	0	0	0	0	0.0963296	0
HORVU0Hr1G015530	receptor kinase 2	HC_G	Protein kinase superfamily protein; FUNCTIONS IN: protein serine/threonine kinase activity, protein kinase activity, kinase activity, ATP binding; INVOLVED IN: protein amino acid phosphorylation; LOCATED IN: cellular_component unknown; EXPRESSED IN: 23 plant structures; EXPRESSED DURING: 13 growth stages; CONTAINS InterPro DOMAIN/s: Protein kinase, ATP binding site (InterPro:IPR017441), Protein k…	0	1.3498	2.93187	1.84758	0.756751	0.893142	0.838164
HORVU0Hr1G015560	O-fucosyltransferase family protein	HC_G	O-fucosyltransferase family protein; CONTAINS InterPro DOMAIN/s: GDP-fucose protein O-fucosyltransferase (InterPro:IPR019378); Has 30201 Blast hits to 17322 proteins in 780 species: Archae - 12; Bacteria - 1396; Metazoa - 17338; Fungi - 3422; Plants - 5037; Viruses - 0; Other Eukaryotes - 2996 (source: NCBI BLink).	0	5.15795	6.86358	5.69689	2.69344	5.68988	3.81947
HORVU0Hr1G015570	Lipid A export ATP-binding/permease protein MsbA	HC_G	P-glycoprotein 14 (PGP14); FUNCTIONS IN: ATPase activity, coupled to transmembrane movement of substances; INVOLVED IN: transport, transmembrane transport; LOCATED IN: integral to membrane; EXPRESSED IN: 9 plant structures; EXPRESSED DURING: LP.04 four leaves visible, LP.02 two leaves visible, LP.12 twelve leaves visible; CONTAINS InterPro DOMAIN/s: ATPase, AAA+ type, core (InterPro:IPR003593), A…	Encodes an ATP-binding cassette (ABC) transporter. Expressed in the vascular tissue of primary stem.	0	0.0529601	0	0	0	0.0113404
HORVU0Hr1G015590	receptor-like kinase 902	HC_G	PRK2A; FUNCTIONS IN: protein serine/threonine kinase activity, protein kinase activity, ATP binding; INVOLVED IN: protein amino acid phosphorylation, transmembrane receptor protein tyrosine kinase signaling pathway, pollen tube growth; LOCATED IN: plasma membrane; EXPRESSED IN: 9 plant structures; EXPRESSED DURING: L mature pollen stage, M germinated pollen stage, 4 anthesis, C globular stage, pe…	Pollen receptor kinase. Coexpression of AtPRK2a with AtRopGEF12 resulted in isotropic pollen tube growth.	0.550852	0.339946	0.573785	3.49149	2.52996	3.02751
HORVU0Hr1G015600	Cytochrome P450 superfamily protein	HC_G	cytochrome p450 71b6 (CYP71B6); FUNCTIONS IN: electron carrier activity, monooxygenase activity, iron ion binding, oxygen binding, heme binding; INVOLVED IN: oxidation reduction; LOCATED IN: mitochondrion, endoplasmic reticulum, plasma membrane, membrane; EXPRESSED IN: 25 plant structures; EXPRESSED DURING: 13 growth stages; CONTAINS InterPro DOMAIN/s: Cytochrome P450 (InterPro:IPR001128), Cytoch…	Encodes a cytochrome P450 monooxygenase that converts indole-3-acetonitrile to indole-3-aldehyde / indole-3-carboxylic acid and cyanide.	0.602567	0.836687	1.13627	2.43045	1.78399	2.03591
HORVU0Hr1G015630	Pentatricopeptide repeat-containing protein	HC_G	Tetratricopeptide repeat (TPR)-like superfamily protein; FUNCTIONS IN: molecular_function unknown; INVOLVED IN: biological_process unknown; LOCATED IN: endomembrane system; CONTAINS InterPro DOMAIN/s: Pentatricopeptide repeat (InterPro:IPR002885); BEST Arabidopsis thaliana protein match is: Tetratricopeptide repeat (TPR)-like superfamily protein (TAIR:AT1G59720.1); Has 38274 Blast hits to 14497 p…	0	0.935057	1.92206	1.28837	1.00692	1.3615	1.18776
HORVU0Hr1G015660	DNA mismatch repair protein MutL	HC_G	MUTL-homologue 1 (MLH1); FUNCTIONS IN: protein binding, bridging; INVOLVED IN: in 6 processes; LOCATED IN: nuclear chromatin; EXPRESSED IN: 14 plant structures; EXPRESSED DURING: 6 growth stages; CONTAINS InterPro DOMAIN/s: DNA mismatch repair protein Mlh1 (InterPro:IPR011186), DNA mismatch repair, conserved site (InterPro:IPR014762), ATPase-like, ATP-binding domain (InterPro:IPR003594), DNA mism…	Encodes a protein with similarity to Mut1 DNA mismatch repair protein, from E.coli. The protein is expressed during prophase I of meiosis, colocalizes with MLH3 throughout pachytene and is dependent on MLH3 for proper localization.	0	0	0	0.278948	0	0
HORVU0Hr1G015680	UPF0392 protein	HC_G	Domain of unknown function (DUF23); CONTAINS InterPro DOMAIN/s: Protein of unknown function DUF23 (InterPro:IPR008166); BEST Arabidopsis thaliana protein match is: Domain of unknown function (DUF23) (TAIR:AT5G40720.1); Has 241 Blast hits to 241 proteins in 76 species: Archae - 0; Bacteria - 129; Metazoa - 0; Fungi - 0; Plants - 86; Viruses - 0; Other Eukaryotes - 26 (source: NCBI BLink).	0	0.219692	0.200286	0.256456	0.0632947	0.187625	0.164951
HORVU0Hr1G015700	Alpha/beta hydrolase family protein	HC_G	unknown protein; CONTAINS InterPro DOMAIN/s: Protein of unknown function DUF2048 (InterPro:IPR019149); Has 421 Blast hits to 334 proteins in 155 species: Archae - 2; Bacteria - 147; Metazoa - 215; Fungi - 0; Plants - 43; Viruses - 0; Other Eukaryotes - 14 (source: NCBI BLink).	0	0	0	0	0	0	0
HORVU0Hr1G015710	transcription factor-related	HC_G	bZIP transcription factor family protein; FUNCTIONS IN: DNA binding, sequence-specific DNA binding transcription factor activity; INVOLVED IN: regulation of transcription, DNA-dependent; EXPRESSED IN: leaf whorl, root, flower, seed; EXPRESSED DURING: 4 anthesis, petal differentiation and expansion stage, E expanded cotyledon stage; CONTAINS InterPro DOMAIN/s: Basic-leucine zipper (bZIP) transcrip…	0	0.0196868	0.0165672	0	0.015125	0	0.00591255
HORVU0Hr1G015750	Proteasome subunit beta type-3	HC_G	proteasome beta subunit C1 (PBC1); FUNCTIONS IN: peptidase activity, endopeptidase activity, threonine-type endopeptidase activity; INVOLVED IN: ubiquitin-dependent protein catabolic process; LOCATED IN: proteasome core complex, proteasome complex, plasma membrane; EXPRESSED IN: 23 plant structures; EXPRESSED DURING: 14 growth stages; CONTAINS InterPro DOMAIN/s: Proteasome, beta-type subunit, con…	20S proteasome beta subunit PBC1 truncated protein (PBC1)	253.744	224.902	261.713	246.642	176.396	218.517
HORVU0Hr1G015770	Protein S-acyltransferase 24	HC_G	TIP GROWTH DEFECTIVE 1 (TIP1); FUNCTIONS IN: acyl binding, S-acyltransferase activity; INVOLVED IN: response to salt stress, cell tip growth; EXPRESSED IN: 28 plant structures; EXPRESSED DURING: 15 growth stages; CONTAINS InterPro DOMAIN/s: Zinc finger, DHHC-type (InterPro:IPR001594), Ankyrin repeat-containing domain (InterPro:IPR020683), Ankyrin repeat (InterPro:IPR002110); BEST Arabidopsis thal…	Encodes a protein containing ankyrin and DHHC-CRD domain. Acts to restrict the size of the swelling that forms at the beginning of root hair cell growth, possibly by a mechanism that requires RHD1. Mutant displays defects in both root hair and pollen tube growth.	8.05715	11.7167	9.64462	6.21607	9.88497	7.54798
HORVU0Hr1G015780	Receptor-like protein kinase	HC_G	Protein kinase superfamily protein; FUNCTIONS IN: protein serine/threonine kinase activity, protein kinase activity, kinase activity, ATP binding; INVOLVED IN: protein amino acid phosphorylation; LOCATED IN: endomembrane system; CONTAINS InterPro DOMAIN/s: Protein kinase, ATP binding site (InterPro:IPR017441), Serine/threonine-protein kinase domain (InterPro:IPR002290), Serine/threonine-protein k…	0	1.9902	3.07599	2.97152	0.764518	0.844295	0.503958
HORVU0Hr1G015810	kinesin-like protein 1	HC_G	P-loop nucleoside triphosphate hydrolases superfamily protein with CH (Calponin Homology) domain; FUNCTIONS IN: microtubule motor activity, ATP binding; INVOLVED IN: microtubule-based movement; LOCATED IN: plasma membrane; EXPRESSED IN: 24 plant structures; EXPRESSED DURING: 13 growth stages; CONTAINS InterPro DOMAIN/s: Kinesin, motor region, conserved site (InterPro:IPR019821), Calponin-homology…	0	4.19763	5.9358	6.07395	1.29575	2.69723	2.02609
HORVU0Hr1G015820	Apoptosis inhibitor 5	HC_G	Apoptosis inhibitory protein 5 (API5); FUNCTIONS IN: binding; INVOLVED IN: biological_process unknown; LOCATED IN: cellular_component unknown; CONTAINS InterPro DOMAIN/s: Apoptosis inhibitory 5 (InterPro:IPR008383), Armadillo-type fold (InterPro:IPR016024); BEST Arabidopsis thaliana protein match is: Apoptosis inhibitory protein 5 (API5) (TAIR:AT2G34040.1); Has 834 Blast hits to 647 proteins in 1…	0	3.98629	3.50046	3.45501	4.99337	3.35509	2.88891
HORVU0Hr1G015830	Ribonuclease J	HC_G	embryo defective 2746 (emb2746); FUNCTIONS IN: hydrolase activity, DNA binding, catalytic activity; INVOLVED IN: metabolic process, embryo development ending in seed dormancy; LOCATED IN: chloroplast; EXPRESSED IN: 22 plant structures; EXPRESSED DURING: 13 growth stages; CONTAINS InterPro DOMAIN/s: SANT, DNA-binding (InterPro:IPR001005), RNA-metabolising metallo-beta-lactamase (InterPro:IPR011108…	Encodes a member of the metallo-beta-lactamase protein family that plays a vital role in embryo morphogenesis and apical-basal pattern formation by regulating chloroplast development. In bacteria, RNase J plays an important role in rRNA maturation and in the 5&#8242; stability of mRNA.	0	0	0	0	0.0930079	0.0735913
HORVU0Hr1G015840	Ribonuclease J	HC_G	embryo defective 2746 (emb2746); FUNCTIONS IN: hydrolase activity, DNA binding, catalytic activity; INVOLVED IN: metabolic process, embryo development ending in seed dormancy; LOCATED IN: chloroplast; EXPRESSED IN: 22 plant structures; EXPRESSED DURING: 13 growth stages; CONTAINS InterPro DOMAIN/s: SANT, DNA-binding (InterPro:IPR001005), RNA-metabolising metallo-beta-lactamase (InterPro:IPR011108…	Encodes a member of the metallo-beta-lactamase protein family that plays a vital role in embryo morphogenesis and apical-basal pattern formation by regulating chloroplast development. In bacteria, RNase J plays an important role in rRNA maturation and in the 5&#8242; stability of mRNA.	0	0	0	0	0	0
HORVU0Hr1G015850	Leucine-rich repeat family protein, putative, expressed	HC_G	NA	NA	0	0	0	0	0	0
HORVU0Hr1G015890	IBR domain-containing protein isoform 3	HC_G	ARIADNE 7 (ARI7); FUNCTIONS IN: zinc ion binding, nucleic acid binding; EXPRESSED IN: 23 plant structures; EXPRESSED DURING: 14 growth stages; CONTAINS InterPro DOMAIN/s: Zinc finger, C6HC-type (InterPro:IPR002867), Zinc finger, RING-type (InterPro:IPR001841), Zinc finger, CCHC-type (InterPro:IPR001878); BEST Arabidopsis thaliana protein match is: RING/U-box superfamily protein (TAIR:AT1G05890.1)…	0	0.0314922	0.0662547	0.101803	0.199608	0.322745	0.340491
HORVU0Hr1G015930	Ergosterol biosynthetic protein 28	HC_G	homolog of yeast ergosterol28 (ERG28); INVOLVED IN: biological_process unknown; LOCATED IN: endomembrane system, integral to membrane; EXPRESSED IN: 22 plant structures; EXPRESSED DURING: 13 growth stages; CONTAINS InterPro DOMAIN/s: Erg28-like (InterPro:IPR005352); Has 223 Blast hits to 223 proteins in 105 species: Archae - 0; Bacteria - 0; Metazoa - 67; Fungi - 94; Plants - 48; Viruses - 0; Oth…	0	1.28681	1.00822	1.00409	1.02273	0.404223	0.399796
HORVU0Hr1G015950	Long-chain-alcohol oxidase FAO1	HC_G	Long-chain fatty alcohol dehydrogenase family protein; FUNCTIONS IN: electron carrier activity, oxidoreductase activity, acting on CH-OH group of donors, FAD binding; LOCATED IN: endoplasmic reticulum; EXPRESSED IN: 25 plant structures; EXPRESSED DURING: 13 growth stages; CONTAINS InterPro DOMAIN/s: Glucose-methanol-choline oxidoreductase, N-terminal (InterPro:IPR000172), Glucose-methanol-choline…	0	0.872397	0.399277	0.412303	0.0881906	0.0871413	0.124109
HORVU0Hr1G015960	Leucine-rich repeat (LRR) family protein	HC_G	Leucine-rich repeat family protein; BEST Arabidopsis thaliana protein match is: Leucine-rich repeat (LRR) family protein (TAIR:AT4G23840.1); Has 38052 Blast hits to 19856 proteins in 856 species: Archae - 6; Bacteria - 8624; Metazoa - 11681; Fungi - 680; Plants - 12072; Viruses - 79; Other Eukaryotes - 4910 (source: NCBI BLink).	0	0.303041	0.63755	0.443163	0.324286	0.394373	0.546074
HORVU0Hr1G015970	Pentatricopeptide repeat-containing protein	HC_G	Pentatricopeptide repeat (PPR) superfamily protein; FUNCTIONS IN: binding; INVOLVED IN: N-terminal protein myristoylation; LOCATED IN: cellular_component unknown; EXPRESSED IN: 6 plant structures; EXPRESSED DURING: C globular stage, petal differentiation and expansion stage, E expanded cotyledon stage, D bilateral stage; CONTAINS InterPro DOMAIN/s: Pentatricopeptide repeat (InterPro:IPR002885), T…	0	0.618736	1.00419	0.428605	0.713047	0.25163	0.477837
HORVU0Hr1G015980	Protein kinase superfamily protein	HC_G	high leaf temperature 1 (HT1); CONTAINS InterPro DOMAIN/s: Protein kinase, catalytic domain (InterPro:IPR000719), Serine/threonine-protein kinase domain (InterPro:IPR002290), Tyrosine-protein kinase, catalytic domain (InterPro:IPR020635), Serine-threonine/tyrosine-protein kinase (InterPro:IPR001245), Protein kinase-like domain (InterPro:IPR011009), Serine/threonine-protein kinase, active site (In…	0	0.0557333	0	0	0	0.0634642	0
HORVU0Hr1G016000	Ubiquitin carboxyl-terminal hydrolase 13	HC_G	TRAF-like family protein; LOCATED IN: chloroplast; CONTAINS InterPro DOMAIN/s: TRAF-like (InterPro:IPR008974), MATH (InterPro:IPR002083); BEST Arabidopsis thaliana protein match is: TRAF-like family protein (TAIR:AT2G25330.1); Has 73652 Blast hits to 40883 proteins in 2342 species: Archae - 900; Bacteria - 9328; Metazoa - 35691; Fungi - 5783; Plants - 4303; Viruses - 204; Other Eukaryotes - 17443…	0	5.4425	6.83206	6.23475	2.89641	4.95178	3.60036
HORVU0Hr1G016020	Myosin-J heavy chain	HC_G	NA	NA	0	0	0	0	0	0
HORVU0Hr1G016040	Nodulin MtN21/EamA-like transporter family protein	HC_G	nodulin MtN21 /EamA-like transporter family protein; LOCATED IN: endomembrane system, membrane; EXPRESSED IN: 22 plant structures; EXPRESSED DURING: 13 growth stages; CONTAINS InterPro DOMAIN/s: Protein of unknown function DUF6, transmembrane (InterPro:IPR000620); BEST Arabidopsis thaliana protein match is: nodulin MtN21 /EamA-like transporter family protein (TAIR:AT2G39510.1); Has 3333 Blast hit…	nodulin MtN21-like transporter family protein	0	0	0	0	0	0
HORVU0Hr1G016050	MACPF domain-containing protein	HC_G	MAC/Perforin domain-containing protein; CONTAINS InterPro DOMAIN/s: Membrane attack complex component/perforin (MACPF) domain (InterPro:IPR020864); BEST Arabidopsis thaliana protein match is: MAC/Perforin domain-containing protein (TAIR:AT4G24290.2); Has 221 Blast hits to 220 proteins in 25 species: Archae - 0; Bacteria - 0; Metazoa - 19; Fungi - 0; Plants - 202; Viruses - 0; Other Eukaryotes - 0…	0	0	0.104323	0.116883	0.0357158	0.0176454	0.0558469
HORVU0Hr1G016060	Myosin-J heavy chain	HC_G	NA	NA	0	0	0	0	0	0
HORVU0Hr1G016130	SAUR-like auxin-responsive protein family	HC_G	NA	NA	0.608092	0.307039	0.13105	2.80312	1.38489	3.12295
HORVU0Hr1G016140	Major ampullate spidroin 2-2	HC_G	NA	NA	0.0742971	0	0	0	0.169206	0
HORVU0Hr1G016150	RNA-binding protein 39	HC_G	RNA-binding (RRM/RBD/RNP motifs) family protein; FUNCTIONS IN: RNA binding, nucleotide binding, nucleic acid binding; INVOLVED IN: biological_process unknown; LOCATED IN: chloroplast stroma, chloroplast; EXPRESSED IN: leaf; CONTAINS InterPro DOMAIN/s: RNA recognition motif, RNP-1 (InterPro:IPR000504), Nucleotide-binding, alpha-beta plait (InterPro:IPR012677); BEST Arabidopsis thaliana protein mat…	0	1.38355	0.859371	1.56184	0.607405	0.3376	0.623284
HORVU0Hr1G016170	unknown function	HC_G	NA	NA	2.07258	0.872077	0	0.464429	0.393346	0
HORVU0Hr1G016180	RmlC-like cupins superfamily protein	HC_G	RmlC-like cupins superfamily protein; FUNCTIONS IN: molecular_function unknown; LOCATED IN: chloroplast; EXPRESSED IN: 22 plant structures; EXPRESSED DURING: 14 growth stages; CONTAINS InterPro DOMAIN/s: Cupin, RmlC-type (InterPro:IPR011051), Protein of unknown function DUF861, cupin-3 (InterPro:IPR008579), RmlC-like jelly roll fold (InterPro:IPR014710); BEST Arabidopsis thaliana protein match is…	0	2.10375	2.24248	2.6699	1.07752	0.904991	0.463335
HORVU0Hr1G016190	casein kinase I-like 3	HC_G	casein kinase I-like 3 (ckl3); FUNCTIONS IN: protein serine/threonine kinase activity, protein kinase activity, kinase activity, ATP binding; INVOLVED IN: protein amino acid phosphorylation; LOCATED IN: cellular_component unknown; CONTAINS InterPro DOMAIN/s: Protein kinase, ATP binding site (InterPro:IPR017441), Protein kinase, catalytic domain (InterPro:IPR000719), Serine/threonine-protein kinas…	0	4.88825	7.05196	6.59863	2.41429	3.83321	2.90392
HORVU0Hr1G016220	calcium-transporting ATPase, putative	HC_G	ATPase E1-E2 type family protein / haloacid dehalogenase-like hydrolase family protein; FUNCTIONS IN: calcium-transporting ATPase activity, calmodulin binding; INVOLVED IN: calcium ion transport, cation transport, metabolic process, ATP biosynthetic process; LOCATED IN: membrane; EXPRESSED IN: 11 plant structures; EXPRESSED DURING: LP.06 six leaves visible, LP.04 four leaves visible, 4 anthesis, …	0	0	0.0317962	0	0	0	0.0340426
HORVU0Hr1G016250	RNA binding	HC_G	ATAB2; FUNCTIONS IN: RNA binding; INVOLVED IN: de-etiolation, chloroplast organization, translation; LOCATED IN: chloroplast; EXPRESSED IN: 22 plant structures; EXPRESSED DURING: 13 growth stages; CONTAINS InterPro DOMAIN/s: Protein of unknown function DUF1092 (InterPro:IPR009472); Has 382 Blast hits to 382 proteins in 92 species: Archae - 0; Bacteria - 177; Metazoa - 0; Fungi - 0; Plants - 50; V…	Encodes a chloroplast-localized protein ATAB2. ATAB2 is involved in the biogenesis of Photosystem I and II. ATAB2 has A/U-rich RNA-binding activity and presumably functions as an activator of translation with targets at PS I and PS II.	1.47104	1.00777	1.06737	0.0851893	0.117846	0.153187
HORVU0Hr1G016310	Endochitinase A	HC_G	homolog of carrot EP3-3 chitinase (EP3); FUNCTIONS IN: chitinase activity; INVOLVED IN: somatic embryogenesis, plant-type hypersensitive response; LOCATED IN: cell wall; EXPRESSED IN: 18 plant structures; EXPRESSED DURING: 6 growth stages; CONTAINS InterPro DOMAIN/s: Chitin-binding, type 1, conserved site (InterPro:IPR018371), Glycoside hydrolase, family 19 (InterPro:IPR016283), Chitin-binding, t…	encodes an EP3 chitinase that is expressed during somatic embryogenesis in 'nursing' cells surrounding the embryos but not in embryos themselves. The gene is also expressed in mature pollen and growing pollen tubes until they enter the receptive synergid, but not in endosperm and integuments as in carrot. Post-embryonically, expression is found in hydathodes, stipules, root epidermis and emerging…	0.0736372	0.123937	0	0	0	0
HORVU0Hr1G016330	phenylalanine ammonia-lyase 2	HC_G	PHE ammonia lyase 1 (PAL1); FUNCTIONS IN: phenylalanine ammonia-lyase activity; INVOLVED IN: in 10 processes; LOCATED IN: cytoplasm; EXPRESSED IN: 22 plant structures; EXPRESSED DURING: 13 growth stages; CONTAINS InterPro DOMAIN/s: Phenylalanine/histidine ammonia-lyase (InterPro:IPR001106), Phenylalanine/histidine ammonia-lyases, active site (InterPro:IPR022313), L-Aspartase-like (InterPro:IPR008…	Encodes PAL1, a phenylalanine ammonia-lyase. Arabidopsis has four PALs: AT2G37040 (PAL1), AT3G53260 (PAL2), AT5G04230 (PAL3) and AT3G10340 (PAL4).	5.7728	4.18597	4.04454	4.8252	2.74115	4.49199
HORVU0Hr1G016350	Protein of unknown function, DUF584	HC_G	Protein of unknown function, DUF584; CONTAINS InterPro DOMAIN/s: Protein of unknown function DUF584 (InterPro:IPR007608); BEST Arabidopsis thaliana protein match is: Protein of unknown function, DUF584 (TAIR:AT5G60680.1); Has 326 Blast hits to 326 proteins in 21 species: Archae - 0; Bacteria - 0; Metazoa - 0; Fungi - 2; Plants - 324; Viruses - 0; Other Eukaryotes - 0 (source: NCBI BLink).	0	0.326177	0.137245	0.263604	1.22166	0.557133	1.46941
HORVU0Hr1G016360	DNAJ homologue 3	HC_G	DNAJ homologue 3 (ATJ3); FUNCTIONS IN: unfolded protein binding, heat shock protein binding, ATP binding; INVOLVED IN: protein folding, response to salt stress, regulation of ATPase activity; LOCATED IN: nucleolus, cell wall, plasma membrane; EXPRESSED IN: 28 plant structures; EXPRESSED DURING: 15 growth stages; CONTAINS InterPro DOMAIN/s: Molecular chaperone, heat shock protein, Hsp40, DnaJ (Int…	homologous to the co-chaperon DNAJ protein from E coli	3.26024	5.09528	4.01494	1.82492	3.2882	1.76247
HORVU0Hr1G016370	Ethylene-responsive transcription factor 1	HC_G	TINY2 (TINY2); FUNCTIONS IN: DNA binding, sequence-specific DNA binding transcription factor activity; INVOLVED IN: regulation of transcription, DNA-dependent; LOCATED IN: nucleus; EXPRESSED IN: shoot apex, embryo, hypocotyl, leaf; EXPRESSED DURING: LP.10 ten leaves visible, D bilateral stage; CONTAINS InterPro DOMAIN/s: DNA-binding, integrase-type (InterPro:IPR016177), Pathogenesis-related trans…	encodes a member of the DREB subfamily A-4 of ERF/AP2 transcription factor family. The protein contains one AP2 domain. There are 17 members in this subfamily including TINY.	0	0	0	0	0	0
HORVU0Hr1G016380	expansin B4	HC_G	expansin B4 (EXPB4); INVOLVED IN: plant-type cell wall modification involved in multidimensional cell growth, unidimensional cell growth, plant-type cell wall loosening; LOCATED IN: endomembrane system, extracellular region; CONTAINS InterPro DOMAIN/s: Barwin-related endoglucanase (InterPro:IPR009009), Pollen allergen, N-terminal (InterPro:IPR014734), Rare lipoprotein A (InterPro:IPR005132), Majo…	member of BETA-EXPANSINS. Naming convention from the Expansin Working Group (Kende et al, 2004. Plant Mol Bio)	211.994	152.201	154.628	574.311	229.257	420.249
HORVU0Hr1G016410	expansin B4	HC_G	expansin B4 (EXPB4); INVOLVED IN: plant-type cell wall modification involved in multidimensional cell growth, unidimensional cell growth, plant-type cell wall loosening; LOCATED IN: endomembrane system, extracellular region; CONTAINS InterPro DOMAIN/s: Barwin-related endoglucanase (InterPro:IPR009009), Pollen allergen, N-terminal (InterPro:IPR014734), Rare lipoprotein A (InterPro:IPR005132), Majo…	member of BETA-EXPANSINS. Naming convention from the Expansin Working Group (Kende et al, 2004. Plant Mol Bio)	0.0755383	0	0.244189	0	0	0
HORVU0Hr1G016420	Two-component response regulator ORR22	HC_G	Homeodomain-like superfamily protein; CONTAINS InterPro DOMAIN/s: Myb, DNA-binding (InterPro:IPR014778), Homeodomain-like (InterPro:IPR009057), Homeodomain-related (InterPro:IPR012287), HTH transcriptional regulator, Myb-type, DNA-binding (InterPro:IPR017930), Myb-like DNA-binding domain, SHAQKYF class (InterPro:IPR006447); BEST Arabidopsis thaliana protein match is: Homeodomain-like superfamily …	0	0	0	0	0	0	0
HORVU0Hr1G016430	Bifunctional inhibitor/lipid-transfer protein/seed storage 2S albumin superfamily protein	HC_G	Bifunctional inhibitor/lipid-transfer protein/seed storage 2S albumin superfamily protein; FUNCTIONS IN: lipid binding; INVOLVED IN: lipid transport; LOCATED IN: plasma membrane, anchored to membrane; EXPRESSED IN: 21 plant structures; EXPRESSED DURING: 13 growth stages; CONTAINS InterPro DOMAIN/s: Bifunctional inhibitor/plant lipid transfer protein/seed storage (InterPro:IPR016140), Plant lipid …	0	4.34949	4.55738	3.74484	7.96097	4.95282	6.858
HORVU0Hr1G016450	Transducin/WD40 repeat-like superfamily protein	HC_G	TRANSPARENT TESTA GLABRA 1 (TTG1); CONTAINS InterPro DOMAIN/s: WD40 repeat 2 (InterPro:IPR019782), WD40 repeat-like-containing domain (InterPro:IPR011046), WD40 repeat, conserved site (InterPro:IPR019775), WD40-repeat-containing domain (InterPro:IPR017986), WD40/YVTN repeat-like-containing domain (InterPro:IPR015943), WD40 repeat (InterPro:IPR001680), WD40 repeat, subgroup (InterPro:IPR019781); B…	Required for the accumulation of purple anthocyanins in leaves and stems. Involved in trichome and root hair development. Controls epidermal cell fate specification. Affects dihydroflavonol 4-reductase gene expression. It is thought that a ternary complex composed of TT2, TT8 and TTG1 is necessary for correct expression of BAN in seed endothelium. Based on clonal analysis and other methonds TTG1 …	6.08062	6.22488	6.1131	7.00745	3.56911	4.88554
HORVU0Hr1G016470	cationic amino acid transporter 6	HC_G	cationic amino acid transporter 6 (CAT6); CONTAINS InterPro DOMAIN/s: Cationic amino acid transporter (InterPro:IPR015606), Amino acid/polyamine transporter I (InterPro:IPR002293), Amino acid permease domain (InterPro:IPR004841); BEST Arabidopsis thaliana protein match is: cationic amino acid transporter 7 (TAIR:AT3G10600.1); Has 1807 Blast hits to 1807 proteins in 277 species: Archae - 0; Bacter…	Encodes a member of the cationic amino acid transporter (CAT) subfamily of amino acid polyamine choline transporters. Does not mediate efficient uptake of basic amino acids in yeast or Xenopus systems but can transport neutral and acidic amino acid analogs. Expressed in sink tissues. Induced during infestation of roots by the plant parasitic root-knot nematode, Meloidogyne incognita. Localized in…	0	0	0	0	0	0
HORVU0Hr1G016480	RING/U-box superfamily protein	HC_G	RING/U-box superfamily protein; FUNCTIONS IN: zinc ion binding; INVOLVED IN: response to abscisic acid stimulus; LOCATED IN: endomembrane system; EXPRESSED IN: 22 plant structures; EXPRESSED DURING: 13 growth stages; CONTAINS InterPro DOMAIN/s: Zinc finger, RING-type (InterPro:IPR001841), Zinc finger, C3HC4 RING-type (InterPro:IPR018957); BEST Arabidopsis thaliana protein match is: RING/U-box sup…	0	0.035253	0.0296667	0.0759736	0	0	0
HORVU0Hr1G016510	RING/U-box superfamily protein	HC_G	TOXICOS EN LEVADURA 2 (ATL2); FUNCTIONS IN: zinc ion binding; INVOLVED IN: response to chitin, defense response; EXPRESSED IN: 22 plant structures; EXPRESSED DURING: 13 growth stages; CONTAINS InterPro DOMAIN/s: Zinc finger, RING-type (InterPro:IPR001841), Zinc finger, C3HC4 RING-type (InterPro:IPR018957); BEST Arabidopsis thaliana protein match is: RING/U-box superfamily protein (TAIR:AT4G15975.…	RING-H2 protein induced after exposure to chitin or inactivated crude cellulase preparations.	0	0	0	0	0	0.039417
HORVU0Hr1G016530	Ubiquinol oxidase	HC_G	NA	NA	0	0	0	0	0	0
HORVU0Hr1G016540	Ethylene-responsive transcription factor 4	HC_G	dehydration response element B1A (DREB1A); CONTAINS InterPro DOMAIN/s: DNA-binding, integrase-type (InterPro:IPR016177), Pathogenesis-related transcriptional factor/ERF, DNA-binding (InterPro:IPR001471); BEST Arabidopsis thaliana protein match is: C-repeat/DRE binding factor 2 (TAIR:AT4G25470.1); Has 30201 Blast hits to 17322 proteins in 780 species: Archae - 12; Bacteria - 1396; Metazoa - 17338;…	encodes a member of the DREB subfamily A-1 of ERF/AP2 transcription factor family (CBF3). The protein contains one AP2 domain. There are six members in this subfamily, including CBF1, CBF2, and CBF3. This gene is involved in response to low temperature and abscisic acid.	0	0	0	0	0	0
HORVU0Hr1G016590	growth-regulating factor 3	HC_G	growth-regulating factor 5 (GRF5); CONTAINS InterPro DOMAIN/s: Glutamine-Leucine-Glutamine, QLQ (InterPro:IPR014978), WRC (InterPro:IPR014977); BEST Arabidopsis thaliana protein match is: growth-regulating factor 2 (TAIR:AT4G37740.1); Has 2351 Blast hits to 1483 proteins in 168 species: Archae - 0; Bacteria - 108; Metazoa - 567; Fungi - 216; Plants - 548; Viruses - 4; Other Eukaryotes - 908 (sour…	Growth regulating factor encoding transcription activator. One of the nine members of a GRF gene family, containing nuclear targeting domain. Involved in leaf development and expressed in root, shoot and flower.	0.605267	0.324135	0.652205	0.095117	0.125314	0.198306
HORVU0Hr1G016610	Growth-regulating factor 4	HC_G	growth-regulating factor 5 (GRF5); CONTAINS InterPro DOMAIN/s: Glutamine-Leucine-Glutamine, QLQ (InterPro:IPR014978), WRC (InterPro:IPR014977); BEST Arabidopsis thaliana protein match is: growth-regulating factor 2 (TAIR:AT4G37740.1); Has 2351 Blast hits to 1483 proteins in 168 species: Archae - 0; Bacteria - 108; Metazoa - 567; Fungi - 216; Plants - 548; Viruses - 4; Other Eukaryotes - 908 (sour…	Growth regulating factor encoding transcription activator. One of the nine members of a GRF gene family, containing nuclear targeting domain. Involved in leaf development and expressed in root, shoot and flower.	0.038322	0	0	0	0	0
HORVU0Hr1G016640	AAA-type ATPase family protein	HC_G	AAA-type ATPase family protein; FUNCTIONS IN: nucleoside-triphosphatase activity, ATPase activity, nucleotide binding, ATP binding; LOCATED IN: endomembrane system; EXPRESSED IN: 16 plant structures; EXPRESSED DURING: 9 growth stages; CONTAINS InterPro DOMAIN/s: ATPase, AAA+ type, core (InterPro:IPR003593), ATPase, AAA-type, core (InterPro:IPR003959), Protein of unknown function DUF3523 (InterPro…	0	0.422595	0.669421	0.910735	0.143238	0.679362	0.627126
HORVU0Hr1G016660	Protein kinase superfamily protein	HC_G	Protein kinase superfamily protein; FUNCTIONS IN: protein serine/threonine kinase activity, protein kinase activity, kinase activity, ATP binding; INVOLVED IN: protein amino acid phosphorylation; LOCATED IN: cellular_component unknown; EXPRESSED IN: sperm cell, male gametophyte, pollen tube; EXPRESSED DURING: L mature pollen stage, M germinated pollen stage; CONTAINS InterPro DOMAIN/s: Protein ki…	0	0	0.0460123	0	0	0.0311304	0.0246316
HORVU0Hr1G016680	Protein Brevis radix-like 2	HC_G	BREVIS RADIX (BRX); CONTAINS InterPro DOMAIN/s: Disease resistance/zinc finger/chromosome condensation-like region (InterPro:IPR013591); BEST Arabidopsis thaliana protein match is: BREVIS RADIX-like 1 (TAIR:AT2G35600.1); Has 707 Blast hits to 407 proteins in 27 species: Archae - 0; Bacteria - 0; Metazoa - 2; Fungi - 0; Plants - 705; Viruses - 0; Other Eukaryotes - 0 (source: NCBI BLink).	Belongs to five-member BRX gene family. Arabidopsis BRX genes share high levels of similarity among each others, with several conserved domains. The most distinct is BRX domain - highly conserved in all BRX genes among distantly related species. This protein-protein interaction domain is required and sufficient for BRX activity. BRX encodes a key regulator of cell proliferation and elongation in …	0	0	0	0	0	0
HORVU0Hr1G016700	PENTATRICOPEPTIDE REPEAT 596	HC_G	ORGANELLE TRANSCRIPT PROCESSING 51 (OTP51); FUNCTIONS IN: endonuclease activity; INVOLVED IN: photosystem I assembly, nuclear mRNA cis splicing, via spliceosome, Group II intron splicing; LOCATED IN: chloroplast; EXPRESSED IN: 21 plant structures; EXPRESSED DURING: 13 growth stages; CONTAINS InterPro DOMAIN/s: Pentatricopeptide repeat (InterPro:IPR002885), LAGLIDADG DNA endonuclease (InterPro:IPR…	Encodes a protein that promotes splicing of type II introns. otp51 mutants fail to splice intron 2 of plastid ycf3 transcripts, a factor required for the assembly of Photosystem I. Therefore, homozygous otp51 mutants have profound photosynthetic defects and can only survive in sucrose-supplemented in vitro cultures under low light conditions. OTP51 may also be involved in splicing several other t…	0	0	0	0	0	0
HORVU0Hr1G016720	3-ketodihydrosphingosine reductase	HC_G	NAD(P)-binding Rossmann-fold superfamily protein; FUNCTIONS IN: oxidoreductase activity, binding, catalytic activity; INVOLVED IN: oxidation reduction, metabolic process; LOCATED IN: endomembrane system; EXPRESSED IN: 11 plant structures; EXPRESSED DURING: LP.06 six leaves visible, LP.04 four leaves visible, 4 anthesis, petal differentiation and expansion stage, LP.12 twelve leaves visible; CONTA…	Encodes one of the Arabidopsis proteins (At3g06060/TSC10A and At5g19200/TSC10B) with significant similarity to the yeast 3-ketodihydrosphinganine (3-KDS) reductase, Tsc10p. Both TSC10A and TSC10B are bona fide 3-KDS reductase as shown by complementation experiment in yeast.	3.26619	1.48778	1.54986	5.1108	2.66148	5.23766
HORVU0Hr1G016780	Cytochrome P450 superfamily protein	HC_G	#N/A	#N/A	0.259318	0.376936	0.228623	0.0543354	0.0536889	0.0849613
HORVU0Hr1G016820	Protein kinase superfamily protein	HC_G	yeast YAK1-related gene 1 (YAK1); FUNCTIONS IN: protein serine/threonine kinase activity, protein kinase activity, kinase activity, ATP binding; INVOLVED IN: protein amino acid phosphorylation; LOCATED IN: cytosol; EXPRESSED IN: 25 plant structures; EXPRESSED DURING: 13 growth stages; CONTAINS InterPro DOMAIN/s: Protein kinase, ATP binding site (InterPro:IPR017441), Protein kinase, catalytic doma…	0	1.22384	1.21806	1.30607	0.433963	0.7236	0.593745
HORVU0Hr1G016830	sugar transporter 6	HC_G	NA	NA	1.81614	1.78307	2.17442	12.674	5.51482	10.6361
HORVU0Hr1G016840	Mitochondrial transcription termination factor family protein	HC_G	Mitochondrial transcription termination factor family protein; CONTAINS InterPro DOMAIN/s: Mitochodrial transcription termination factor-related (InterPro:IPR003690); BEST Arabidopsis thaliana protein match is: Mitochondrial transcription termination factor family protein (TAIR:AT5G06810.1); Has 395 Blast hits to 388 proteins in 23 species: Archae - 0; Bacteria - 0; Metazoa - 0; Fungi - 0; Plants…	0	0.0608257	0.0341248	0.0364126	0.0467314	0.0153918	0.0365357
HORVU0Hr1G016860	DNA-binding protein SMUBP-2	HC_G	P-loop containing nucleoside triphosphate hydrolases superfamily protein; FUNCTIONS IN: hydrolase activity, DNA binding, ATP binding; INVOLVED IN: biological_process unknown; LOCATED IN: chloroplast, chloroplast envelope; EXPRESSED IN: 22 plant structures; EXPRESSED DURING: 13 growth stages; CONTAINS InterPro DOMAIN/s: Restriction endonuclease, type I, R subunit/Type III, Res subunit (InterPro:IP…	0	3.44993	3.6884	3.91621	2.42548	2.50781	2.60008
HORVU0Hr1G016890	Eukaryotic aspartyl protease family protein	HC_G	Eukaryotic aspartyl protease family protein; FUNCTIONS IN: DNA binding, aspartic-type endopeptidase activity; INVOLVED IN: proteolysis; EXPRESSED IN: 12 plant structures; EXPRESSED DURING: 4 anthesis, C globular stage, petal differentiation and expansion stage, E expanded cotyledon stage; CONTAINS InterPro DOMAIN/s: Peptidase aspartic (InterPro:IPR021109), Peptidase aspartic, catalytic (InterPro:…	0	0	0	0	0.0575541	0	0.0674956
HORVU0Hr1G016920	Pentatricopeptide repeat-containing protein	HC_G	Tetratricopeptide repeat (TPR)-like superfamily protein; CONTAINS InterPro DOMAIN/s: Pentatricopeptide repeat (InterPro:IPR002885); BEST Arabidopsis thaliana protein match is: Tetratricopeptide repeat (TPR)-like superfamily protein (TAIR:AT1G71060.1); Has 41021 Blast hits to 13124 proteins in 297 species: Archae - 2; Bacteria - 34; Metazoa - 347; Fungi - 738; Plants - 38768; Viruses - 0; Other Eu…	0	17.6049	27.3539	25.803	25.8646	56.6509	39.3738
HORVU0Hr1G016930	Coffea canephora DH200=94 genomic scaffold, scaffold_5	HC_G	P-loop containing nucleoside triphosphate hydrolases superfamily protein; LOCATED IN: chloroplast, plastoglobule; EXPRESSED IN: 22 plant structures; EXPRESSED DURING: 13 growth stages; Has 1161 Blast hits to 1150 proteins in 416 species: Archae - 94; Bacteria - 665; Metazoa - 113; Fungi - 156; Plants - 46; Viruses - 0; Other Eukaryotes - 87 (source: NCBI BLink).	0	0	0	0	0	0	0
HORVU0Hr1G016940	histone H2A 6	HC_G	histone H2A 6 (HTA6); FUNCTIONS IN: DNA binding; INVOLVED IN: nucleosome assembly; LOCATED IN: nucleolus; EXPRESSED IN: 27 plant structures; EXPRESSED DURING: 13 growth stages; CONTAINS InterPro DOMAIN/s: Histone H2A (InterPro:IPR002119), Histone-fold (InterPro:IPR009072), Histone core (InterPro:IPR007125); BEST Arabidopsis thaliana protein match is: histone H2A 12 (TAIR:AT5G02560.1); Has 1807 Bl…	Encodes HTA6, a histone H2A protein.	0	0	0	0	0	0
HORVU0Hr1G016970	Stigma-specific Stig1 family protein	HC_G	Stigma-specific Stig1 family protein; FUNCTIONS IN: molecular_function unknown; INVOLVED IN: biological_process unknown; LOCATED IN: endomembrane system; CONTAINS InterPro DOMAIN/s: Stigma-specific protein Stig1 (InterPro:IPR006969); BEST Arabidopsis thaliana protein match is: Stigma-specific Stig1 family protein (TAIR:AT5G55110.1); Has 1807 Blast hits to 1807 proteins in 277 species: Archae - 0;…	0	0	0	0	0	0	0
HORVU0Hr1G016980	Stigma-specific Stig1 family protein	HC_G	Stigma-specific Stig1 family protein; FUNCTIONS IN: molecular_function unknown; INVOLVED IN: biological_process unknown; LOCATED IN: endomembrane system; CONTAINS InterPro DOMAIN/s: Stigma-specific protein Stig1 (InterPro:IPR006969); BEST Arabidopsis thaliana protein match is: Stigma-specific Stig1 family protein (TAIR:AT5G55110.1); Has 305 Blast hits to 197 proteins in 35 species: Archae - 0; Ba…	0	0	0	0	0	0	0
HORVU0Hr1G017000	2-oxoglutarate (2OG) and Fe(II)-dependent oxygenase superfamily protein	HC_G	2-oxoglutarate (2OG) and Fe(II)-dependent oxygenase superfamily protein; FUNCTIONS IN: oxidoreductase activity; EXPRESSED IN: root; CONTAINS InterPro DOMAIN/s: Oxoglutarate/iron-dependent oxygenase (InterPro:IPR005123); BEST Arabidopsis thaliana protein match is: 2-oxoglutarate (2OG) and Fe(II)-dependent oxygenase superfamily protein (TAIR:AT4G03070.1); Has 7837 Blast hits to 7765 proteins in 980…	0	1.08726	0.559146	0.748504	2.36674	1.47881	2.01364
HORVU0Hr1G017010	YELLOW STRIPE like 6	HC_G	YELLOW STRIPE like 6 (YSL6); FUNCTIONS IN: oligopeptide transporter activity; INVOLVED IN: oligopeptide transport, transmembrane transport; LOCATED IN: plasma membrane; EXPRESSED IN: 25 plant structures; EXPRESSED DURING: 15 growth stages; CONTAINS InterPro DOMAIN/s: Oligopeptide transporter OPT superfamily (InterPro:IPR004813); BEST Arabidopsis thaliana protein match is: YELLOW STRIPE like 4 (TA…	Arabidopsis thaliana metal-nicotianamine transporter YSL6	0	0	0	0	0.115478	0
HORVU0Hr1G017020	Elongation factor 1-alpha	HC_G	GTP binding Elongation factor Tu family protein; FUNCTIONS IN: calmodulin binding, translation elongation factor activity; INVOLVED IN: translational elongation; LOCATED IN: mitochondrion, nucleus, plasma membrane, vacuole, cytoplasm; EXPRESSED IN: 6 plant structures; EXPRESSED DURING: L mature pollen stage, M germinated pollen stage, seed development stages; CONTAINS InterPro DOMAIN/s: Translati…	0	504.486	549.32	531.113	496.105	490.14	484.949
HORVU0Hr1G017050	Galactose-1-phosphate uridylyltransferase	HC_G	UTP:galactose-1-phosphate uridylyltransferases;ribose-5-phosphate adenylyltransferases; CONTAINS InterPro DOMAIN/s: Galactose-1-phosphate uridyl transferase, N-terminal (InterPro:IPR005849), Histidine triad-like motif (InterPro:IPR011146), Galactose-1-phosphate uridyl transferase, class I (InterPro:IPR001937), Histidine triad motif (InterPro:IPR011151); Has 1807 Blast hits to 1807 proteins in 277…	encodes an adenylyltransferase	5.2563	7.00029	6.98897	4.14021	3.32218	3.38898
HORVU0Hr1G017070	Galactose-1-phosphate uridylyltransferase	HC_G	UTP:galactose-1-phosphate uridylyltransferases;ribose-5-phosphate adenylyltransferases; CONTAINS InterPro DOMAIN/s: Galactose-1-phosphate uridyl transferase, N-terminal (InterPro:IPR005849), Histidine triad-like motif (InterPro:IPR011146), Galactose-1-phosphate uridyl transferase, class I (InterPro:IPR001937), Histidine triad motif (InterPro:IPR011151); Has 1807 Blast hits to 1807 proteins in 277…	encodes an adenylyltransferase	0.172715	0.106587	0.0744436	0.22558	0.104892	0.176364
HORVU0Hr1G017080	microtubule-associated proteins 70-2	HC_G	microtubule-associated proteins 70-2 (MAP70-2); FUNCTIONS IN: microtubule binding; INVOLVED IN: cytoskeleton organization; LOCATED IN: microtubule; EXPRESSED IN: 23 plant structures; EXPRESSED DURING: 13 growth stages; CONTAINS InterPro DOMAIN/s: Myosin II heavy chain-like (InterPro:IPR009768); BEST Arabidopsis thaliana protein match is: microtubule-associated proteins 70-1 (TAIR:AT1G68060.1); Ha…	Member of the MAP70 protein family.	5.98987	8.46204	8.46553	0.983743	1.30154	1.27751
HORVU0Hr1G017090	Mitochondrial transcription termination factor family protein	HC_G	Mitochondrial transcription termination factor family protein; FUNCTIONS IN: molecular_function unknown; INVOLVED IN: biological_process unknown; LOCATED IN: membrane; EXPRESSED IN: 17 plant structures; EXPRESSED DURING: 11 growth stages; CONTAINS InterPro DOMAIN/s: Mitochodrial transcription termination factor-related (InterPro:IPR003690); BEST Arabidopsis thaliana protein match is: Mitochondria…	0	15.2468	15.5902	14.9519	9.39385	11.4549	10.4323
HORVU0Hr1G017120	ATPase GET3	HC_G	P-loop containing nucleoside triphosphate hydrolases superfamily protein; FUNCTIONS IN: ATP binding; INVOLVED IN: cellular metal ion homeostasis, anion transport; LOCATED IN: membrane; EXPRESSED IN: 23 plant structures; EXPRESSED DURING: 13 growth stages; CONTAINS InterPro DOMAIN/s: ATPase, anion-transporting (InterPro:IPR003348); BEST Arabidopsis thaliana protein match is: Anion-transporting ATP…	0	11.7469	13.2942	13.1234	5.04151	6.30378	6.37464
HORVU0Hr1G017130	Aquaporin Z	HC_G	NOD26-like intrinsic protein 4;2 (NIP4;2); FUNCTIONS IN: water channel activity; INVOLVED IN: transport, transmembrane transport; LOCATED IN: integral to membrane, membrane; EXPRESSED IN: root, flower, cultured cell, leaf; CONTAINS InterPro DOMAIN/s: Major intrinsic protein, conserved site (InterPro:IPR022357), Aquaporin (InterPro:IPR012269), Major intrinsic protein (InterPro:IPR000425); BEST Ara…	0	0.126409	0	0	0	0	0
HORVU0Hr1G017140	Methyltransferase-like protein 7A	HC_G	S-adenosyl-L-methionine-dependent methyltransferases superfamily protein; FUNCTIONS IN: methyltransferase activity; INVOLVED IN: metabolic process; LOCATED IN: chloroplast; EXPRESSED IN: 20 plant structures; EXPRESSED DURING: 13 growth stages; CONTAINS InterPro DOMAIN/s: Methyltransferase type 11 (InterPro:IPR013216); BEST Arabidopsis thaliana protein match is: S-adenosyl-L-methionine-dependent m…	0	0.307894	0.316683	0.147454	0.0788499	0	0
HORVU0Hr1G017160	Glutaredoxin family protein	HC_G	Glutaredoxin family protein; FUNCTIONS IN: electron carrier activity, protein disulfide oxidoreductase activity; INVOLVED IN: N-terminal protein myristoylation, cell redox homeostasis; LOCATED IN: plasma membrane; CONTAINS InterPro DOMAIN/s: Thioredoxin fold (InterPro:IPR012335), Glutaredoxin (InterPro:IPR002109), Thioredoxin-like fold (InterPro:IPR012336); BEST Arabidopsis thaliana protein match…	0	4.33133	2.76251	3.90573	2.49577	1.47964	2.11556
HORVU0Hr1G017170	BAH domain ;TFIIS helical bundle-like domain	HC_G	BAH domain ;TFIIS helical bundle-like domain; FUNCTIONS IN: transcription regulator activity, DNA binding; INVOLVED IN: transcription; LOCATED IN: nucleus; EXPRESSED IN: male gametophyte, cultured cell, pollen tube; EXPRESSED DURING: L mature pollen stage, M germinated pollen stage; CONTAINS InterPro DOMAIN/s: Transcription factor IIS, N-terminal (InterPro:IPR017923), Transcription elongation fac…	Encodes a large protein with N-terminal bromo-adjacent homology (BAH) and transcription elongation factor S-II (TFS2N) domains and two C-terminal GW (glycine and tryptophan) repeats. It is nuclear and colocalizes with the processing-body component DCP1 in the cytoplasm. SOU is a component of the miRNA pathway and is involved in translational repression.	10.5953	13.8954	13.6956	5.0013	8.21394	6.26683
HORVU0Hr1G017200	nuclear pore anchor	HC_G	nuclear pore anchor (NUA); CONTAINS InterPro DOMAIN/s: Tetratricopeptide, MLP1/MLP2-like (InterPro:IPR012929).	Encodes a 237-kDA protein with similarity to vertebrate Tpr, a long coiled-coil proteins of nuclear pore inner basket filaments. It is localized to the inner surface of the nuclear envelope and is a component of the nuclear pore-associated steps of sumoylation and mRNA export in plants. Mutations affect flowering time regulation and other developmental processes. Probably acts in the same pathway…	0	0	0	0.0652149	0	0
HORVU0Hr1G017210	Nuclear-pore anchor	HC_G	NA	NA	1.53643	1.93945	0.983001	0.387323	0.382715	0.821935
HORVU0Hr1G017220	Mannan endo-1,4-beta-mannosidase 4	HC_G	Glycosyl hydrolase superfamily protein; FUNCTIONS IN: cation binding, hydrolase activity, hydrolyzing O-glycosyl compounds, catalytic activity; INVOLVED IN: carbohydrate metabolic process; LOCATED IN: endomembrane system; EXPRESSED IN: 17 plant structures; EXPRESSED DURING: 4 anthesis, C globular stage, 4 leaf senescence stage, petal differentiation and expansion stage, E expanded cotyledon stage…	Encodes a endo-beta-mannanase involved in seed germination.	4.89215	3.09409	3.9291	0.630317	1.41864	0.958216
HORVU0Hr1G017230	ribonuclease 1	HC_G	ribonuclease 1 (RNS1); FUNCTIONS IN: ribonuclease activity, endoribonuclease activity; INVOLVED IN: cellular response to phosphate starvation, aging, response to wounding, anthocyanin biosynthetic process; LOCATED IN: extracellular region, cell wall, plasma membrane; EXPRESSED IN: 9 plant structures; EXPRESSED DURING: 4 anthesis, C globular stage, petal differentiation and expansion stage; CONTAI…	Encodes a member of the ribonuclease T2 family that responds to inorganic phosphate starvation, and inhibits production of anthocyanin. Also involved in wound-induced signaling independent of jasmonic acid. Its expression is responsive to both phosphate (Pi) and phosphite (Phi) in roots.	0.601717	0.383612	0.491197	0.966605	0.269921	1.19928
HORVU0Hr1G017240	ARM repeat superfamily protein	HC_G	Uncharacterized protein; BEST Arabidopsis thaliana protein match is: Uncharacterized protein (TAIR:AT2G41830.1); Has 304 Blast hits to 292 proteins in 85 species: Archae - 0; Bacteria - 4; Metazoa - 137; Fungi - 19; Plants - 133; Viruses - 0; Other Eukaryotes - 11 (source: NCBI BLink).	0	0	0.175881	0	0	0	0
HORVU0Hr1G017250	Protein DCL, chloroplastic	HC_G	Protein of unknown function (DUF3223); FUNCTIONS IN: molecular_function unknown; INVOLVED IN: biological_process unknown; LOCATED IN: chloroplast; EXPRESSED IN: 22 plant structures; EXPRESSED DURING: 13 growth stages; CONTAINS InterPro DOMAIN/s: Protein of unknown function DUF3223 (InterPro:IPR021602); BEST Arabidopsis thaliana protein match is: Protein of unknown function (DUF3223) (TAIR:AT3G466…	0	0.255743	0.37663	0.551151	0.147362	0.582435	0.230422
HORVU0Hr1G017260	Cytochrome b-c1 complex, subunit 8 protein	HC_G	Cytochrome b-c1 complex, subunit 8 protein; FUNCTIONS IN: ubiquinol-cytochrome-c reductase activity; LOCATED IN: mitochondrion, mitochondrial respiratory chain complex III, membrane; EXPRESSED IN: 24 plant structures; EXPRESSED DURING: 15 growth stages; CONTAINS InterPro DOMAIN/s: Cytochrome b-c1 complex, subunit 8 (InterPro:IPR020101); BEST Arabidopsis thaliana protein match is: Cytochrome b-c1 …	0	490.586	586.66	599.469	284.788	404.877	327.322
HORVU0Hr1G017270	Glycosyltransferase	HC_G	NA	NA	0	0	0.297774	0	0	0
HORVU0Hr1G017280	Protein kinase domain containing protein	HC_G	NA	NA	0	0	0	0	0	0
HORVU0Hr1G017330	DNA helicase MCM8	HC_G	MINICHROMOSOME MAINTENANCE 5 (MCM5); FUNCTIONS IN: DNA-dependent ATPase activity, DNA binding, ATP binding; INVOLVED IN: cell proliferation, DNA-dependent DNA replication initiation, DNA unwinding involved in replication; LOCATED IN: nuclear chromatin, nucleus, cytoplasm; EXPRESSED IN: 20 plant structures; EXPRESSED DURING: 14 growth stages; CONTAINS InterPro DOMAIN/s: Nucleic acid-binding, OB-fo…	Member of the minichromosome maintenance complex, involved in DNA replication initiation. Abundant in proliferating and endocycling tissues. Localized in the nucleus during G1, S and G2 phases of the cell cycle, and are released into the cytoplasmic compartment during mitosis. Binds chromatin.	103.179	137.002	130.488	43.8185	70.4845	56.1641
HORVU0Hr1G017350	H(+)-ATPase 6	HC_G	H(+)-ATPase 6 (HA6); FUNCTIONS IN: protein binding, ATPase activity; INVOLVED IN: cation transport, metabolic process, ATP biosynthetic process; LOCATED IN: plasma membrane, membrane; EXPRESSED IN: 11 plant structures; EXPRESSED DURING: L mature pollen stage, M germinated pollen stage, 4 anthesis, petal differentiation and expansion stage; CONTAINS InterPro DOMAIN/s: ATPase, P-type, ATPase-associ…	0	0	0.0112738	0	0.0308774	0.076275	0.0844923
HORVU0Hr1G017360	60S ribosomal protein L39-1	HC_G	Ribosomal protein L39 family protein; FUNCTIONS IN: structural constituent of ribosome; INVOLVED IN: translation; LOCATED IN: ribosome, cytosolic large ribosomal subunit; EXPRESSED IN: 23 plant structures; EXPRESSED DURING: 13 growth stages; CONTAINS InterPro DOMAIN/s: Ribosomal protein L39e, conserved site (InterPro:IPR020083), Ribosomal protein L39e (InterPro:IPR000077); BEST Arabidopsis thalia…	0	5107	4919.09	5084.63	5058.32	4277.58	4766.91
HORVU0Hr1G017370	aspartate aminotransferase 5	HC_G	aspartate aminotransferase 5 (ASP5); FUNCTIONS IN: L-aspartate:2-oxoglutarate aminotransferase activity; INVOLVED IN: response to cadmium ion, response to cold; LOCATED IN: apoplast, stromule, chloroplast, plastid; EXPRESSED IN: 25 plant structures; EXPRESSED DURING: 14 growth stages; CONTAINS InterPro DOMAIN/s: Aminotransferase, class I/classII (InterPro:IPR004839), Pyridoxal phosphate-dependent…	Encodes a plastid-localized aspartate aminotransferase. Does not display any PAT (glutamate/aspartate-prephenate aminotransferase) activity even in the presence of a high concentration of prephenate.	41.6233	49.9817	46.3221	21.9415	28.1436	25.2245
HORVU0Hr1G017380	Serine-rich protein	HC_G	NA	NA	0.530379	0.573857	0.857264	0.873174	0.388253	0.136533
HORVU0Hr1G017400	Haloacid dehalogenase-like hydrolase (HAD) superfamily protein	HC_G	Haloacid dehalogenase-like hydrolase (HAD) superfamily protein; FUNCTIONS IN: hydrolase activity, catalytic activity; INVOLVED IN: metabolic process; LOCATED IN: cellular_component unknown; EXPRESSED IN: 24 plant structures; EXPRESSED DURING: 15 growth stages; CONTAINS InterPro DOMAIN/s: Haloacid dehalogenase-like hydrolase (InterPro:IPR005834), Pyrimidine 5-nucleotidase (InterPro:IPR010237), HAD…	0	0	0	0	0	0	0
HORVU0Hr1G017440	Homoserine O-acetyltransferase	HC_G	NA	NA	0	0	0	0	0	0
HORVU0Hr1G017450	Chaperone protein DnaJ	HC_G	Molecular chaperone Hsp40/DnaJ family protein; FUNCTIONS IN: unfolded protein binding, heat shock protein binding, ATP binding; INVOLVED IN: protein folding, response to heat; LOCATED IN: chloroplast thylakoid membrane, chloroplast; EXPRESSED IN: 23 plant structures; EXPRESSED DURING: 14 growth stages; CONTAINS InterPro DOMAIN/s: Molecular chaperone, heat shock protein, Hsp40, DnaJ (InterPro:IPR0…	0	1.90798	1.95617	1.52024	1.0065	0.872119	0.907964
HORVU0Hr1G017490	NAC domain protein,	HC_G	NAC domain containing protein 74 (NAC074); FUNCTIONS IN: sequence-specific DNA binding transcription factor activity; INVOLVED IN: multicellular organismal development, regulation of transcription; LOCATED IN: cellular_component unknown; EXPRESSED IN: 18 plant structures; EXPRESSED DURING: 13 growth stages; CONTAINS InterPro DOMAIN/s: No apical meristem (NAM) protein (InterPro:IPR003441); BEST Ar…	0	8.73307	6.5594	8.99894	5.71955	2.37291	4.45735
HORVU0Hr1G017510	protein kinase family protein	HC_G	IRE1A; CONTAINS InterPro DOMAIN/s: Protein kinase, catalytic domain (InterPro:IPR000719), KEN domain, ribonuclease activator (InterPro:IPR010513), PUG domain (InterPro:IPR006567), Serine/threonine-protein kinase-like domain (InterPro:IPR017442), Protein kinase-like domain (InterPro:IPR011009), Serine/threonine-protein kinase, active site (InterPro:IPR008271); BEST Arabidopsis thaliana protein mat…	Encodes a endoribonuclease/protein kinase IRE1-like protein that is predicted to form a type I transmembrane protein structure and contain kinase/endoribonuclease domains at their C-terminal halves. The transcript levels for several ER-stress responsive genes, including six protein disulfide isomerases (PDIs), BiP2, and AtbZIP60 are not affected in ire1-2 null mutants.	6.06728	11.471	8.34314	8.97911	14.2623	10.2297
HORVU0Hr1G017540	glutathione reductase	HC_G	glutathione-disulfide reductase (GR1); FUNCTIONS IN: NADP or NADPH binding, glutathione-disulfide reductase activity, oxidoreductase activity, FAD binding; INVOLVED IN: oxidation reduction, glutathione metabolic process, cell redox homeostasis; LOCATED IN: peroxisome; EXPRESSED IN: 25 plant structures; EXPRESSED DURING: 14 growth stages; CONTAINS InterPro DOMAIN/s: FAD-dependent pyridine nucleoti…	Encodes a cytosolic glutathione reductase.	3.21732	0.912639	3.85635	5.33245	0.90561	2.93135
HORVU0Hr1G017560	Cytochrome P450 superfamily protein	HC_G	#N/A	#N/A	0	0.0171767	0	0	0	0.0275854
HORVU0Hr1G017570	Inosine-5'-monophosphate dehydrogenase	HC_G	NA	NA	0	0	0	0	0	0.00853334
HORVU0Hr1G017620	Actin-related protein 2/3 complex subunit 1B	HC_G	actin-related protein C1B (ARPC1B); FUNCTIONS IN: actin binding, nucleotide binding; INVOLVED IN: actin filament organization; LOCATED IN: Arp2/3 protein complex, nucleus, cytoplasm; CONTAINS InterPro DOMAIN/s: WD40 repeat 2 (InterPro:IPR019782), WD40 repeat-like-containing domain (InterPro:IPR011046), Actin-related protein 2/3 complex, subunit 1 (InterPro:IPR017383), WD40-repeat-containing domai…	putative ARP2/3 protein complex subunit p41	10.812	11.5519	10.537	8.88752	10.4787	9.29075
HORVU0Hr1G017670	LOB domain-containing protein 20	HC_G	lateral organ boundaries-domain 16 (LBD16); CONTAINS InterPro DOMAIN/s: Lateral organ boundaries, LOB (InterPro:IPR004883); BEST Arabidopsis thaliana protein match is: lateral organ boundaries-domain 29 (TAIR:AT3G58190.1); Has 917 Blast hits to 912 proteins in 22 species: Archae - 0; Bacteria - 0; Metazoa - 0; Fungi - 0; Plants - 917; Viruses - 0; Other Eukaryotes - 0 (source: NCBI BLink).	LOB-domain protein gene LBD16. This gene contains one auxin-responsive element (AuxRE).	0	0	0	0	0.0661703	0
HORVU0Hr1G017690	Cytochrome P450 superfamily protein	HC_G	#N/A	#N/A	0.0357342	0.0451074	0	0	0	0.0160981
HORVU0Hr1G017710	HXXXD-type acyl-transferase family protein	HC_G	HXXXD-type acyl-transferase family protein; FUNCTIONS IN: transferase activity, transferring acyl groups other than amino-acyl groups, quinone binding, primary amine oxidase activity, copper ion binding, transferase activity; INVOLVED IN: oxidation reduction, amine metabolic process; LOCATED IN: chloroplast; EXPRESSED IN: 8 plant structures; EXPRESSED DURING: 4 anthesis, C globular stage, petal d…	0	0	0	0	0	0	0
HORVU0Hr1G017720	nicotianamine synthase 1	HC_G	nicotianamine synthase 3 (NAS3); CONTAINS InterPro DOMAIN/s: Nicotianamine synthase (InterPro:IPR004298); BEST Arabidopsis thaliana protein match is: nicotianamine synthase 4 (TAIR:AT1G56430.1); Has 198 Blast hits to 195 proteins in 46 species: Archae - 20; Bacteria - 10; Metazoa - 0; Fungi - 20; Plants - 147; Viruses - 0; Other Eukaryotes - 1 (source: NCBI BLink).	Encodes a nicotianamine synthase.	0	0	0	0	0	0
HORVU0Hr1G017760	Remorin family protein	HC_G	Remorin family protein; CONTAINS InterPro DOMAIN/s: Remorin, C-terminal (InterPro:IPR005516), Remorin, N-terminal (InterPro:IPR005518); BEST Arabidopsis thaliana protein match is: Remorin family protein (TAIR:AT3G48940.1); Has 1807 Blast hits to 1807 proteins in 277 species: Archae - 0; Bacteria - 0; Metazoa - 736; Fungi - 347; Plants - 385; Viruses - 0; Other Eukaryotes - 339 (source: NCBI BLink…	0	0	0	0	0	0	0
HORVU0Hr1G017790	Disease resistance protein	HC_G	Disease resistance protein (CC-NBS-LRR class) family; FUNCTIONS IN: ATP binding; INVOLVED IN: defense response, apoptosis; LOCATED IN: plasma membrane; EXPRESSED IN: 21 plant structures; EXPRESSED DURING: 10 growth stages; CONTAINS InterPro DOMAIN/s: NB-ARC (InterPro:IPR002182), Disease resistance protein (InterPro:IPR000767); BEST Arabidopsis thaliana protein match is: Disease resistance protein…	0	0	0	0	0	0	0
HORVU0Hr1G017840	Lectin-domain containing receptor kinase A4.3	HC_G	NA	NA	0	0	0	0	0	0
HORVU0Hr1G017960	Disease resistance protein RPM1	HC_G	RECOGNITION OF PERONOSPORA PARASITICA 13 (RPP13); FUNCTIONS IN: ATP binding; INVOLVED IN: defense response, incompatible interaction, defense response, plant-type hypersensitive response; LOCATED IN: plasma membrane, cytoplasm; EXPRESSED IN: 22 plant structures; EXPRESSED DURING: 13 growth stages; CONTAINS InterPro DOMAIN/s: NB-ARC (InterPro:IPR002182), Disease resistance protein (InterPro:IPR000…	Confers resistance to the biotrophic oomycete, Peronospora parasitica. Encodes an NBS-LRR type R protein with a putative amino-terminal leucine zipper. Fungal protein ATR13 induces RPP13 gene expression and disease resistance.	0	0	0	0	0	0
HORVU0Hr1G017970	4-hydroxybenzoate octaprenyltransferase	HC_G	polyprenyltransferase 1 (PPT1); FUNCTIONS IN: 4-hydroxybenzoate nonaprenyltransferase activity; INVOLVED IN: ubiquinone biosynthetic process, embryo development; LOCATED IN: integral to membrane; EXPRESSED IN: 25 plant structures; EXPRESSED DURING: 14 growth stages; CONTAINS InterPro DOMAIN/s: 4-hydroxybenzoate polyprenyl transferase (InterPro:IPR006370), UbiA prenyltransferase (InterPro:IPR00053…	Encodes para-hydroxy benzoate polyprenyl diphosphate transferase. The enzyme was shown to be able to use a wide range of prenyl substrates : from GPP (C10) to decaprenyl diphosphate (C50).	0.0984989	0	0	0.0567563	0	0
HORVU0Hr1G018000	Extended synaptotagmin-1	HC_G	NTMC2T5.2; FUNCTIONS IN: molecular_function unknown; INVOLVED IN: biological_process unknown; LOCATED IN: chloroplast; CONTAINS InterPro DOMAIN/s: Protein of unknown function DUF2404, transmembrane (InterPro:IPR019411), C2 membrane targeting protein (InterPro:IPR018029), C2 calcium/lipid-binding domain, CaLB (InterPro:IPR008973), C2 calcium-dependent membrane targeting (InterPro:IPR000008); BEST …	0	0.0407554	0.102892	0	0.0469675	0.0464087	0
HORVU0Hr1G018020	Gibberellin-regulated family protein	HC_G	NA	NA	0	0	0	0	0	0
HORVU0Hr1G018030	Replication protein A 32 kDa subunit A	HC_G	replicon protein A2 (RPA2); CONTAINS InterPro DOMAIN/s: Winged helix-turn-helix transcription repressor DNA-binding (InterPro:IPR011991), Nucleic acid-binding, OB-fold-like (InterPro:IPR016027), Nucleic acid-binding, OB-fold (InterPro:IPR012340), Replication protein A, subunit RPA32 (InterPro:IPR014646), Replication protein A, C-terminal (InterPro:IPR014892), Nucleic acid binding, OB-fold, tRNA/h…	Encodes a component of Replication Protein A. Component of transcriptional gene silencing which does not affect endogenous small RNA accumulation nor DNA methylation. Localized in the nucleus. Involved in DNA repair. Interacts physically with ROS1.	0.364143	0.061288	0.0784764	0.419648	0.165862	0.393708
HORVU0Hr1G018040	Gibberellin-regulated family protein	HC_G	Gibberellin-regulated family protein; INVOLVED IN: response to gibberellin stimulus; LOCATED IN: endomembrane system; EXPRESSED IN: 8 plant structures; EXPRESSED DURING: LP.04 four leaves visible, 4 anthesis, LP.10 ten leaves visible, C globular stage; CONTAINS InterPro DOMAIN/s: Gibberellin regulated protein (InterPro:IPR003854); BEST Arabidopsis thaliana protein match is: Gibberellin-regulated …	0	0	0	0	0	0	0
HORVU0Hr1G018050	4-hydroxybenzoate polyprenyltransferase, mitochondrial	HC_G	polyprenyltransferase 1 (PPT1); FUNCTIONS IN: 4-hydroxybenzoate nonaprenyltransferase activity; INVOLVED IN: ubiquinone biosynthetic process, embryo development; LOCATED IN: integral to membrane; EXPRESSED IN: 25 plant structures; EXPRESSED DURING: 14 growth stages; CONTAINS InterPro DOMAIN/s: 4-hydroxybenzoate polyprenyl transferase (InterPro:IPR006370), UbiA prenyltransferase (InterPro:IPR00053…	Encodes para-hydroxy benzoate polyprenyl diphosphate transferase. The enzyme was shown to be able to use a wide range of prenyl substrates : from GPP (C10) to decaprenyl diphosphate (C50).	0	0	0	0	0	0.31123
HORVU0Hr1G018060	4-hydroxybenzoate octaprenyltransferase	HC_G	polyprenyltransferase 1 (PPT1); FUNCTIONS IN: 4-hydroxybenzoate nonaprenyltransferase activity; INVOLVED IN: ubiquinone biosynthetic process, embryo development; LOCATED IN: integral to membrane; EXPRESSED IN: 25 plant structures; EXPRESSED DURING: 14 growth stages; CONTAINS InterPro DOMAIN/s: 4-hydroxybenzoate polyprenyl transferase (InterPro:IPR006370), UbiA prenyltransferase (InterPro:IPR00053…	Encodes para-hydroxy benzoate polyprenyl diphosphate transferase. The enzyme was shown to be able to use a wide range of prenyl substrates : from GPP (C10) to decaprenyl diphosphate (C50).	0.102985	0	0	0.356049	0	0.092789
HORVU0Hr1G018090	Replication protein A 32 kDa subunit A	HC_G	replicon protein A2 (RPA2); CONTAINS InterPro DOMAIN/s: Winged helix-turn-helix transcription repressor DNA-binding (InterPro:IPR011991), Nucleic acid-binding, OB-fold-like (InterPro:IPR016027), Nucleic acid-binding, OB-fold (InterPro:IPR012340), Replication protein A, subunit RPA32 (InterPro:IPR014646), Replication protein A, C-terminal (InterPro:IPR014892), Nucleic acid binding, OB-fold, tRNA/h…	Encodes a component of Replication Protein A. Component of transcriptional gene silencing which does not affect endogenous small RNA accumulation nor DNA methylation. Localized in the nucleus. Involved in DNA repair. Interacts physically with ROS1.	2.55544	2.30053	2.11324	1.50672	0.947414	2.6237
HORVU0Hr1G018100	Carboxymethylenebutenolidase-like protein	HC_G	alpha/beta-Hydrolases superfamily protein; FUNCTIONS IN: hydrolase activity, transferase activity, transferring acyl groups other than amino-acyl groups; INVOLVED IN: response to zinc ion; LOCATED IN: chloroplast; EXPRESSED IN: 24 plant structures; EXPRESSED DURING: 13 growth stages; CONTAINS InterPro DOMAIN/s: Thiolase, active site (InterPro:IPR020610), Dienelactone hydrolase (InterPro:IPR002925…	0	0.160606	0.199516	0.214266	0.1939	0.304807	0.213612
HORVU0Hr1G018120	plastid transcriptionally active 14	HC_G	plastid transcriptionally active 14 (PTAC14); LOCATED IN: plastid chromosome, chloroplast, nucleoid; EXPRESSED IN: 22 plant structures; EXPRESSED DURING: 13 growth stages; CONTAINS InterPro DOMAIN/s: SET domain (InterPro:IPR001214), Rubisco LSMT substrate-binding (InterPro:IPR015353); BEST Arabidopsis thaliana protein match is: Rubisco methyltransferase family protein (TAIR:AT1G24610.1); Has 493 …	0	0	0	0	0	0	0
HORVU0Hr1G018140	Survival motor neuron protein	HC_G	NA	NA	0.219265	0.5272	0.641303	0.0721963	0.214012	0.112889
HORVU0Hr1G018160	MAK16 protein-related	HC_G	MAK16 protein-related; CONTAINS InterPro DOMAIN/s: Mak16 protein (InterPro:IPR006958); Has 4868 Blast hits to 3538 proteins in 334 species: Archae - 9; Bacteria - 248; Metazoa - 1831; Fungi - 653; Plants - 272; Viruses - 128; Other Eukaryotes - 1727 (source: NCBI BLink).	0	0	0.0971223	0	0	0	0.207968
HORVU0Hr1G018170	Pentatricopeptide repeat-containing protein	HC_G	Tetratricopeptide repeat (TPR)-like superfamily protein; CONTAINS InterPro DOMAIN/s: Pentatricopeptide repeat (InterPro:IPR002885); BEST Arabidopsis thaliana protein match is: Tetratricopeptide repeat (TPR)-like superfamily protein (TAIR:AT5G66520.1); Has 36071 Blast hits to 13961 proteins in 258 species: Archae - 0; Bacteria - 3; Metazoa - 83; Fungi - 93; Plants - 35305; Viruses - 0; Other Eukar…	0	0.107667	0	0	0	0	0.0485034
HORVU0Hr1G018180	Cell division cycle 5-like protein	HC_G	NA	NA	0	0	0	0	0	0
HORVU0Hr1G018190	4-coumarate:CoA ligase 3	HC_G	4-coumarate:CoA ligase 3 (4CL3); CONTAINS InterPro DOMAIN/s: AMP-binding, conserved site (InterPro:IPR020845), AMP-dependent synthetase/ligase (InterPro:IPR000873); BEST Arabidopsis thaliana protein match is: 4-coumarate:CoA ligase 2 (TAIR:AT3G21240.1); Has 85516 Blast hits to 77968 proteins in 3765 species: Archae - 1155; Bacteria - 54010; Metazoa - 3516; Fungi - 4668; Plants - 2834; Viruses - 1…	encodes an isoform of 4-coumarate:CoA ligase (4CL), which is involved in the last step of the general phenylpropanoid pathway. mRNA levels are not induced in response to wounding or to fungal infection by P. parasitica. mRNA is expressed in flowers, to a lesser degree in mature leaves and siliques and marginally in seedling roots and bolting stems of mature plants. The catalytic efficiency was in…	3.59437	2.4227	2.95531	2.66988	1.39665	2.732
HORVU0Hr1G018200	Vacuolar protein sorting-associated protein 27	HC_G	Target of Myb protein 1; FUNCTIONS IN: protein transporter activity; INVOLVED IN: intracellular protein transport, intra-Golgi vesicle-mediated transport; LOCATED IN: Golgi stack, plasma membrane; EXPRESSED IN: 24 plant structures; EXPRESSED DURING: 15 growth stages; CONTAINS InterPro DOMAIN/s: VHS (InterPro:IPR002014), Target of Myb protein 1 (InterPro:IPR014645), GAT (InterPro:IPR004152), ENTH/…	0	53.0522	68.2738	59.4594	42.0647	57.214	48.918
HORVU0Hr1G018210	E3 ubiquitin-protein ligase BRE1-like 1	HC_G	histone mono-ubiquitination 1 (HUB1); FUNCTIONS IN: ubiquitin-protein ligase activity, protein homodimerization activity, zinc ion binding; INVOLVED IN: in 10 processes; LOCATED IN: mitochondrion, nucleus; EXPRESSED IN: 25 plant structures; EXPRESSED DURING: 14 growth stages; CONTAINS InterPro DOMAIN/s: Zinc finger, RING-type, conserved site (InterPro:IPR017907), Zinc finger, RING-type (InterPro:…	The gene encodes one of two orthologous E3 ubiquitin ligases in Arabidopsis that are involved in monoubiquitination of histone H2B.	0.461847	0.802132	0.645904	0.169865	0.481153	0.362999
HORVU0Hr1G018240	Ethylene-responsive transcription factor 1	HC_G	Integrase-type DNA-binding superfamily protein; FUNCTIONS IN: DNA binding, sequence-specific DNA binding transcription factor activity; INVOLVED IN: regulation of transcription, DNA-dependent; LOCATED IN: nucleus, chloroplast; EXPRESSED IN: 22 plant structures; EXPRESSED DURING: 13 growth stages; CONTAINS InterPro DOMAIN/s: DNA-binding, integrase-type (InterPro:IPR016177), Pathogenesis-related tr…	encodes a member of the DREB subfamily A-4 of ERF/AP2 transcription factor family. The protein contains one AP2 domain. There are 17 members in this subfamily including TINY.	0	0	0	0	0	0
HORVU0Hr1G018260	Group XV phospholipase A2	HC_G	NA	NA	0	0	0	0	0	0
HORVU0Hr1G018270	Cytochrome P450 superfamily protein	HC_G	#N/A	#N/A	0	0	0	0	0	0
HORVU0Hr1G018280	Ethylene-responsive transcription factor 1	HC_G	ERF family protein 38 (ERF38); CONTAINS InterPro DOMAIN/s: DNA-binding, integrase-type (InterPro:IPR016177), Pathogenesis-related transcriptional factor/ERF, DNA-binding (InterPro:IPR001471); BEST Arabidopsis thaliana protein match is: Integrase-type DNA-binding superfamily protein (TAIR:AT4G16750.1); Has 5850 Blast hits to 5685 proteins in 248 species: Archae - 0; Bacteria - 2; Metazoa - 0; Fung…	encodes a member of the DREB subfamily A-4 of ERF/AP2 transcription factor family. The protein contains one AP2 domain. There are 17 members in this subfamily including TINY. Thought to be involved in secondary cell wall metabolism.	0.0836702	0	0	0	0	0
HORVU0Hr1G018290	Ethylene-responsive transcription factor 1	HC_G	TINY2 (TINY2); FUNCTIONS IN: DNA binding, sequence-specific DNA binding transcription factor activity; INVOLVED IN: regulation of transcription, DNA-dependent; LOCATED IN: nucleus; EXPRESSED IN: shoot apex, embryo, hypocotyl, leaf; EXPRESSED DURING: LP.10 ten leaves visible, D bilateral stage; CONTAINS InterPro DOMAIN/s: DNA-binding, integrase-type (InterPro:IPR016177), Pathogenesis-related trans…	encodes a member of the DREB subfamily A-4 of ERF/AP2 transcription factor family. The protein contains one AP2 domain. There are 17 members in this subfamily including TINY.	0	0	0	0.0802855	0	0
HORVU0Hr1G018300	Chaperone protein dnaJ 3	HC_G	DNAJ homologue 3 (ATJ3); FUNCTIONS IN: unfolded protein binding, heat shock protein binding, ATP binding; INVOLVED IN: protein folding, response to salt stress, regulation of ATPase activity; LOCATED IN: nucleolus, cell wall, plasma membrane; EXPRESSED IN: 28 plant structures; EXPRESSED DURING: 15 growth stages; CONTAINS InterPro DOMAIN/s: Molecular chaperone, heat shock protein, Hsp40, DnaJ (Int…	homologous to the co-chaperon DNAJ protein from E coli	102.467	134.942	133.666	61.8454	83.5704	67.0441
HORVU0Hr1G018320	expansin B4	HC_G	expansin B4 (EXPB4); INVOLVED IN: plant-type cell wall modification involved in multidimensional cell growth, unidimensional cell growth, plant-type cell wall loosening; LOCATED IN: endomembrane system, extracellular region; CONTAINS InterPro DOMAIN/s: Barwin-related endoglucanase (InterPro:IPR009009), Pollen allergen, N-terminal (InterPro:IPR014734), Rare lipoprotein A (InterPro:IPR005132), Majo…	member of BETA-EXPANSINS. Naming convention from the Expansin Working Group (Kende et al, 2004. Plant Mol Bio)	0.289011	0.432379	0.276821	0.074014	0	0
HORVU0Hr1G018350	60S ribosomal protein L27	HC_G	Ribosomal L27e protein family; FUNCTIONS IN: structural constituent of ribosome; INVOLVED IN: translation; LOCATED IN: cytosolic ribosome, ribosome, cytosolic large ribosomal subunit, intracellular; EXPRESSED IN: 23 plant structures; EXPRESSED DURING: 13 growth stages; CONTAINS InterPro DOMAIN/s: Ribosomal protein L27e, conserved site (InterPro:IPR018262), Ribosomal protein L27e (InterPro:IPR0011…	0	0	0	0	0	0	0
HORVU0Hr1G018360	DNA (cytosine-5)-methyltransferase DRM2	HC_G	domains rearranged methyltransferase 2 (DRM2); FUNCTIONS IN: N-methyltransferase activity; INVOLVED IN: DNA methylation, histone H3-K9 methylation; LOCATED IN: nucleus; EXPRESSED IN: 25 plant structures; EXPRESSED DURING: 13 growth stages; CONTAINS InterPro DOMAIN/s: Ubiquitin-associated/translation elongation factor EF1B, N-terminal, eukaryote (InterPro:IPR015940), DNA methylase, C-5 cytosine-sp…	A putative DNA methyltransferase with rearranged catalytic domains; similar to mammalian DNMT3 methyltransferases; contains UBA domains. The 3'-end proximal part of the gene coding region is highly methylated at both adenine and cytosine residues.	0.0762329	0.192458	0	0	0	0
HORVU0Hr1G018380	Glycine cleavage system H protein	HC_G	Single hybrid motif superfamily protein; FUNCTIONS IN: glycine dehydrogenase (decarboxylating) activity, ATP binding; INVOLVED IN: glycine catabolic process, glycine decarboxylation via glycine cleavage system; LOCATED IN: mitochondrion, glycine cleavage complex; EXPRESSED IN: 22 plant structures; EXPRESSED DURING: 13 growth stages; CONTAINS InterPro DOMAIN/s: 2-oxo acid dehydrogenase, lipoyl-bin…	0	0.0287942	0.0121157	0.0310272	0.0165916	0.0163942	0.0518867
HORVU0Hr1G018390	Leucine-rich receptor-like protein kinase family protein	HC_G	Leucine-rich repeat protein kinase family protein; FUNCTIONS IN: protein serine/threonine kinase activity, kinase activity, ATP binding; INVOLVED IN: transmembrane receptor protein tyrosine kinase signaling pathway, protein amino acid phosphorylation; LOCATED IN: plasma membrane; EXPRESSED IN: 13 plant structures; EXPRESSED DURING: 8 growth stages; CONTAINS InterPro DOMAIN/s: Protein kinase, ATP …	0	0	0	0	0	0	0
HORVU0Hr1G018410	Adenylate cyclase	HC_G	NA	NA	0	0	0	0	0	0
HORVU0Hr1G018430	Adenylate cyclase	HC_G	NA	NA	0	0	0	0	0	0
HORVU0Hr1G018450	Adenylate cyclase	HC_G	NA	NA	0	0	0	0	0	0
HORVU0Hr1G018470	COP9 signalosome complex subunit 5a	HC_G	COP9-signalosome 5B (CSN5B); CONTAINS InterPro DOMAIN/s: Mov34/MPN/PAD-1 (InterPro:IPR000555); BEST Arabidopsis thaliana protein match is: COP9 signalosome 5A (TAIR:AT1G22920.1); Has 1278 Blast hits to 1275 proteins in 253 species: Archae - 0; Bacteria - 6; Metazoa - 459; Fungi - 394; Plants - 243; Viruses - 0; Other Eukaryotes - 176 (source: NCBI BLink).	Encodes a subunit of the COP9 complex, similar to JAB1, a specific mammalian coactivator of AP-1 transcription. Involved in protein deneddylation. Double mutants with CSN5A are constitutively photomorphogenic (de-etiolated) and have abnormal auxin responses.	0	0	0.0499994	0	0	0
HORVU0Hr1G018480	Thioesterase superfamily protein	HC_G	Thioesterase superfamily protein; CONTAINS InterPro DOMAIN/s: Thioesterase superfamily (InterPro:IPR006683); BEST Arabidopsis thaliana protein match is: Thioesterase superfamily protein (TAIR:AT1G68280.1); Has 2036 Blast hits to 2035 proteins in 690 species: Archae - 16; Bacteria - 1416; Metazoa - 0; Fungi - 0; Plants - 80; Viruses - 0; Other Eukaryotes - 524 (source: NCBI BLink).	0	0	0	0	0	0	0.106454
HORVU0Hr1G018510	Male gametophyte defective 1	HC_G	MALE GAMETOPHYTE DEFECTIVE 1 (MGP1); FUNCTIONS IN: copper ion binding, cobalt ion binding, zinc ion binding; INVOLVED IN: biological_process unknown; LOCATED IN: mitochondrion, nucleolus, chloroplast, membrane; EXPRESSED IN: 27 plant structures; EXPRESSED DURING: 17 growth stages; Has 118 Blast hits to 117 proteins in 48 species: Archae - 2; Bacteria - 17; Metazoa - 24; Fungi - 3; Plants - 52; Vi…	Encodes the FAd subunit of mitochondrial F1F0-ATP synthase. Essential for pollen formation.	476.423	607.857	611.469	300.511	296.974	303.545
HORVU0Hr1G018520	Dolichyl-diphosphooligosaccharide--protein glycosyltransferase subunit 4A	HC_G	Oligosaccaryltransferase; FUNCTIONS IN: molecular_function unknown; INVOLVED IN: biological_process unknown; LOCATED IN: endomembrane system; CONTAINS InterPro DOMAIN/s: Oligosaccaryltransferase (InterPro:IPR018943); BEST Arabidopsis thaliana protein match is: Oligosaccaryltransferase (TAIR:AT3G12587.1); Has 30201 Blast hits to 17322 proteins in 780 species: Archae - 12; Bacteria - 1396; Metazoa …	0	0	0	0.482878	0	0	0
HORVU0Hr1G018590	Leucine-rich repeat receptor-like protein kinase family protein	HC_G	Leucine-rich repeat (LRR) family protein; BEST Arabidopsis thaliana protein match is: Leucine-rich repeat (LRR) family protein (TAIR:AT3G19320.1); Has 45026 Blast hits to 12967 proteins in 516 species: Archae - 11; Bacteria - 711; Metazoa - 1155; Fungi - 115; Plants - 40928; Viruses - 0; Other Eukaryotes - 2106 (source: NCBI BLink).	0	0	0	0	0	0	0.0268688
HORVU0Hr1G018690	Disease resistance protein RPM1	HC_G	RESISTANCE TO P. SYRINGAE PV MACULICOLA 1 (RPM1); FUNCTIONS IN: protein binding, nucleotide binding; INVOLVED IN: defense response, plant-type hypersensitive response; LOCATED IN: plasma membrane; EXPRESSED IN: 20 plant structures; EXPRESSED DURING: 13 growth stages; CONTAINS InterPro DOMAIN/s: NB-ARC (InterPro:IPR002182), Leucine-rich repeat (InterPro:IPR001611), Disease resistance protein (Inte…	Contains an N-terminal tripartite nucleotide binding site and a C-terminal tandem array of leucine-rich repeats. Confers resistance to Pseudomonas syringae strains that carry the avirulence genes avrB and avrRpm1.	0.198274	0.208569	0.480712	0	0	0.0446608
HORVU0Hr1G018710	Disease resistance protein RGA2	HC_G	RECOGNITION OF PERONOSPORA PARASITICA 13 (RPP13); FUNCTIONS IN: ATP binding; INVOLVED IN: defense response, incompatible interaction, defense response, plant-type hypersensitive response; LOCATED IN: plasma membrane, cytoplasm; EXPRESSED IN: 22 plant structures; EXPRESSED DURING: 13 growth stages; CONTAINS InterPro DOMAIN/s: NB-ARC (InterPro:IPR002182), Disease resistance protein (InterPro:IPR000…	Confers resistance to the biotrophic oomycete, Peronospora parasitica. Encodes an NBS-LRR type R protein with a putative amino-terminal leucine zipper. Fungal protein ATR13 induces RPP13 gene expression and disease resistance.	0	0	0	0	0	0
HORVU0Hr1G018730	MOB kinase activator-like 1A	HC_G	Mob1/phocein family protein; CONTAINS InterPro DOMAIN/s: Mob1/phocein (InterPro:IPR005301); BEST Arabidopsis thaliana protein match is: Mob1/phocein family protein (TAIR:AT4G19045.1); Has 1269 Blast hits to 1261 proteins in 207 species: Archae - 0; Bacteria - 0; Metazoa - 709; Fungi - 290; Plants - 115; Viruses - 0; Other Eukaryotes - 155 (source: NCBI BLink).	Encodes a gene product involved in both sporogenesis and gametogenesis and is required for the normal progression of megasporogenesis and microsporogenesis.	0.789555	0.306664	1.11256	0.0699925	0.276639	0.218887
HORVU0Hr1G018770	glutamate receptor 3.3	HC_G	glutamate receptor 3.3 (GLR3.3); FUNCTIONS IN: intracellular ligand-gated ion channel activity; INVOLVED IN: cellular calcium ion homeostasis, response to light stimulus; LOCATED IN: integral to membrane, membrane; EXPRESSED IN: 22 plant structures; EXPRESSED DURING: 11 growth stages; CONTAINS InterPro DOMAIN/s: Extracellular solute-binding protein, family 3 (InterPro:IPR001638), Ionotropic gluta…	member of Putative ligand-gated ion channel subunit family	0.344974	0.539144	0.619544	0.700457	1.30942	1.08047
HORVU0Hr1G018800	undescribed protein	HC_G	NA	NA	0	0	0	0	0	0
HORVU0Hr1G018810	undescribed protein	HC_G	NA	NA	0	0	0	0	0	0
HORVU0Hr1G018820	undescribed protein	HC_G	NA	NA	0	0	0	0	0	0
HORVU0Hr1G018830	Cell division protein FtsZ	HC_G	homolog of bacterial cytokinesis Z-ring protein FTSZ 1-1 (FTSZ1-1); FUNCTIONS IN: protein binding, structural molecule activity; INVOLVED IN: chloroplast fission, plastid fission; LOCATED IN: chloroplast stroma, chloroplast; EXPRESSED IN: 23 plant structures; EXPRESSED DURING: 13 growth stages; CONTAINS InterPro DOMAIN/s: Cell division protein FtsZ, N-terminal (InterPro:IPR000158), Tubulin, conse…	Encodes one of two FtsZ proteins, tubulin-like proteins, in Arabidopsis. It is involved in chloroplast division.	0.46191	0.413009	0.902137	0.465777	0.131496	0.858366
HORVU0Hr1G018840	Acid beta-fructofuranosidase	HC_G	Glycosyl hydrolases family 32 protein; FUNCTIONS IN: hydrolase activity, hydrolyzing O-glycosyl compounds; INVOLVED IN: sucrose catabolic process, using beta-fructofuranosidase, carbohydrate metabolic process; LOCATED IN: vacuole; EXPRESSED IN: 23 plant structures; EXPRESSED DURING: 12 growth stages; CONTAINS InterPro DOMAIN/s: Protein of unknown function DUF3357 (InterPro:IPR021792), Glycoside h…	0	0	0	0	0	0	0
HORVU0Hr1G018850	Acid beta-fructofuranosidase	HC_G	ATBETAFRUCT4; FUNCTIONS IN: hydrolase activity, hydrolyzing O-glycosyl compounds, beta-fructofuranosidase activity; INVOLVED IN: sucrose catabolic process, using beta-fructofuranosidase, carbohydrate metabolic process; LOCATED IN: vacuole, plant-type cell wall; EXPRESSED IN: 25 plant structures; EXPRESSED DURING: 16 growth stages; CONTAINS InterPro DOMAIN/s: Protein of unknown function DUF3357 (I…	Encodes a vacuolar invertase betaFruct4. betaFruct4 is transported from the endoplasmic reticulum through the intermediate compartments as a membrane protein. The N-terminal cytoplasmic domain contains multiple sequence motifs that are involved at various stages in the trafficking of betaFruct4 from the ER to the central vacuole.	52.5061	58.6059	61.7349	724.877	675.521	704.708
HORVU0Hr1G018890	sulfotransferase 17	HC_G	sulfotransferase 17 (SOT17); CONTAINS InterPro DOMAIN/s: Sulfotransferase domain (InterPro:IPR000863); BEST Arabidopsis thaliana protein match is: desulfo-glucosinolate sulfotransferase 18 (TAIR:AT1G74090.1); Has 2933 Blast hits to 2889 proteins in 198 species: Archae - 0; Bacteria - 241; Metazoa - 1692; Fungi - 1; Plants - 541; Viruses - 0; Other Eukaryotes - 458 (source: NCBI BLink).	encodes a desulfoglucosinolate sulfotransferase, involved in the final step of glucosinolate core structure biosynthesis. Has a broad-substrate specificity with preference with methionine-derived desulfoglucosinolates.	0.0642938	0.0541056	0.138559	0.0493958	0	0
HORVU0Hr1G018910	undescribed protein	HC_G	NA	NA	0.0831805	0	0.0896311	0	0.189438	0.14989
HORVU0Hr1G018970	myb-like transcription factor family protein	HC_G	Duplicated homeodomain-like superfamily protein; CONTAINS InterPro DOMAIN/s: Molecular chaperone, heat shock protein, Hsp40, DnaJ (InterPro:IPR015609), SANT, eukarya (InterPro:IPR017884), Myb-like DNA-binding domain, SHAQKYF class (InterPro:IPR006447), SANT, DNA-binding (InterPro:IPR001005), Myb, DNA-binding (InterPro:IPR014778), Homeodomain-like (InterPro:IPR009057), HTH transcriptional regulato…	0	0.463696	0.425692	0.363386	0	0	0
HORVU0Hr1G019020	sucrose synthase 1	HC_G	sucrose synthase 1 (SUS1); FUNCTIONS IN: UDP-glycosyltransferase activity, sucrose synthase activity; INVOLVED IN: in 6 processes; LOCATED IN: cellular_component unknown; EXPRESSED IN: 31 plant structures; EXPRESSED DURING: 14 growth stages; CONTAINS InterPro DOMAIN/s: Sucrose synthase, plant/cyanobacteria (InterPro:IPR012820), Sucrose synthase (InterPro:IPR000368), Glycosyl transferase, group 1 …	Encodes a protein with sucrose synthase activity (SUS1).	0	0	0	0	0	0
HORVU0Hr1G019050	Sucrose synthase 1	HC_G	NA	NA	0	0	0	0	0	0
HORVU0Hr1G019280	LGC1	HC_G	NA	NA	36.4511	33.5542	36.0165	37.0027	36.2627	38.6518
HORVU0Hr1G019300	Glutathione S-transferase family protein	HC_G	glutathione S-transferase TAU 8 (GSTU8); FUNCTIONS IN: glutathione transferase activity; INVOLVED IN: response to cadmium ion, toxin catabolic process; LOCATED IN: cytoplasm; EXPRESSED IN: 7 plant structures; EXPRESSED DURING: LP.06 six leaves visible, LP.04 four leaves visible, 4 anthesis, petal differentiation and expansion stage; CONTAINS InterPro DOMAIN/s: Thioredoxin fold (InterPro:IPR012335…	Encodes glutathione transferase belonging to the tau class of GSTs. Naming convention according to Wagner et al. (2002).	0	0	0	0	0	0
HORVU0Hr1G019370	Protein kinase family protein	HC_G	wall associated kinase 5 (WAK5); FUNCTIONS IN: protein serine/threonine kinase activity, kinase activity; INVOLVED IN: protein amino acid phosphorylation; LOCATED IN: plasma membrane; CONTAINS InterPro DOMAIN/s: EGF-like calcium-binding (InterPro:IPR001881), EGF-like, type 3 (InterPro:IPR000742), Serine-threonine/tyrosine-protein kinase (InterPro:IPR001245), Protein kinase-like domain (InterPro:I…	encodes a wall-associated kinase	0	0	0	0.0247299	0	0
HORVU0Hr1G019390	Protein kinase family protein	HC_G	wall associated kinase 3 (WAK3); FUNCTIONS IN: protein serine/threonine kinase activity, kinase activity; INVOLVED IN: protein amino acid phosphorylation; LOCATED IN: plasma membrane; EXPRESSED IN: 9 plant structures; EXPRESSED DURING: 9 growth stages; CONTAINS InterPro DOMAIN/s: EGF-like calcium-binding (InterPro:IPR001881), EGF-like, type 3 (InterPro:IPR000742), Serine/threonine-protein kinase-…	encodes a wall-associated kinase	0	0	0	0.0495881	0	0.0387691
HORVU0Hr1G019400	BolA-like family protein	HC_G	BolA-like family protein; CONTAINS InterPro DOMAIN/s: BolA-like protein (InterPro:IPR002634); BEST Arabidopsis thaliana protein match is: chloroplast sulfur E (TAIR:AT4G26500.1); Has 30201 Blast hits to 17322 proteins in 780 species: Archae - 12; Bacteria - 1396; Metazoa - 17338; Fungi - 3422; Plants - 5037; Viruses - 0; Other Eukaryotes - 2996 (source: NCBI BLink).	0	0.172715	0.145346	0.186109	0.199041	0.393346	0.466845
HORVU0Hr1G019420	GDSL esterase/lipase	HC_G	GDSL-like Lipase/Acylhydrolase superfamily protein; FUNCTIONS IN: hydrolase activity, acting on ester bonds, carboxylesterase activity; INVOLVED IN: lipid metabolic process; LOCATED IN: apoplast; EXPRESSED IN: 22 plant structures; EXPRESSED DURING: 14 growth stages; CONTAINS InterPro DOMAIN/s: Lipase, GDSL (InterPro:IPR001087); BEST Arabidopsis thaliana protein match is: GDSL-like Lipase/Acylhydr…	GDSL-motif esterase/acyltransferase/lipase. Enzyme group with broad substrate specificity that may catalyze acyltransfer or hydrolase reactions with lipid and non-lipid substrates.	0	0	0	0	0	0
HORVU0Hr1G019430	Myosin heavy chain-related-like	HC_G	unknown protein; EXPRESSED IN: cotyledon; BEST Arabidopsis thaliana protein match is: unknown protein (TAIR:AT1G24560.1); Has 52205 Blast hits to 29376 proteins in 1994 species: Archae - 873; Bacteria - 6150; Metazoa - 27099; Fungi - 3784; Plants - 3062; Viruses - 130; Other Eukaryotes - 11107 (source: NCBI BLink).	0	0	0	0	0	0	0
HORVU0Hr1G019450	RNA-binding protein, putative	HC_G	NA	NA	0	0.362422	0.464064	0.248155	0	0.194013
HORVU0Hr1G019500	HXXXD-type acyl-transferase family protein	HC_G	HXXXD-type acyl-transferase family protein; FUNCTIONS IN: transferase activity, transferring acyl groups other than amino-acyl groups, transferase activity; INVOLVED IN: biological_process unknown; LOCATED IN: cellular_component unknown; EXPRESSED IN: 22 plant structures; EXPRESSED DURING: 13 growth stages; CONTAINS InterPro DOMAIN/s: Transferase (InterPro:IPR003480); BEST Arabidopsis thaliana pr…	0	0	0.138379	0.132891	0	0	0
HORVU0Hr1G019560	Flavin-containing monooxygenase	HC_G	NA	NA	0	0	0	0	0	0
HORVU0Hr1G019570	Beta-1,3-N-acetylglucosaminyltransferase family protein	HC_G	NA	NA	484.569	587.257	555.535	3741.93	4398.71	4095.54
HORVU0Hr1G019590	2-oxoglutarate (2OG) and Fe(II)-dependent oxygenase superfamily protein	HC_G	2-oxoglutarate (2OG) and Fe(II)-dependent oxygenase superfamily protein; FUNCTIONS IN: oxidoreductase activity, acting on paired donors, with incorporation or reduction of molecular oxygen, 2-oxoglutarate as one donor, and incorporation of one atom each of oxygen into both donors, oxidoreductase activity; INVOLVED IN: biological_process unknown; LOCATED IN: cellular_component unknown; CONTAINS In…	0	0	0	0.123643	0	0	0
HORVU0Hr1G019600	Formin Homology 14	HC_G	Actin-binding FH2 (Formin Homology) protein; FUNCTIONS IN: actin binding; INVOLVED IN: cellular component organization, actin cytoskeleton organization; CONTAINS InterPro DOMAIN/s: Actin-binding FH2/DRF autoregulatory (InterPro:IPR003104), C2 calcium/lipid-binding domain, CaLB (InterPro:IPR008973), Actin-binding FH2 (InterPro:IPR015425), Tensin phosphatase, C2 domain (InterPro:IPR014020); BEST Ar…	0	0.1496	0	0	0	0	0.134788
HORVU0Hr1G019610	pentatricopeptide repeat 336	HC_G	Tetratricopeptide repeat (TPR)-like superfamily protein; FUNCTIONS IN: molecular_function unknown; INVOLVED IN: biological_process unknown; LOCATED IN: chloroplast; EXPRESSED IN: 19 plant structures; EXPRESSED DURING: 13 growth stages; CONTAINS InterPro DOMAIN/s: Pentatricopeptide repeat (InterPro:IPR002885); BEST Arabidopsis thaliana protein match is: Tetratricopeptide repeat (TPR)-like superfam…	0	9.08506	9.22941	9.84368	3.52851	3.05786	4.07017
HORVU0Hr1G019620	Pentatricopeptide repeat-containing protein	HC_G	Pentatricopeptide repeat (PPR-like) superfamily protein; INVOLVED IN: biological_process unknown; LOCATED IN: nucleus, chloroplast, cytoplasm; CONTAINS InterPro DOMAIN/s: Pentatricopeptide repeat (InterPro:IPR002885); BEST Arabidopsis thaliana protein match is: Tetratricopeptide repeat (TPR)-like superfamily protein (TAIR:AT3G57430.1); Has 61333 Blast hits to 15549 proteins in 316 species: Archae…	0	0.22837	0.306291	0.476781	0.123366	0.113771	0.07716
HORVU0Hr1G019630	UDP-Glycosyltransferase superfamily protein	HC_G	UDP-glucosyl transferase 73B3 (UGT73B3); FUNCTIONS IN: transferase activity, transferring hexosyl groups, quercetin 3-O-glucosyltransferase activity, UDP-glycosyltransferase activity, UDP-glucosyltransferase activity; INVOLVED IN: response to cyclopentenone, response to other organism; LOCATED IN: endomembrane system; CONTAINS InterPro DOMAIN/s: UDP-glucuronosyl/UDP-glucosyltransferase (InterPro:…	0	0	0	0	0	0	0
HORVU0Hr1G019640	basic helix-loop-helix (bHLH) DNA-binding superfamily protein	HC_G	INDEHISCENT (IND); FUNCTIONS IN: DNA binding, sequence-specific DNA binding transcription factor activity; INVOLVED IN: polar nucleus fusion, regulation of transcription; LOCATED IN: nucleus; CONTAINS InterPro DOMAIN/s: Helix-loop-helix DNA-binding domain (InterPro:IPR001092), Helix-loop-helix DNA-binding (InterPro:IPR011598); BEST Arabidopsis thaliana protein match is: basic helix-loop-helix (bH…	0	0.212572	0	0.229057	0	0	0
HORVU0Hr1G019650	RING/U-box superfamily protein	HC_G	RING-H2 finger C1A (RHC1A); FUNCTIONS IN: zinc ion binding; LOCATED IN: cell wall; EXPRESSED IN: 22 plant structures; EXPRESSED DURING: 13 growth stages; CONTAINS InterPro DOMAIN/s: Zinc finger, RING-type (InterPro:IPR001841), Zinc finger, C3HC4 RING-type (InterPro:IPR018957); BEST Arabidopsis thaliana protein match is: RING/U-box superfamily protein (TAIR:AT3G56580.3); Has 35333 Blast hits to 34…	Encodes a putative RING-H2 finger protein RHC1a.	0	0	0	0	0	0
HORVU0Hr1G019660	polymerase delta 4	HC_G	NA	NA	0	0.120286	0	0	0	0
HORVU0Hr1G019680	alpha/beta-Hydrolases superfamily protein	HC_G	carboxyesterase 5 (CXE5); FUNCTIONS IN: carboxylesterase activity; INVOLVED IN: metabolic process; LOCATED IN: cellular_component unknown; EXPRESSED IN: 23 plant structures; EXPRESSED DURING: 13 growth stages; CONTAINS InterPro DOMAIN/s: Alpha/beta hydrolase fold-3 (InterPro:IPR013094); BEST Arabidopsis thaliana protein match is: alpha/beta-Hydrolases superfamily protein (TAIR:AT1G49650.1); Has 8…	Encodes a protein with carboxylesterase whose activity was tested using pNA.	0	0	0	0	0	0
HORVU0Hr1G019690	Tuliposide A-converting enzyme 1, chloroplastic	HC_G	NA	NA	0	0	0	0	0	0
HORVU0Hr1G019700	alpha/beta-Hydrolases superfamily protein	HC_G	carboxyesterase 13 (CXE13); FUNCTIONS IN: hydrolase activity; INVOLVED IN: metabolic process; LOCATED IN: cellular_component unknown; EXPRESSED IN: 6 plant structures; EXPRESSED DURING: F mature embryo stage, petal differentiation and expansion stage, E expanded cotyledon stage, D bilateral stage; CONTAINS InterPro DOMAIN/s: Lipase, GDXG, active site (InterPro:IPR002168), Alpha/beta hydrolase fol…	0	14.0926	10.5968	5.75083	9.14906	4.84451	8.33369
HORVU0Hr1G019710	alpha/beta-Hydrolases superfamily protein	HC_G	carboxyesterase 5 (CXE5); FUNCTIONS IN: carboxylesterase activity; INVOLVED IN: metabolic process; LOCATED IN: cellular_component unknown; EXPRESSED IN: 23 plant structures; EXPRESSED DURING: 13 growth stages; CONTAINS InterPro DOMAIN/s: Alpha/beta hydrolase fold-3 (InterPro:IPR013094); BEST Arabidopsis thaliana protein match is: alpha/beta-Hydrolases superfamily protein (TAIR:AT1G49650.1); Has 8…	Encodes a protein with carboxylesterase whose activity was tested using pNA.	0.0351409	0.11829	0.0378661	0.0303729	0.0400154	0.0791542
HORVU0Hr1G019750	Chaperone protein DnaJ	HC_G	ATJ1; FUNCTIONS IN: unfolded protein binding, heat shock protein binding, zinc ion binding, nucleic acid binding; INVOLVED IN: protein folding; LOCATED IN: mitochondrion; EXPRESSED IN: 22 plant structures; EXPRESSED DURING: 11 growth stages; CONTAINS InterPro DOMAIN/s: Molecular chaperone, heat shock protein, Hsp40, DnaJ (InterPro:IPR015609), HSP40/DnaJ peptide-binding (InterPro:IPR008971), Chape…	DnaJ homolog AtJ1 (atj)	0.241596	0.0451805	0.260332	0.154679	0.336244	0.411166
HORVU0Hr1G019760	Glucan 1,3-beta-glucosidase A	HC_G	NA	NA	0.169075	0.113827	0.182187	0.116908	0.308045	0.152336
HORVU0Hr1G019770	39S ribosomal protein L53/MRP-L53	HC_G	CONTAINS InterPro DOMAIN/s: Ribosomal protein L53, mitochondrial (InterPro:IPR019716); Has 50 Blast hits to 50 proteins in 19 species: Archae - 0; Bacteria - 0; Metazoa - 6; Fungi - 0; Plants - 42; Viruses - 0; Other Eukaryotes - 2 (source: NCBI BLink).	0	53.203	40.5901	41.9806	54.6136	36.2791	46.896
HORVU0Hr1G019780	Pentatricopeptide repeat-containing protein	HC_G	Tetratricopeptide repeat (TPR)-like superfamily protein; CONTAINS InterPro DOMAIN/s: Pentatricopeptide repeat (InterPro:IPR002885); BEST Arabidopsis thaliana protein match is: Tetratricopeptide repeat (TPR)-like superfamily protein (TAIR:AT4G21065.1); Has 36841 Blast hits to 13999 proteins in 256 species: Archae - 0; Bacteria - 8; Metazoa - 78; Fungi - 94; Plants - 36058; Viruses - 0; Other Eukar…	0	1.30145	2.13475	1.56876	0.686361	0.954496	0.775107
HORVU0Hr1G019840	Cytochrome P450 superfamily protein	HC_G	#N/A	#N/A	4.4517	2.95759	2.85291	2.26811	0.773722	1.20329
HORVU0Hr1G019850	Eukaryotic aspartyl protease family protein	HC_G	Eukaryotic aspartyl protease family protein; FUNCTIONS IN: aspartic-type endopeptidase activity; INVOLVED IN: proteolysis; LOCATED IN: anchored to membrane; EXPRESSED IN: 23 plant structures; EXPRESSED DURING: 15 growth stages; CONTAINS InterPro DOMAIN/s: Peptidase aspartic, catalytic (InterPro:IPR009007), Peptidase aspartic (InterPro:IPR021109), Peptidase A1 (InterPro:IPR001461); BEST Arabidopsi…	0	0	0	0	0	0	0
HORVU0Hr1G019920	ATP synthase subunit alpha, chloroplastic	HC_G	ATP synthase subunit alpha (ATPA); FUNCTIONS IN: zinc ion binding, proton-transporting ATPase activity, rotational mechanism; INVOLVED IN: response to cold, defense response to bacterium, dATP biosynthetic process from ADP; LOCATED IN: in 8 components; EXPRESSED IN: 24 plant structures; EXPRESSED DURING: 14 growth stages; CONTAINS InterPro DOMAIN/s: ATPase, F1/V1/A1 complex, alpha/beta subunit, C…	Encodes the ATPase alpha subunit, which is a subunit of ATP synthase and part of the CF1 portion which catalyzes the conversion of ADP to ATP using the proton motive force. This complex is located in the thylakoid membrane of the chloroplast.	0.118152	0.298288	1.01852	0	0.403623	0.53227
HORVU0Hr1G019930	NADH-ubiquinone oxidoreductase chain 1	HC_G	NADH dehydrogenase family protein; FUNCTIONS IN: molecular_function unknown; INVOLVED IN: oxidation reduction; LOCATED IN: membrane; EXPRESSED IN: leaf; CONTAINS InterPro DOMAIN/s: NADH:ubiquinone oxidoreductase, subunit 1 (InterPro:IPR001694); BEST Arabidopsis thaliana protein match is: NADH dehydrogenase 1A (TAIR:ATMG01275.1); Has 35333 Blast hits to 34131 proteins in 2444 species: Archae - 798…	0	0.204182	0.0793048	0.186168	0.0362007	0	0.0849077
HORVU0Hr1G019940	Sec-independent protein translocase protein TatC	HC_G	Sec-independent periplasmic protein translocase; FUNCTIONS IN: molecular_function unknown; INVOLVED IN: biological_process unknown; LOCATED IN: cellular_component unknown; CONTAINS InterPro DOMAIN/s: Sec-independent periplasmic protein translocase (InterPro:IPR002033), Twin arginine-targeting protein translocase, TatC (InterPro:IPR019822).	encodes a protein of unknown function. The transcript has extensive RNA editing at the 3' end. Protein has orthologous in other plants and sequence is similar to E. coli ORFs orf154 and orf131, both of unknown function. So far, similar proteins are found only in plants and prokaryotes.	0.36575	0.512987	0.197057	0.0702498	0.624726	0.164769
HORVU0Hr1G019950	ATP synthase subunit alpha	HC_G	ATP synthase subunit 1 (ATP1); FUNCTIONS IN: copper ion binding, cobalt ion binding, zinc ion binding; INVOLVED IN: response to oxidative stress; LOCATED IN: mitochondrion, cell wall; EXPRESSED IN: cotyledon, guard cell, seed, leaf; CONTAINS InterPro DOMAIN/s: ATPase, alpha/beta subunit, nucleotide-binding domain, active site (InterPro:IPR020003), ATPase, F1 complex, alpha subunit (InterPro:IPR00…	ATPase subunit 1	0.21968	0.10564	0.10145	0.108499	0.214417	0.169655
HORVU0Hr1G020040	Endoglucanase 17	HC_G	glycosyl hydrolase 9B1 (GH9B1); FUNCTIONS IN: cellulase activity, hydrolase activity, hydrolyzing O-glycosyl compounds; INVOLVED IN: response to cyclopentenone, cell wall modification involved in multidimensional cell growth; LOCATED IN: chloroplast; EXPRESSED IN: 20 plant structures; EXPRESSED DURING: 12 growth stages; CONTAINS InterPro DOMAIN/s: Six-hairpin glycosidase (InterPro:IPR012341), Gly…	endo-1,4-beta-glucanase. Involved in cell elongation.	0	0	0	0	0	0
HORVU0Hr1G020070	Signal recognition particle 9 kDa protein	HC_G	Signal recognition particle, SRP9/SRP14 subunit; FUNCTIONS IN: 7S RNA binding, signal recognition particle binding; INVOLVED IN: negative regulation of translational elongation, SRP-dependent cotranslational protein targeting to membrane; LOCATED IN: signal recognition particle; EXPRESSED IN: 23 plant structures; EXPRESSED DURING: 13 growth stages; CONTAINS InterPro DOMAIN/s: Signal recognition p…	0	0.627659	2.24484	0.338167	0.180832	0	0.282758
HORVU0Hr1G020090	Aspartic proteinase nepenthesin-1	HC_G	NA	NA	0	0	0	0	0	0
HORVU0Hr1G020110	heat shock factor binding protein	HC_G	heat shock factor binding protein (HSBP); CONTAINS InterPro DOMAIN/s: Heat shock factor binding 1 (InterPro:IPR009643); Has 319 Blast hits to 319 proteins in 108 species: Archae - 0; Bacteria - 0; Metazoa - 183; Fungi - 14; Plants - 74; Viruses - 0; Other Eukaryotes - 48 (source: NCBI BLink).	Encodes a protein with similarity to heat shock factor binding proteins. Involved in negative regulation of heat shock response. Becomes nuclear localized upon heat treatment.	207.975	262.472	260.392	136.648	196.945	163.28
HORVU0Hr1G020130	Importin-9	HC_G	ARM repeat superfamily protein; FUNCTIONS IN: protein transporter activity, binding; INVOLVED IN: intracellular protein transport, protein import into nucleus, docking; LOCATED IN: nucleus, nuclear pore, cytoplasm; EXPRESSED IN: 22 plant structures; EXPRESSED DURING: 13 growth stages; CONTAINS InterPro DOMAIN/s: Importin-beta, N-terminal (InterPro:IPR001494), Armadillo-like helical (InterPro:IPR0…	0	0.0250337	0.0842671	0.0539501	0	0	0
HORVU0Hr1G020160	Transmembrane amino acid transporter family protein	HC_G	Transmembrane amino acid transporter family protein; FUNCTIONS IN: amino acid transmembrane transporter activity; INVOLVED IN: amino acid transport; LOCATED IN: plasma membrane, vacuole, membrane; EXPRESSED IN: 25 plant structures; EXPRESSED DURING: 15 growth stages; CONTAINS InterPro DOMAIN/s: Amino acid transporter, transmembrane (InterPro:IPR013057); BEST Arabidopsis thaliana protein match is:…	Encodes a putative amino acid transporter.	0	0	0	0	0	0
HORVU0Hr1G020180	Transmembrane amino acid transporter family protein	HC_G	Transmembrane amino acid transporter family protein; FUNCTIONS IN: amino acid transmembrane transporter activity; INVOLVED IN: amino acid transport; LOCATED IN: plasma membrane, vacuole, membrane; EXPRESSED IN: 25 plant structures; EXPRESSED DURING: 15 growth stages; CONTAINS InterPro DOMAIN/s: Amino acid transporter, transmembrane (InterPro:IPR013057); BEST Arabidopsis thaliana protein match is:…	Encodes a putative amino acid transporter.	0	0	0	0	0	0
HORVU0Hr1G020200	Transcription factor bHLH49	HC_G	basic helix-loop-helix (bHLH) DNA-binding superfamily protein; FUNCTIONS IN: sequence-specific DNA binding transcription factor activity; INVOLVED IN: regulation of transcription; LOCATED IN: nucleus; EXPRESSED IN: 22 plant structures; EXPRESSED DURING: 13 growth stages; CONTAINS InterPro DOMAIN/s: Helix-loop-helix DNA-binding domain (InterPro:IPR001092), Helix-loop-helix DNA-binding (InterPro:IP…	0	8.91069	9.74512	10.7361	4.24621	5.43727	5.11518
HORVU0Hr1G020210	Armadillo/beta-catenin-like repeat family protein	HC_G	Armadillo/beta-catenin-like repeat family protein; FUNCTIONS IN: ubiquitin-protein ligase activity, binding; INVOLVED IN: protein ubiquitination; LOCATED IN: ubiquitin ligase complex; EXPRESSED IN: root; CONTAINS InterPro DOMAIN/s: U box domain (InterPro:IPR003613), Armadillo-like helical (InterPro:IPR011989), Armadillo (InterPro:IPR000225), Armadillo-type fold (InterPro:IPR016024); BEST Arabidop…	0	0.767774	0.714845	0.668892	0.395337	0.167414	0.574012
HORVU0Hr1G020220	Rac-like GTP-binding protein 1	HC_G	NA	NA	0	0.0353246	0	0.0967491	0	0.0378203
HORVU0Hr1G020230	receptor-like protein kinase 1	HC_G	Protein kinase superfamily protein; FUNCTIONS IN: protein serine/threonine kinase activity, protein kinase activity, kinase activity, ATP binding; INVOLVED IN: protein amino acid phosphorylation; LOCATED IN: endomembrane system; EXPRESSED IN: 16 plant structures; EXPRESSED DURING: 12 growth stages; CONTAINS InterPro DOMAIN/s: Protein kinase, catalytic domain (InterPro:IPR000719), Serine/threonine…	0	0	0	0	0	0	0
HORVU0Hr1G020240	U3 small nucleolar RNA-associated protein 10 and NUC211 domain-containing protein, putative isoform 2	HC_G	ARM repeat superfamily protein; CONTAINS InterPro DOMAIN/s: U3 small nucleolar RNA-associated protein 10 (InterPro:IPR022125), BP28, C-terminal (InterPro:IPR012954), Armadillo-type fold (InterPro:IPR016024).	0	0	0.0944914	0	0	0	0
HORVU0Hr1G020250	3-ketoacyl-CoA synthase 6	HC_G	3-ketoacyl-CoA synthase 6 (KCS6); FUNCTIONS IN: transferase activity, transferring acyl groups other than amino-acyl groups, catalytic activity; INVOLVED IN: in 7 processes; LOCATED IN: endoplasmic reticulum; EXPRESSED IN: 29 plant structures; EXPRESSED DURING: 13 growth stages; CONTAINS InterPro DOMAIN/s: Thiolase-like (InterPro:IPR016039), Very-long-chain 3-ketoacyl-CoA synthase (InterPro:IPR01…	Encodes KCS6, a member of the 3-ketoacyl-CoA synthase family involved in the biosynthesis of VLCFA (very long chain fatty acids).	0	0	0	0	0	0
HORVU0Hr1G020260	Importin-9	HC_G	ARM repeat superfamily protein; FUNCTIONS IN: protein transporter activity, binding; INVOLVED IN: intracellular protein transport, protein import into nucleus, docking; LOCATED IN: nucleus, nuclear pore, cytoplasm; EXPRESSED IN: 22 plant structures; EXPRESSED DURING: 13 growth stages; CONTAINS InterPro DOMAIN/s: Importin-beta, N-terminal (InterPro:IPR001494), Armadillo-like helical (InterPro:IPR0…	0	3.3649	5.54025	5.12347	1.0397	3.10975	2.43858
HORVU0Hr1G020270	Domain of unknown function (DUF23)	HC_G	Domain of unknown function (DUF23); CONTAINS InterPro DOMAIN/s: Protein of unknown function DUF23 (InterPro:IPR008166); BEST Arabidopsis thaliana protein match is: Domain of unknown function (DUF23) (TAIR:AT5G44670.1); Has 195 Blast hits to 195 proteins in 24 species: Archae - 2; Bacteria - 7; Metazoa - 43; Fungi - 0; Plants - 139; Viruses - 0; Other Eukaryotes - 4 (source: NCBI BLink).	0	0.518595	0.200025	0.325974	0.0498035	0	0
HORVU0Hr1G020280	receptor-like protein kinase 4	HC_G	Concanavalin A-like lectin protein kinase family protein; FUNCTIONS IN: kinase activity; INVOLVED IN: protein amino acid phosphorylation; LOCATED IN: endomembrane system; EXPRESSED IN: 15 plant structures; EXPRESSED DURING: 6 growth stages; CONTAINS InterPro DOMAIN/s: Legume lectin, beta chain (InterPro:IPR001220), Protein kinase, ATP binding site (InterPro:IPR017441), Serine/threonine-protein ki…	0	0	0	0	0	0	0
HORVU0Hr1G020290	LOB domain-containing protein 31	HC_G	LOB domain-containing protein 31 (LBD31); CONTAINS InterPro DOMAIN/s: Lateral organ boundaries, LOB (InterPro:IPR004883); BEST Arabidopsis thaliana protein match is: LOB domain-containing protein 19 (TAIR:AT2G45410.1); Has 416 Blast hits to 414 proteins in 13 species: Archae - 0; Bacteria - 0; Metazoa - 0; Fungi - 0; Plants - 416; Viruses - 0; Other Eukaryotes - 0 (source: NCBI BLink).	0	0	0	0	0	0	0
HORVU0Hr1G020300	Pentatricopeptide repeat-containing protein	HC_G	embryo defective 1025 (EMB1025); CONTAINS InterPro DOMAIN/s: Pentatricopeptide repeat (InterPro:IPR002885); BEST Arabidopsis thaliana protein match is: Pentatricopeptide repeat (PPR) superfamily protein (TAIR:AT5G64320.1); Has 50788 Blast hits to 13881 proteins in 299 species: Archae - 2; Bacteria - 48; Metazoa - 729; Fungi - 797; Plants - 47488; Viruses - 0; Other Eukaryotes - 1724 (source: NCBI…	0	1.822	3.27029	2.97927	0.660752	1.58144	1.01022
HORVU0Hr1G020310	S-adenosyl-L-methionine-dependent methyltransferases superfamily protein	HC_G	FUNCTIONS IN: molecular_function unknown; INVOLVED IN: biological_process unknown; LOCATED IN: mitochondrion; EXPRESSED IN: 15 plant structures; EXPRESSED DURING: 7 growth stages; CONTAINS InterPro DOMAIN/s: Protein of unknown function DUF248, methyltransferase putative (InterPro:IPR004159); BEST Arabidopsis thaliana protein match is: S-adenosyl-L-methionine-dependent methyltransferases superfami…	0	0.0866584	0	0	0	0	0
HORVU0Hr1G020340	Leucine-rich repeat receptor-like protein kinase family protein	HC_G	Leucine-rich receptor-like protein kinase family protein; FUNCTIONS IN: protein serine/threonine kinase activity, kinase activity, ATP binding; INVOLVED IN: transmembrane receptor protein tyrosine kinase signaling pathway, protein amino acid phosphorylation; LOCATED IN: endomembrane system; EXPRESSED IN: 22 plant structures; EXPRESSED DURING: 13 growth stages; CONTAINS InterPro DOMAIN/s: Protein …	0	0	0	0	0	0	0
HORVU0Hr1G020350	Nucleotide/sugar transporter family protein	HC_G	Nucleotide/sugar transporter family protein; INVOLVED IN: N-terminal protein myristoylation, transmembrane transport; LOCATED IN: membrane; EXPRESSED IN: inflorescence meristem, petal, leaf whorl, flower; EXPRESSED DURING: 4 anthesis, petal differentiation and expansion stage; CONTAINS InterPro DOMAIN/s: UAA transporter (InterPro:IPR013657), Protein of unknown function DUF250 (InterPro:IPR004853)…	0	1.68486	1.54795	2.49842	1.40727	2.12979	1.42055
HORVU0Hr1G020360	Cysteine-rich repeat secretory protein 12	HC_G	plasmodesmata-located protein 6 (PDLP6); CONTAINS InterPro DOMAIN/s: Protein of unknown function DUF26 (InterPro:IPR002902); BEST Arabidopsis thaliana protein match is: plasmodesmata-located protein 7 (TAIR:AT5G37660.2); Has 1458 Blast hits to 1310 proteins in 27 species: Archae - 0; Bacteria - 0; Metazoa - 0; Fungi - 0; Plants - 1458; Viruses - 0; Other Eukaryotes - 0 (source: NCBI BLink).	Encodes a plasmodesmal protein that may be involved in the intercellular movement of molecules through the plasmodesmata. The protein has two DUF26 domains and a single transmembrane domain.	0.0791124	0.0998641	0.0852476	0.15955	0	0.0712797
HORVU0Hr1G020370	Coffea canephora DH200=94 genomic scaffold, scaffold_71	HC_G	NA	NA	0	0	0	0	0	0
HORVU0Hr1G020380	Coffea canephora DH200=94 genomic scaffold, scaffold_71	HC_G	NA	NA	0	0	0	0	0	0
HORVU0Hr1G020400	sulfotransferase 4B	HC_G	P-loop containing nucleoside triphosphate hydrolases superfamily protein; FUNCTIONS IN: sulfotransferase activity; INVOLVED IN: biological_process unknown; LOCATED IN: cellular_component unknown; CONTAINS InterPro DOMAIN/s: Sulfotransferase domain (InterPro:IPR000863); BEST Arabidopsis thaliana protein match is: P-loop containing nucleoside triphosphate hydrolases superfamily protein (TAIR:AT3G45…	Encodes a sulfotransferase with sulfating activity toward flavonoids.	0	0	0	0	0	0
HORVU0Hr1G020420	17.6 kDa class II heat shock protein	HC_G	HSP20-like chaperones superfamily protein; CONTAINS InterPro DOMAIN/s: Heat shock protein Hsp20 (InterPro:IPR002068), HSP20-like chaperone (InterPro:IPR008978); BEST Arabidopsis thaliana protein match is: HSP20-like chaperones superfamily protein (TAIR:AT1G59860.1); Has 1807 Blast hits to 1807 proteins in 277 species: Archae - 0; Bacteria - 0; Metazoa - 736; Fungi - 347; Plants - 385; Viruses - 0…	0	0.615183	0.480721	0.331445	0	0	0
HORVU0Hr1G020450	Transcription factor jumonji domain-containing protein, putative isoform 9	HC_G	Transcription factor jumonji (jmjC) domain-containing protein; CONTAINS InterPro DOMAIN/s: Transcription factor jumonji/aspartyl beta-hydroxylase (InterPro:IPR003347), Transcription factor jumonji (InterPro:IPR013129); BEST Arabidopsis thaliana protein match is: transcription factor jumonji (jmjC) domain-containing protein (TAIR:AT1G62310.1); Has 30201 Blast hits to 17322 proteins in 780 species:…	0	0	0	0	0	0	0
HORVU0Hr1G020500	undescribed protein	HC_G	NA	NA	0	0	0	0	0	0.233422
HORVU0Hr1G020520	S-adenosyl-L-methionine-dependent methyltransferases superfamily protein	HC_G	S-adenosyl-L-methionine-dependent methyltransferases superfamily protein; CONTAINS InterPro DOMAIN/s: Methyltransferase-16, putative (InterPro:IPR019410); BEST Arabidopsis thaliana protein match is: S-adenosyl-L-methionine-dependent methyltransferases superfamily protein (TAIR:AT1G08125.1); Has 872 Blast hits to 871 proteins in 146 species: Archae - 0; Bacteria - 8; Metazoa - 297; Fungi - 242; Pl…	0	0	0	0	0	0	0
HORVU0Hr1G020540	LRR receptor-like serine/threonine-protein kinase EFR	HC_G	NA	NA	0	0	0	0	0	0
HORVU0Hr1G020550	LRR receptor-like serine/threonine-protein kinase EFR	HC_G	NA	NA	0	0	0	0	0	0
HORVU0Hr1G020590	undescribed protein	HC_G	NA	NA	0	0	0	0	0	0
HORVU0Hr1G020630	Benzoate O-methyltransferase	HC_G	NAMT1; CONTAINS InterPro DOMAIN/s: SAM dependent carboxyl methyltransferase (InterPro:IPR005299); BEST Arabidopsis thaliana protein match is: S-adenosyl-L-methionine-dependent methyltransferases superfamily protein (TAIR:AT3G11480.1); Has 935 Blast hits to 920 proteins in 124 species: Archae - 0; Bacteria - 67; Metazoa - 9; Fungi - 5; Plants - 729; Viruses - 0; Other Eukaryotes - 125 (source: NCB…	A member of the Arabidopsis SABATH methyltransferase gene family. Encodes NAMT1, a methyltransferase that methylates nicotinic acid.	0	0	0	0	0	0
HORVU0Hr1G020690	LRR receptor-like serine/threonine-protein kinase EFR	HC_G	NA	NA	0	0	0	0	0	0
HORVU0Hr1G020700	Guanylate-binding family protein	HC_G	Guanylate-binding family protein; FUNCTIONS IN: GTP binding, GTPase activity; INVOLVED IN: immune response; LOCATED IN: endomembrane system; EXPRESSED IN: 22 plant structures; EXPRESSED DURING: 11 growth stages; CONTAINS InterPro DOMAIN/s: Guanylate-binding protein, N-terminal (InterPro:IPR015894), Guanylate-binding protein, C-terminal (InterPro:IPR003191); BEST Arabidopsis thaliana protein match…	0	0	0	0	0	0	0
HORVU0Hr1G020710	S-adenosyl-L-methionine-dependent methyltransferases superfamily protein	HC_G	S-adenosyl-L-methionine-dependent methyltransferases superfamily protein; CONTAINS InterPro DOMAIN/s: Methyltransferase-16, putative (InterPro:IPR019410); BEST Arabidopsis thaliana protein match is: S-adenosyl-L-methionine-dependent methyltransferases superfamily protein (TAIR:AT1G08125.1); Has 872 Blast hits to 871 proteins in 146 species: Archae - 0; Bacteria - 8; Metazoa - 297; Fungi - 242; Pl…	0	0	0	0	0	0	0
HORVU0Hr1G020720	phosphate transporter 1;8	HC_G	phosphate transporter 1;8 (PHT1;8); FUNCTIONS IN: phosphate transmembrane transporter activity, carbohydrate transmembrane transporter activity, sugar:hydrogen symporter activity; INVOLVED IN: transport, transmembrane transport; LOCATED IN: integral to membrane, membrane; CONTAINS InterPro DOMAIN/s: Sugar transporter, conserved site (InterPro:IPR005829), Major facilitator superfamily (InterPro:IP…	Encodes Pht1;8, a member of the Pht1 family of phosphate transporters which include: Pht1;1/At5g43350, Pht1;2/At5g43370, Pht1;3/At5g43360, Pht1;4/At2g38940, Pht1;5/At2g32830, Pht1;6/At5g43340, Pht1;7/At3g54700, Pht1;8/At1g20860, Pht1;9/At1g76430 (Plant Journal 2002, 31:341).	0	0	0	0	0	0
HORVU0Hr1G020730	Glycosyltransferase family 61 protein	HC_G	Glycosyltransferase family 61 protein; FUNCTIONS IN: transferase activity, transferring glycosyl groups; INVOLVED IN: biological_process unknown; LOCATED IN: cellular_component unknown; EXPRESSED IN: 8 plant structures; EXPRESSED DURING: petal differentiation and expansion stage; CONTAINS InterPro DOMAIN/s: Glycosyltransferase AER61, uncharacterised (InterPro:IPR007657); BEST Arabidopsis thaliana…	0	4.90779	3.60776	3.90408	1.53041	1.15059	1.43061
HORVU0Hr1G020740	glutamine dumper 4	HC_G	NA	NA	0	0	0	0	0.284632	0
[truncated: 80,807 more rows]
