# Supplementary material for: Dissection of Developmental Programs and Regulatory Modules Directing Endosperm Transfer Cell and Aleurone Identity in the Syncytial Endosperm of Barley
Source: Plants (Basel). 2023 Apr 10;12(8):1594. doi: 10.3390/plants12081594 (PMC10142620; doi:10.3390/plants12081594)
Supplement: Supplementary file 1 [file plants-12-01594-s001.zip › TableS2.xlsx]

## Sheet: DEGs_HC+LC
GeneID	Annotation	Arab v4	v5	Base mean	ETCvsSync (log2-FC)	StdErr	Wald-Stats	P-value	P-adj
HORVU7Hr1G119670	Protein of unknown function (DUF679)	Protein of unknown function (DUF679)	0	15.8399	5.43237	0.852379	6.37318	1.85144e-10	2.53267e-09
HORVU3Hr1G054430	undescribed protein	NA	NA	24.3332	5.42199	0.79117	6.85313	7.2249e-12	1.15018e-10
HORVU1Hr1G065150	undescribed protein	NA	NA	40.7441	5.29557	0.667008	7.93929	2.03339e-15	4.35044e-14
HORVU2Hr1G023770	GDSL esterase/lipase	GDSL-like Lipase/Acylhydrolase superfamily protein	GDSL-motif esterase/acyltransferase/lipase. Enzyme group with broad substrate specificity that may catalyze acyltransfer or hydrolase reactions with lipid and non-lipid substrates.	60.9442	5.14006	0.485434	10.5886	3.36627e-26	1.53141e-24
HORVU2Hr1G123830	undescribed protein	NA	NA	134.854	4.9903	0.391822	12.7361	3.72361e-37	2.90248e-35
HORVU5Hr1G080360	undescribed protein	NA	NA	11.9381	4.80887	0.900422	5.34068	9.25997e-08	9.11276e-07
HORVU2Hr1G123710	undescribed protein	NA	NA	17.5435	4.70317	0.759569	6.1919	5.94447e-10	7.59531e-09
HORVU5Hr1G056100	unknown function	NA	NA	28.2203	4.66525	0.724603	6.43835	1.20781e-10	1.68009e-09
HORVU7Hr1G098810	Heat shock 70 kDa protein C	Heat shock protein 70 (Hsp 70) family protein	Luminal binding protein (BiP2) involved in polar nuclei fusion during proliferation of endosperm nuclei.	294.961	4.64281	0.297856	15.5874	8.86179e-55	1.37315e-52
HORVU2Hr1G104440	ubiquitin 4	ubiquitin extension protein 1	Ubiquitin extension protein	15.9194	4.64131	0.761241	6.09703	1.08057e-09	1.33852e-08
HORVU2Hr1G025080	Protein of unknown function (DUF679)	DUF679 domain membrane protein 1	Encodes a protein is directly or indirectly involved in membrane fission during breakdown of the ER and the tonoplast during leaf senescence and in membrane fusion during vacuole biogenesis in roots.	81.6023	4.62487	0.456878	10.1228	4.37822e-24	1.75177e-22
HORVU1Hr1G067460	Glucan endo-1,3-beta-glucosidase	beta-1,3-glucanase 5	Encodes a putative beta 1,3-glucanase.	78.9049	4.59823	0.530083	8.67454	4.1523e-18	1.08884e-16
HORVU5Hr1G118970	Eukaryotic aspartyl protease family protein	Eukaryotic aspartyl protease family protein	0	119.586	4.59696	0.401582	11.4471	2.43044e-30	1.38087e-28
HORVU7Hr1G053590	RRNA intron-encoded homing endonuclease	NA	NA	135.815	4.58601	0.385742	11.8888	1.35355e-32	8.54477e-31
HORVU0Hr1G029330	Auxenochlorella protothecoides strain 0710 contig1325, whole genome shotgun sequence	NA	NA	9.55116	4.58479	0.908802	5.04488	4.53811e-07	3.98715e-06
HORVU2Hr1G013360	expansin B4	expansin B4	member of BETA-EXPANSINS. Naming convention from the Expansin Working Group (Kende et al, 2004. Plant Mol Bio)	6801.39	4.56452	0.261534	17.4529	3.27344e-68	8.3692e-66
HORVU3Hr1G117330	Chromosome 3B, genomic scaffold, cultivar Chinese Spring	NA	NA	2426.5	4.5543	0.211839	21.4989	1.59369e-102	1.31438e-99
HORVU3Hr1G075920	Cytokinin dehydrogenase 5	cytokinin oxidase 5	This gene used to be called AtCKX6. It encodes a protein whose sequence is similar to cytokinin oxidase/dehydrogenase, which catalyzes the degradation of cytokinins.	162.013	4.51744	0.360572	12.5285	5.21321e-36	3.90868e-34
HORVU2Hr1G109440	Cytochrome P450 superfamily protein	ferulic acid 5-hydroxylase 1	encodes ferulate 5-hydroxylase (F5H). Involved in lignin biosynthesis.	8.11675	4.51304	0.905928	4.98167	6.30364e-07	5.42644e-06
HORVU4Hr1G014460	Eukaryotic aspartyl protease family protein	Eukaryotic aspartyl protease family protein	0	46.7266	4.51084	0.546013	8.2614	1.43971e-16	3.36463e-15
HORVU7Hr1G077880	Peroxidase superfamily protein	Peroxidase superfamily protein	Encodes a protein with sequence similarity to peroxidases that is involved in lignin biosynthesis. Loss of function mutations show abnormal development of xylem fibers and reduced levels of lignin biosynthetic enxymes.	125.769	4.49859	0.377146	11.928	8.45987e-33	5.36708e-31
HORVU5Hr1G061660	gamete expressed protein 1	gamete expressed protein 1	Encodes a transmembrane domain containing protein that is expressed in pollen germ cells.	167.716	4.48035	0.323765	13.8383	1.49777e-43	1.48424e-41
HORVU5Hr1G015130	undescribed protein	NA	NA	7.94881	4.47588	0.908142	4.92861	8.28167e-07	6.98804e-06
HORVU7Hr1G087970	undescribed protein	NA	NA	33.1317	4.4621	0.584097	7.63931	2.18396e-14	4.31844e-13
HORVU5Hr1G084560	Leucine-rich receptor-like protein kinase family protein	Leucine-rich repeat receptor-like protein kinase family protein	0	7.98977	4.46157	0.90993	4.9032	9.42888e-07	7.87033e-06
HORVU1Hr1G047030	Cytochrome P450 superfamily protein	#N/A	#N/A	954.848	4.46131	0.238402	18.7134	3.85066e-78	1.34863e-75
HORVU1Hr1G069920	Retrotransposon protein, putative, unclassified	0	0	7.7568	4.45458	0.909073	4.90013	9.5771e-07	7.97842e-06
HORVU2Hr1G118130	undescribed protein	NA	NA	8.15682	4.43212	0.914101	4.84862	1.24325e-06	1.01716e-05
HORVU7Hr1G087440	Protein of unknown function (DUF761)	NA	NA	3298.36	4.42676	0.231622	19.112	2.00634e-81	8.54934e-79
HORVU1Hr1G086870	Chromosome 3B, genomic scaffold, cultivar Chinese Spring	NA	NA	32.1257	4.4202	0.578024	7.64708	2.05587e-14	4.08094e-13
HORVU2Hr1G032890	Cytochrome P450 superfamily protein	#N/A	#N/A	3289.61	4.40779	0.186586	23.6233	2.22065e-123	2.98818e-120
HORVU2Hr1G126380	Disease resistance protein (NBS-LRR class) family	disease resistance protein (TIR-NBS-LRR class)	0	7.48082	4.39536	0.913066	4.81384	1.48056e-06	1.19676e-05
HORVU4Hr1G087310	#N/A	NA	NA	99.502	4.37329	0.355822	12.2907	1.01668e-34	7.14104e-33
HORVU3Hr1G088360	Transmembrane amino acid transporter family protein	Transmembrane amino acid transporter family protein	Encodes a putative amino acid transporter.	9.46271	4.37246	0.928274	4.71031	2.4734e-06	1.92679e-05
HORVU3Hr1G112000	Peroxidase superfamily protein	Peroxidase superfamily protein	0	29527.7	4.34741	0.225303	19.2958	5.8247e-83	2.70764e-80
HORVU4Hr1G033650	S-adenosyl-L-methionine-dependent methyltransferases superfamily protein	S-adenosyl-L-methionine-dependent methyltransferases superfamily protein	0	13.3823	4.34133	0.792364	5.47896	4.27844e-08	4.37372e-07
HORVU5Hr1G118940	Eukaryotic aspartyl protease family protein	Eukaryotic aspartyl protease family protein	0	7.27077	4.34022	0.916978	4.73318	2.21033e-06	1.73775e-05
HORVU2Hr1G098710	undescribed protein	NA	NA	27.0698	4.33931	0.5937	7.30893	2.69275e-13	4.84828e-12
HORVU0Hr1G018860	Retrotransposon protein, putative, Ty1-copia subclass	NA	NA	545.238	4.33735	0.195627	22.1715	6.47142e-109	6.36365e-106
HORVU3Hr1G111080	Alpha-amylase/subtilisin inhibitor	NA	NA	16252.7	4.33524	0.152854	28.362	5.95337e-177	5.07366e-173
HORVU7Hr1G109260	Eukaryotic aspartyl protease family protein	Eukaryotic aspartyl protease family protein	0	1008.53	4.33147	0.235712	18.3761	2.04027e-75	6.43995e-73
HORVU7Hr1G026180	fucosyltransferase 8	fucosyltransferase 8	member of Glycosyltransferase Family- 37. FUT8 was previously associated to AT1G14110	673.155	4.33137	0.255552	16.9491	1.95485e-64	4.42299e-62
HORVU1Hr1G072970	Auxin efflux carrier family protein	Auxin efflux carrier family protein	A regulator of auxin efflux and involved in differential growth. PIN3 is expressed in gravity-sensing tissues, with PIN3 protein accumulating predominantly at the lateral cell surface. PIN3 localizes to the plasma membrane and to vesicles. In roots, PIN3 is expressed without pronounced polarity in tiers two and three of the columella cells, at the basal side of vascular cells, and to the lateral …	736.683	4.3164	0.226673	19.0424	7.60141e-81	3.08484e-78
HORVU6Hr1G082990	pectinesterase family protein	Plant invertase/pectin methylesterase inhibitor superfamily	0	303.89	4.30576	0.253606	16.9781	1.19219e-64	2.8223e-62
HORVU1Hr1G019040	Pol polyprotein	GAG/POL/ENV polyprotein	0	12.9807	4.30172	0.779012	5.52202	3.35132e-08	3.48003e-07
HORVU7Hr1G024480	Chalcone synthase 8	Chalcone and stilbene synthase family protein	Encodes chalcone synthase (CHS), a key enzyme involved in the biosynthesis of flavonoids. Required for the accumulation of purple anthocyanins in leaves and stems. Also involved in the regulation of auxin transport and the modulation of root gravitropism.	24.6454	4.29858	0.64107	6.70531	2.00975e-11	3.05308e-10
HORVU7Hr1G079950	undescribed protein	NA	NA	94.3785	4.2969	0.439172	9.78408	1.31784e-22	4.77919e-21
HORVU3Hr1G001920	expansin B2	expansin B2	member of BETA-EXPANSINS. Naming convention from the Expansin Working Group (Kende et al, 2004. Plant Mol Bio)	28183.9	4.29013	0.15782	27.1837	1.01195e-162	5.1745e-159
HORVU4Hr1G039850	undescribed protein	NA	NA	24.9345	4.28713	0.650492	6.5906	4.38042e-11	6.40333e-10
HORVU7Hr1G089210	FAD-binding Berberine family protein	FAD-binding Berberine family protein	0	96.5444	4.28119	0.350903	12.2005	3.08854e-34	2.10013e-32
HORVU3Hr1G000930	Chromosome 3B, genomic scaffold, cultivar Chinese Spring	NA	NA	911.514	4.25942	0.210985	20.1882	1.24311e-90	7.39133e-88
HORVU2Hr1G026450	Peroxidase superfamily protein	Peroxidase superfamily protein	0	49.052	4.25047	0.505895	8.40188	4.39396e-17	1.06787e-15
HORVU4Hr1G008080	Protein of Unknown Function (DUF239)	NA	NA	8856.72	4.22707	0.235003	17.9873	2.45064e-72	7.28552e-70
HORVU5Hr1G012190	receptor kinase 2	Concanavalin A-like lectin protein kinase family protein	0	15.5163	4.21133	0.753704	5.58751	2.30344e-08	2.43556e-07
HORVU5Hr1G005190	Pathogenesis-related thaumatin superfamily protein	osmotin 34	osmotin-like protein	2044.96	4.19767	0.218057	19.2504	1.40188e-82	6.28805e-80
HORVU2Hr1G002510	HEAT repeat-containing protein 5A	NA	NA	22.207	4.19532	0.700267	5.99102	2.08528e-09	2.5042e-08
HORVU4Hr1G007680	Eukaryotic aspartyl protease family protein	Eukaryotic aspartyl protease family protein	0	2367.75	4.18736	0.246708	16.973	1.30207e-64	3.05414e-62
HORVU0Hr1G007170	undescribed protein	NA	NA	1285	4.18674	0.205844	20.3394	5.76276e-92	3.68341e-89
HORVU7Hr1G109370	Chromosome 3B, genomic scaffold, cultivar Chinese Spring	NA	NA	805.104	4.1789	0.282792	14.7773	2.05263e-49	2.65048e-47
HORVU2Hr1G017370	NAC domain containing protein 100	NAC domain containing protein 100	0	546.292	4.16752	0.219916	18.9505	4.37306e-80	1.69403e-77
HORVU2Hr1G088170	purple acid phosphatase 3	purple acid phosphatase 3	0	6.60899	4.15891	0.928821	4.47762	7.54788e-06	5.37091e-05
HORVU3Hr1G097800	undescribed protein	NA	NA	3304.54	4.1582	0.174631	23.8114	2.5445e-125	4.06595e-122
HORVU3Hr1G097760	undescribed protein	NA	NA	4028.34	4.14913	0.174718	23.7476	1.16434e-124	1.7511e-121
HORVU0Hr1G018850	Acid beta-fructofuranosidase	Glycosyl hydrolases family 32 protein	Encodes a vacuolar invertase betaFruct4. betaFruct4 is transported from the endoplasmic reticulum through the intermediate compartments as a membrane protein. The N-terminal cytoplasmic domain contains multiple sequence motifs that are involved at various stages in the trafficking of betaFruct4 from the ER to the central vacuole.	31690.7	4.1222	0.136867	30.1183	2.78743e-199	7.12663e-195
HORVU3Hr1G021190	Chromosome 3B, genomic scaffold, cultivar Chinese Spring	sequence-specific DNA binding transcription factors	Encodes HRA1 (HYPOXIA RESPONSE ATTENUATOR1), a low oxygen-inducible transcription factor.	18293.2	4.11576	0.222421	18.5044	1.90295e-76	6.31852e-74
HORVU5Hr1G094060	undescribed protein	NA	NA	267.565	4.11304	0.349793	11.7585	6.38692e-32	3.90657e-30
HORVU2Hr1G064460	Peroxidase superfamily protein	Peroxidase superfamily protein	0	147.363	4.11269	0.337149	12.1985	3.16796e-34	2.14841e-32
HORVU3Hr1G097750	undescribed protein	NA	NA	673.65	4.11168	0.242939	16.9248	2.95588e-64	6.51491e-62
HORVU7Hr1G026760	F-box protein	F-box/RNI-like superfamily protein	0	6.25441	4.10997	0.931029	4.41444	1.01273e-05	7.03026e-05
HORVU7Hr1G029690	undescribed protein	NA	NA	25.6802	4.10397	0.676108	6.06998	1.27923e-09	1.57392e-08
HORVU3Hr1G056110	Cytochrome P450 superfamily protein	#N/A	#N/A	125.923	4.09955	0.327527	12.5167	6.05228e-36	4.51133e-34
HORVU4Hr1G002030	serine carboxypeptidase-like 40	serine carboxypeptidase-like 40	0	14917.9	4.0961	0.142712	28.7017	3.62846e-181	4.63844e-177
HORVU4Hr1G008110	undescribed protein	NA	NA	859.487	4.08951	0.30947	13.2146	7.23007e-40	6.22395e-38
HORVU5Hr1G114100	receptor kinase 2	Concanavalin A-like lectin protein kinase family protein	0	58.5733	4.08561	0.458533	8.91018	5.0951e-19	1.42993e-17
HORVU2Hr1G041180	undescribed protein	NA	NA	120.851	4.08007	0.365954	11.1491	7.23154e-29	3.76556e-27
HORVU3Hr1G000910	Chromosome 3B, genomic scaffold, cultivar Chinese Spring	NA	NA	242.648	4.04952	0.264105	15.333	4.60462e-53	6.76588e-51
HORVU4Hr1G066750	unknown function	0	0	176.572	4.03377	0.35749	11.2836	1.5817e-29	8.54954e-28
HORVU4Hr1G074470	glycerol-3-phosphate acyltransferase 6	glycerol-3-phosphate acyltransferase 6	bifunctional sn-glycerol-3-phosphate 2-O-acyltransferase/phosphatase. Involved in cutin assembly.	8.50172	4.0292	0.861582	4.67651	2.91794e-06	2.24505e-05
HORVU5Hr1G122840	Eukaryotic aspartyl protease family protein	Eukaryotic aspartyl protease family protein	0	20.8819	4.02873	0.650363	6.19459	5.84358e-10	7.47014e-09
HORVU5Hr1G083340	purple acid phosphatase 15	purple acid phosphatase 15	Encodes PAP15, a purple acid phosphatase with phytase activity. Expression of PAP15 is developmentally and temporally regulated, with strong expression at the early stages of seedling growth and pollen germination. The expression is also organ/tissue-specific, with strongest expression in the vasculature, pollen grains, and roots. Recombinant PAP protein exhibits broad substrate specificity with …	5.90023	4.02354	0.935971	4.29879	1.71734e-05	0.00011458
HORVU2Hr1G124930	Peroxidase superfamily protein	Peroxidase superfamily protein	0	80.1769	4.01653	0.396717	10.1244	4.30531e-24	1.7253e-22
HORVU6Hr1G087380	Eukaryotic aspartyl protease family protein	Eukaryotic aspartyl protease family protein	Encodes ASPG1 (ASPARTIC PROTEASE IN GUARD CELL 1). Functions in drought avoidance through abscisic acid (ABA) signalling in guard cells.	6.20693	4.01554	0.939083	4.27602	1.90266e-05	0.000126122
HORVU7Hr1G039670	amino acid permease 1	amino acid permease 1	Encodes AAP1 (amino acid permease 1), a neutral amino acid transporter expressed in seeds. Functions in amino acid uptake into embryos. The transporter also functions in acquisition of glutamate and neutral amino acids by the root.	1723.54	4.01289	0.172486	23.2651	1.00066e-119	1.11234e-116
HORVU2Hr1G013340	expansin B4	expansin B4	member of BETA-EXPANSINS. Naming convention from the Expansin Working Group (Kende et al, 2004. Plant Mol Bio)	2616.69	4.00864	0.205777	19.4805	1.60741e-84	7.90321e-82
HORVU5Hr1G110140	GDSL esterase/lipase	GDSL-like Lipase/Acylhydrolase superfamily protein	GDSL-motif esterase/acyltransferase/lipase. Enzyme group with broad substrate specificity that may catalyze acyltransfer or hydrolase reactions with lipid and non-lipid substrates.	13801	4.00345	0.254359	15.7394	8.12255e-56	1.29793e-53
HORVU3Hr1G063020	undescribed protein	NA	NA	125.198	4.00289	0.401338	9.97387	1.98352e-23	7.63747e-22
HORVU5Hr1G096350	Protein of Unknown Function (DUF239)	Protein of Unknown Function (DUF239)	0	63503.3	3.99063	0.242514	16.4553	7.68735e-61	1.55986e-58
HORVU6Hr1G020100	undescribed protein	NA	NA	26.0904	3.98455	0.594844	6.69848	2.106e-11	3.18792e-10
HORVU7Hr1G109390	Chromosome 3B, genomic scaffold, cultivar Chinese Spring	NA	NA	1313.15	3.98123	0.196829	20.2269	5.67987e-91	3.45755e-88
HORVU7Hr1G024220	GDSL esterase/lipase	GDSL-like Lipase/Acylhydrolase superfamily protein	GDSL-motif esterase/acyltransferase/lipase. Enzyme group with broad substrate specificity that may catalyze acyltransfer or hydrolase reactions with lipid and non-lipid substrates.	77.846	3.98027	0.431092	9.23301	2.6314e-20	8.07647e-19
HORVU4Hr1G016500	tapetum determinant 1	0	A microRNA MIR400 is derived from the first intron of At1g32583 in the 5'UTR. A stress-induced alternative splicing event in At1g32583 resulted in greater accumulation of miR400 primary transcripts and a low level of mature miR400.	4233.77	3.97872	0.201867	19.7096	1.78277e-86	9.30207e-84
HORVU7Hr1G053600	RRNA intron-encoded homing endonuclease	NA	NA	97.9754	3.97501	0.406304	9.78334	1.32761e-22	4.80778e-21
HORVU2Hr1G113150	Endo-1,4-beta-xylanase Z	Glycosyl hydrolase family 10 protein	0	3371.06	3.97293	0.241668	16.4396	9.95254e-61	2.00359e-58
HORVU7Hr1G020800	early nodulin-related	early nodulin-related	0	8.94807	3.97085	0.878638	4.51933	6.20364e-06	4.48426e-05
HORVU3Hr1G011780	Chromosome 3B, genomic scaffold, cultivar Chinese Spring	Plant invertase/pectin methylesterase inhibitor superfamily protein	0	62617.1	3.96552	0.192211	20.631	1.44554e-94	9.7258e-92
HORVU7Hr1G048820	BURP domain-containing protein 13	BURP domain-containing protein	responsive to dehydration 22 (RD22) mediated by ABA	1049.5	3.96456	0.250459	15.8291	1.95859e-56	3.18951e-54
HORVU2Hr1G000670	Cytochrome P450 superfamily protein	Cytochrome P450 superfamily protein	0	343.938	3.96071	0.26825	14.765	2.46353e-49	3.16508e-47
HORVU5Hr1G068070	Protein kinase superfamily protein	S-locus lectin protein kinase family protein	0	64.1201	3.95694	0.412228	9.59891	8.07929e-22	2.77266e-20
HORVU6Hr1G004850	Disease resistance protein RPM1	NA	NA	21.8522	3.95676	0.631882	6.26186	3.80407e-10	4.96724e-09
HORVU2Hr1G078960	unknown protein; BEST Arabidopsis thaliana protein match is: unknown protein .	NA	NA	15.2858	3.95442	0.718997	5.49991	3.7999e-08	3.91584e-07
HORVU1Hr1G015550	Endoglucanase 14	glycosyl hydrolase 9B9	0	347.5	3.95095	0.365946	10.7965	3.57427e-27	1.7081e-25
HORVU1Hr1G058520	beta glucosidase 11	NA	NA	5.59353	3.94885	0.940294	4.19958	2.67405e-05	0.000171705
HORVU2Hr1G023820	pectinesterase 11	Pectin lyase-like superfamily protein	0	55.9324	3.93596	0.47173	8.34366	7.20257e-17	1.71793e-15
HORVU3Hr1G091120	amino acid permease 3	amino acid permease 3	Amino acid permease which transports basic amino acids.	10.0544	3.92992	0.818333	4.80235	1.56817e-06	1.26417e-05
HORVU3Hr1G025080	xyloglucan endotransglucosylase/hydrolase 3	xyloglucan endotransglucosylase/hydrolase 2	0	2686.83	3.92987	0.312477	12.5765	2.84383e-36	2.15113e-34
HORVU7Hr1G020300	Peroxidase superfamily protein	Peroxidase superfamily protein	0	64.1439	3.92577	0.427852	9.17555	4.49264e-20	1.35133e-18
HORVU1Hr1G084390	GDSL esterase/lipase	GDSL-like Lipase/Acylhydrolase superfamily protein	GDSL-motif esterase/acyltransferase/lipase. Enzyme group with broad substrate specificity that may catalyze acyltransfer or hydrolase reactions with lipid and non-lipid substrates.	31.5103	3.92384	0.649351	6.04272	1.51541e-09	1.85115e-08
HORVU7Hr1G111930	GDSL esterase/lipase	GDSL-like Lipase/Acylhydrolase superfamily protein	GDSL-motif esterase/acyltransferase/lipase. Enzyme group with broad substrate specificity that may catalyze acyltransfer or hydrolase reactions with lipid and non-lipid substrates.	1839.55	3.92303	0.205894	19.0537	6.12441e-81	2.5402e-78
HORVU7Hr1G022250	Ectonucleoside triphosphate diphosphohydrolase 5	apyrase 1	Encodes an Golgi-localized integral membrane enzyme with nucleoside diphosphate activity that when mutated in combination with ATAPY2 causes a complete inhibition of pollen germination.With respect to substrate specificity, APY1 shows the following preferences UTP>IDP>GDP.	1386.56	3.91392	0.163739	23.9035	2.8179e-126	5.14608e-123
HORVU3Hr1G058530	GDSL esterase/lipase	GDSL-like Lipase/Acylhydrolase superfamily protein	GDSL-motif esterase/acyltransferase/lipase. Enzyme group with broad substrate specificity that may catalyze acyltransfer or hydrolase reactions with lipid and non-lipid substrates.	186.273	3.91103	0.270178	14.4757	1.72451e-47	2.05073e-45
HORVU1Hr1G049650	unknown function	NA	NA	5.42111	3.90498	0.942307	4.14407	3.41198e-05	0.000215446
HORVU1Hr1G068300	Somatic embryogenesis receptor kinase 1	NA	NA	5230.18	3.90252	0.189301	20.6154	1.99496e-94	1.30782e-91
HORVU5Hr1G019750	Plant invertase/pectin methylesterase inhibitor superfamily protein	NA	NA	458.398	3.89989	0.280435	13.9066	5.77774e-44	5.93251e-42
HORVU7Hr1G003080	undescribed protein	NA	NA	180.704	3.89803	0.42234	9.2296	2.71643e-20	8.31747e-19
HORVU2Hr1G017040	Subtilisin-like protease	subtilisin-like serine protease 2	Serine protease similar to subtilisin.	1519.97	3.89679	0.200674	19.4185	5.3796e-84	2.54704e-81
HORVU4Hr1G080730	phosphate transporter 1;7	phosphate transporter 1;7	Encodes Pht1;7, a member of the Pht1 family of phosphate transporters which include: Pht1;1/At5g43350, Pht1;2/At5g43370, Pht1;3/At5g43360, Pht1;4/At2g38940, Pht1;5/At2g32830, Pht1;6/At5g43340, Pht1;7/At3g54700, Pht1;8/At1g20860, Pht1;9/At1g76430 (Plant Journal 2002, 31:341).	5.53247	3.89583	0.943913	4.12732	3.67018e-05	0.000230611
HORVU3Hr1G097830	undescribed protein	NA	NA	5178.99	3.89056	0.157674	24.6748	1.99459e-134	5.66618e-131
HORVU4Hr1G013380	LOB domain-containing protein 37	LOB domain-containing protein 37	Encodes a LOB-domain protein involved in nitrogen metabolism and affecting leaf morphogenesis.	6.11604	3.88616	0.949444	4.09309	4.25654e-05	0.000263823
HORVU3Hr1G058110	unknown protein; BEST Arabidopsis thaliana protein match is: unknown protein .	0	0	34.5268	3.87555	0.499952	7.75184	9.05707e-15	1.86143e-13
HORVU7Hr1G109020	Cortical cell-delineating protein	azelaic acid induced 1	Encodes AZI1 (AZELAIC ACID INDUCED 1). Involved in the priming of salicylic acid induction and systemic immunity triggered by pathogen or azelaic acid.	5.64473	3.86075	0.948222	4.07157	4.66969e-05	0.000286926
HORVU3Hr1G088270	Cathepsin B-like cysteine proteinase	Cysteine proteinases superfamily protein	Encodes a papain-like cysteine protease involved in tapetal programmed cell death and pollen development.	324.422	3.85679	0.605299	6.37171	1.86937e-10	2.55504e-09
HORVU7Hr1G111940	GDSL esterase/lipase	GDSL-like Lipase/Acylhydrolase superfamily protein	GDSL-motif esterase/acyltransferase/lipase. Enzyme group with broad substrate specificity that may catalyze acyltransfer or hydrolase reactions with lipid and non-lipid substrates.	1428.24	3.85372	0.160999	23.9362	1.28566e-126	2.5285e-123
HORVU6Hr1G016710	Leucine-rich repeat receptor-like protein kinase family protein	Leucine-rich repeat (LRR) family protein	0	404.854	3.85029	0.322737	11.9301	8.24698e-33	5.24504e-31
HORVU2Hr1G094140	ferric reduction oxidase 4	NA	NA	2699.69	3.8471	0.19607	19.6211	1.02103e-85	5.22094e-83
HORVU7Hr1G089270	FAD-binding Berberine family protein	FAD-binding Berberine family protein	0	503.202	3.83897	0.263138	14.5892	3.29128e-48	4.12491e-46
HORVU3Hr1G003110	Glycosyltransferase	Glycosyltransferase family 61 protein	0	31.8719	3.83867	0.521723	7.35768	1.8714e-13	3.43722e-12
HORVU5Hr1G080380	C-repeat-binding factor 4	dehydration response element B1A	encodes a member of the DREB subfamily A-1 of ERF/AP2 transcription factor family (CBF3). The protein contains one AP2 domain. There are six members in this subfamily, including CBF1, CBF2, and CBF3. This gene is involved in response to low temperature and abscisic acid.	18.3959	3.83784	0.678949	5.65262	1.58023e-08	1.70184e-07
HORVU6Hr1G029360	Late embryogenesis abundant (LEA) hydroxyproline-rich glycoprotein family	Late embryogenesis abundant (LEA) hydroxyproline-rich glycoprotein family	0	523.711	3.83697	0.207769	18.4675	3.7742e-76	1.23712e-73
HORVU3Hr1G028080	GDSL esterase/lipase	GDSL-like Lipase/Acylhydrolase superfamily protein	GDSL-motif esterase/acyltransferase/lipase. Enzyme group with broad substrate specificity that may catalyze acyltransfer or hydrolase reactions with lipid and non-lipid substrates.	224.304	3.83644	0.264988	14.4778	1.6738e-47	1.99972e-45
HORVU7Hr1G039080	TRICHOME BIREFRINGENCE-LIKE 22	TRICHOME BIREFRINGENCE-LIKE 22	Encodes a member of the TBL (TRICHOME BIREFRINGENCE-LIKE) gene family containing a plant-specific DUF231 (domain of unknown function) domain. A putative xyloglucan O-acetyltransferase. TBL gene family has 46 members, two of which (TBR/AT5G06700 and TBL3/AT5G01360) have been shown to be involved in the synthesis and deposition of secondary wall cellulose, presumably by influencing the esterificati…	11.6155	3.83337	0.768579	4.98761	6.11317e-07	5.26957e-06
HORVU3Hr1G117910	PLAC8 family protein	PLAC8 family protein	0	35.6333	3.8222	0.518359	7.37366	1.66003e-13	3.0761e-12
HORVU7Hr1G073510	E3 Ubiquitin ligase family protein	Ca(2)-dependent phospholipid-binding protein (Copine) family	Encodes a ubiquitin ligase that is an essential upstream modulator of JA signaling in response to various stimuli.	40.7986	3.82184	0.490256	7.7956	6.41047e-15	1.32495e-13
HORVU0Hr1G025520	Leucine-rich repeat receptor-like protein kinase family protein	Leucine-rich repeat (LRR) family protein	0	8551	3.82003	0.214403	17.8171	5.20648e-71	1.44689e-68
HORVU2Hr1G026710	Glutaredoxin family protein	NA	NA	39.2457	3.8072	0.514759	7.39609	1.40254e-13	2.61171e-12
HORVU7Hr1G075680	expansin A9	expansin A22	expansin-like protein. Naming convention from the Expansin Working Group (Kende et al, 2004. Plant Mol Bio)	295.127	3.79063	0.223863	16.9328	2.57732e-64	5.72993e-62
HORVU7Hr1G006700	Eukaryotic aspartyl protease family protein	Eukaryotic aspartyl protease family protein	0	390.202	3.78831	0.216205	17.5218	9.76028e-69	2.52062e-66
HORVU6Hr1G088960	Cytochrome P450 superfamily protein	#N/A	#N/A	35.0788	3.78783	0.524361	7.22371	5.05891e-13	8.88943e-12
HORVU5Hr1G013630	Chromosome 3B, genomic scaffold, cultivar Chinese Spring	NA	NA	81.6343	3.78369	0.381517	9.91748	3.49459e-23	1.32365e-21
HORVU3Hr1G061480	Serine/threonine-protein kinase	lectin protein kinase family protein	0	69.6631	3.78261	0.369374	10.2406	1.30418e-24	5.39547e-23
HORVU1Hr1G066530	22.3 kDa class VI heat shock protein	HSP20-like chaperones superfamily protein	0	5.02596	3.77893	0.949726	3.97897	6.92133e-05	0.000411052
HORVU5Hr1G001920	Leucine-rich receptor-like protein kinase family protein	Leucine-rich receptor-like protein kinase family protein	RLK7 belongs to a leucine-rich repeat class of receptor-likekinase (LRR-RLKs). It is involved in the control of germination speed and the tolerance to oxidant stress.	839.249	3.77579	0.249729	15.1196	1.20334e-51	1.62782e-49
HORVU3Hr1G079420	nodulin MtN21 /EamA-like transporter family protein	nodulin MtN21 /EamA-like transporter family protein	nodulin MtN21-like transporter family protein	3866.87	3.77577	0.199735	18.9039	1.05932e-79	4.04233e-77
HORVU1Hr1G020560	UDP-Glycosyltransferase superfamily protein	UDP-Glycosyltransferase superfamily protein	0	5.27698	3.77553	0.952023	3.9658	7.31493e-05	0.000431807
HORVU7Hr1G058690	undescribed protein	NA	NA	4.97808	3.77128	0.950372	3.96822	7.24113e-05	0.000427857
HORVU5Hr1G046050	unknown protein; LOCATED IN: endomembrane system; EXPRESSED IN: 22 plant structures; EXPRESSED DURING: 13 growth stages; BEST Arabidopsis thaliana protein match is: unknown protein .	0	0	1934.03	3.77098	0.293961	12.8282	1.14052e-37	9.11237e-36
HORVU4Hr1G069340	ARM-repeat/Tetratricopeptide repeat (TPR)-like protein	ARM-repeat/Tetratricopeptide repeat (TPR)-like protein	0	4.90435	3.77095	0.949536	3.97136	7.14643e-05	0.000422849
HORVU2Hr1G085050	undescribed protein	NA	NA	70056.6	3.77026	0.211542	17.8227	4.70711e-71	1.32249e-68
HORVU6Hr1G034760	glutamine dumper 4	NA	NA	20.7082	3.76584	0.617016	6.10331	1.03895e-09	1.29134e-08
HORVU3Hr1G011700	Pectinesterase inhibitor domain containing protein	NA	NA	47.6059	3.75303	0.433588	8.65575	4.89693e-18	1.27755e-16
HORVU3Hr1G013810	unknown function	NA	NA	3734.65	3.75216	0.221258	16.9583	1.67188e-64	3.81651e-62
HORVU4Hr1G030380	receptor-like kinase 1	Leucine-rich repeat protein kinase family protein	0	4.92932	3.75152	0.951351	3.94336	8.03491e-05	0.000470088
HORVU3Hr1G015550	Chromosome 3B, genomic scaffold, cultivar Chinese Spring	NA	NA	53386.8	3.75065	0.23201	16.1659	8.77428e-59	1.56875e-56
HORVU2Hr1G072890	Glucan endo-1,3-beta-glucosidase 14	Glycosyl hydrolase superfamily protein	0	187.942	3.74963	0.285002	13.1565	1.56157e-39	1.3264e-37
HORVU7Hr1G109170	Eukaryotic aspartyl protease family protein	Eukaryotic aspartyl protease family protein	0	8.96973	3.74583	0.828011	4.52389	6.07133e-06	4.3936e-05
HORVU7Hr1G030040	histidine kinase 1	Signal transduction histidine kinase	Encodes a putative plasma membrane-bound hybrid histidine kinase and cytokinin sensor that is expressed within the female gametophyte.	19360.8	3.74174	0.153464	24.3819	2.66055e-131	6.80224e-128
HORVU2Hr1G105230	Plant invertase/pectin methylesterase inhibitor superfamily protein	Plant invertase/pectin methylesterase inhibitor superfamily protein	0	34412.8	3.74151	0.140493	26.6312	2.95347e-156	1.25852e-152
HORVU1Hr1G080020	undescribed protein	NA	NA	4459.52	3.73881	0.136993	27.292	5.28302e-164	3.37678e-160
HORVU1Hr1G047430	unknown function	NA	NA	47.6028	3.7385	0.486986	7.67681	1.63093e-14	3.26532e-13
HORVU2Hr1G023830	pectinesterase 11	Pectin lyase-like superfamily protein	0	6612.89	3.73798	0.21785	17.1585	5.4318e-66	1.32262e-63
HORVU7Hr1G089160	FAD-binding Berberine family protein	FAD-binding Berberine family protein	0	9795.31	3.73081	0.174532	21.3761	2.23074e-101	1.72829e-98
HORVU1Hr1G054240	expansin B2	expansin B2	member of BETA-EXPANSINS. Naming convention from the Expansin Working Group (Kende et al, 2004. Plant Mol Bio)	934.181	3.72923	0.271024	13.7598	4.45062e-43	4.27778e-41
HORVU1Hr1G085500	Eukaryotic aspartyl protease family protein	Eukaryotic aspartyl protease family protein	Encodes an aspartic protease has an important regulatory function in chloroplasts that not only influences photosynthetic carbon metabolism but also plastid and nuclear gene expression.	22123.7	3.72432	0.270378	13.7745	3.62859e-43	3.51409e-41
HORVU3Hr1G095580	SAUR-like auxin-responsive protein family	SAUR-like auxin-responsive protein family	0	31.9297	3.7144	0.522884	7.10368	1.21476e-12	2.06091e-11
HORVU2Hr1G096130	Pectin lyase-like superfamily protein	Pectin lyase-like superfamily protein	0	16759.7	3.71098	0.187931	19.7466	8.58826e-87	4.5745e-84
HORVU3Hr1G011690	Chromosome 3B, genomic scaffold, cultivar Chinese Spring	NA	NA	211.881	3.70877	0.313153	11.8433	2.33049e-32	1.43922e-30
HORVU7Hr1G054710	Sugar transporter SWEET	Nodulin MtN3 family protein	Encodes a member of the SWEET sucrose efflux transporter family proteins.	1068.56	3.70642	0.248553	14.912	2.7527e-50	3.62774e-48
HORVU3Hr1G011730	Chromosome 3B, genomic scaffold, cultivar Chinese Spring	NA	NA	8577.68	3.70434	0.203972	18.161	1.05132e-73	3.19988e-71
HORVU1Hr1G062520	undescribed protein	NA	NA	101.533	3.70319	0.348428	10.6283	2.20167e-26	1.01241e-24
HORVU5Hr1G114530	Pectin acetylesterase 3	Pectinacetylesterase family protein	Encodes a pectin acetylesterase that removes cell wall acetate associated with pectin formation in Arabidopsis leaves.	19268.7	3.69922	0.196752	18.8014	7.34872e-79	2.64626e-76
HORVU7Hr1G019700	nodulin MtN21 /EamA-like transporter family protein	nodulin MtN21 /EamA-like transporter family protein	nodulin MtN21-like transporter family protein	1258.96	3.6967	0.193187	19.1354	1.2818e-81	5.55455e-79
HORVU5Hr1G023860	lipase class 3 family protein	Mono-/di-acylglycerol lipase, N-terminal;Lipase, class 3	0	23200.8	3.69636	0.152715	24.2043	2.00439e-129	4.27052e-126
HORVU7Hr1G103920	undescribed protein	NA	NA	4.78275	3.69299	0.955095	3.86662	0.000110355	0.000624492
HORVU4Hr1G064220	xyloglucan endotransglucosylase/hydrolase 28	xyloglucan endotransglucosylase/hydrolase 28	member of Glycoside Hydrolase Family 16	829.903	3.69173	0.31811	11.6052	3.87772e-31	2.27389e-29
HORVU7Hr1G079700	TRICHOME BIREFRINGENCE-LIKE 38	TRICHOME BIREFRINGENCE-LIKE 38	Encodes a member of the TBL (TRICHOME BIREFRINGENCE-LIKE) gene family containing a plant-specific DUF231 (domain of unknown function) domain. TBL gene family has 46 members, two of which (TBR/AT5G06700 and TBL3/AT5G01360) have been shown to be involved in the synthesis and deposition of secondary wall cellulose, presumably by influencing the esterification state of pectic polymers. A nomenclature…	14.9246	3.69112	0.704959	5.23594	1.6415e-07	1.55318e-06
HORVU7Hr1G053560	RRNA intron-encoded homing endonuclease	NA	NA	148.469	3.68836	0.703322	5.2442	1.5696e-07	1.49127e-06
HORVU2Hr1G063150	undescribed protein	NA	NA	7.07665	3.68455	0.891454	4.13319	3.57757e-05	0.000225068
HORVU2Hr1G034610	Protein transport protein got1 homolog	Got1/Sft2-like vescicle transport protein family	0	584.18	3.68199	0.224994	16.3648	3.40925e-60	6.75692e-58
HORVU2Hr1G017100	Subtilisin-like protease	Subtilase family protein	0	49148.7	3.6818	0.138827	26.5208	5.57446e-155	2.03603e-151
HORVU1Hr1G058290	Subtilisin-like protease	subtilase 1.3	0	89.2167	3.67895	0.353546	10.4059	2.33125e-25	1.00173e-23
HORVU4Hr1G067140	Protein kinase superfamily protein	S-locus lectin protein kinase family protein	0	39.4497	3.66728	0.502903	7.29223	3.04871e-13	5.46226e-12
HORVU1Hr1G044850	undescribed protein	NA	NA	85.9735	3.66449	0.366821	9.98985	1.68839e-23	6.51089e-22
HORVU4Hr1G080740	Protein of Unknown Function (DUF239)	Protein of Unknown Function (DUF239)	0	3957.93	3.6571	0.2705	13.5198	1.19523e-41	1.09923e-39
HORVU7Hr1G093630	Cytochrome P450 superfamily protein	cinnamate-4-hydroxylase	Encodes a cinnamate-4-hydroxylase. Mutations in this gene impact phenylpropanoid metabolism, growth and development.	1110.33	3.65522	0.267428	13.6681	1.57509e-42	1.48052e-40
HORVU2Hr1G058040	unknown function	NA	NA	23.476	3.64918	0.60527	6.02902	1.64961e-09	1.99884e-08
HORVU6Hr1G013550	undescribed protein	NA	NA	171.035	3.64524	0.263473	13.8353	1.5605e-43	1.54043e-41
HORVU2Hr1G045750	Somatic embryogenesis receptor kinase 1	NA	NA	79.8389	3.64505	0.388927	9.37209	7.11132e-21	2.26985e-19
HORVU6Hr1G012750	undescribed protein	NA	NA	74.3716	3.64331	0.388052	9.38872	6.07319e-21	1.94822e-19
HORVU2Hr1G088760	Caleosin-related family protein	Caleosin-related family protein	Encodes a calcium binding protein whose mRNA is induced upon treatment with NaCl, ABA and in response to dessication. mRNA expression under drought conditions is apparent particularly in leaves and flowers. Isoform of caleosin with a role as a peroxygenase involved in oxylipin metabolism during biotic and abiotic stress. Involved in the production of 2-hydroxy-octadecatrienoic acid. The peroxygen…	137.884	3.64274	0.329887	11.0424	2.3867e-28	1.21556e-26
HORVU5Hr1G015160	unknown function	NA	NA	5.56165	3.64075	0.964343	3.77536	0.000159774	0.000875844
HORVU7Hr1G020830	early nodulin-related	early nodulin-related	0	45.6238	3.63554	0.478047	7.60498	2.84943e-14	5.59535e-13
HORVU4Hr1G064790	glutamate decarboxylase	glutamate decarboxylase	Encodes one of two isoforms of glutamate decarboxylase.	49.8614	3.63548	0.501532	7.24876	4.20589e-13	7.44682e-12
HORVU1Hr1G018960	Protein of unknown function (DUF3537)	Protein of unknown function (DUF3537)	0	312.748	3.6282	0.228941	15.8478	1.45645e-56	2.38699e-54
HORVU5Hr1G097930	unknown function	NA	NA	8.38223	3.62744	0.828946	4.37596	1.20897e-05	8.26686e-05
HORVU7Hr1G077780	undescribed protein	NA	NA	93942.5	3.62485	0.188546	19.2253	2.27502e-82	1.00285e-79
HORVU2Hr1G005470	Major facilitator superfamily protein	Major facilitator superfamily protein	0	3160.24	3.62281	0.24201	14.9697	1.15837e-50	1.53451e-48
HORVU2Hr1G080140	Aldose 1-epimerase	Galactose mutarotase-like superfamily protein	0	12189	3.62124	0.257347	14.0715	5.6889e-45	6.05842e-43
HORVU7Hr1G030030	Sensor protein gacS	NA	NA	29.8361	3.61729	0.631043	5.73223	9.91176e-09	1.09656e-07
HORVU5Hr1G066760	unknown protein; INVOLVED IN: biological_process unknown; LOCATED IN: endomembrane system; EXPRESSED IN: 16 plant structures; EXPRESSED DURING: 6 growth stages; BEST Arabidopsis thaliana protein match is: unknown protein .	0	0	27.7595	3.61499	0.535675	6.74847	1.49408e-11	2.297e-10
HORVU1Hr1G085450	undescribed protein	NA	NA	123.654	3.61479	0.321638	11.2387	2.63293e-29	1.40829e-27
HORVU7Hr1G087950	undescribed protein	NA	NA	172.529	3.6113	0.261841	13.7919	2.84967e-43	2.79147e-41
HORVU5Hr1G112160	Pathogenesis-related thaumatin superfamily protein	Pathogenesis-related thaumatin superfamily protein	0	40.2806	3.60898	0.571554	6.31432	2.71347e-10	3.61895e-09
HORVU7Hr1G046250	beta glucosidase 17	beta glucosidase 13	0	4.90768	3.60841	0.962473	3.7491	0.000177467	0.000961091
HORVU7Hr1G082040	Late embryogenesis abundant protein D-34	Seed maturation protein	0	4.52969	3.60634	0.959504	3.75854	0.000170907	0.000929893
HORVU7Hr1G053550	Senescence-associated protein	NA	NA	198.682	3.59943	0.449259	8.01192	1.12934e-15	2.46154e-14
HORVU4Hr1G027300	Pathogenesis-related thaumatin superfamily protein	Pathogenesis-related thaumatin superfamily protein	0	42.8105	3.59828	0.467066	7.70401	1.31865e-14	2.66725e-13
HORVU3Hr1G113150	Plant invertase/pectin methylesterase inhibitor superfamily protein	NA	NA	2494	3.59729	0.194971	18.4504	5.17676e-76	1.67537e-73
HORVU2Hr1G089430	Protein of unknown function (DUF579)	Protein of unknown function (DUF579)	Function unknown. Interacts with eIF3.	15.5302	3.59692	0.686973	5.2359	1.64186e-07	1.55318e-06
HORVU7Hr1G085170	Cysteine/Histidine-rich C1 domain family protein	Cysteine/Histidine-rich C1 domain family protein	0	4.474	3.59545	0.959962	3.74541	0.000180101	0.0009735
HORVU3Hr1G028990	Late embryogenesis abundant protein B19.4	NA	NA	65.926	3.59323	0.424026	8.47408	2.36953e-17	5.81957e-16
HORVU6Hr1G013510	undescribed protein	NA	NA	22.2318	3.59304	0.586851	6.12258	9.20727e-10	1.15224e-08
HORVU5Hr1G074610	unknown function	NA	NA	60.113	3.58679	0.419384	8.55251	1.20437e-17	3.03969e-16
HORVU7Hr1G048570	Glycosyltransferase family 61 protein	Glycosyltransferase family 61 protein	0	1168.79	3.5826	0.200506	17.8678	2.1005e-71	6.03409e-69
HORVU7Hr1G077430	cell wall / vacuolar inhibitor of fructosidase 2	cell wall / vacuolar inhibitor of fructosidase 2	Plant cell wall (CWI) and vacuolar invertases (VI) play important roles in carbohydrate metabolism, stress responses and sugar signaling.	68.6218	3.5826	0.390061	9.18471	4.12648e-20	1.24412e-18
HORVU7Hr1G087260	unknown function	NA	NA	15.7078	3.58152	0.720819	4.96869	6.74074e-07	5.77742e-06
HORVU5Hr1G011910	undescribed protein	NA	NA	9.94188	3.56893	0.794255	4.49344	7.00826e-06	5.01905e-05
HORVU3Hr1G011770	Chromosome 3B, genomic scaffold, cultivar Chinese Spring	NA	NA	279.845	3.56652	0.269809	13.2187	6.84688e-40	5.914e-38
HORVU5Hr1G019700	Plant invertase/pectin methylesterase inhibitor superfamily protein	Plant invertase/pectin methylesterase inhibitor superfamily protein	0	1732.44	3.56416	0.187457	19.0132	1.32561e-80	5.2956e-78
HORVU7Hr1G026260	Beta-1,3-N-acetylglucosaminyltransferase family protein	NA	NA	19289.5	3.56301	0.152968	23.2925	5.28152e-120	6.13785e-117
HORVU2Hr1G002230	Cytochrome P450 superfamily protein	brassinosteroid-6-oxidase 2	Encodes a cytochrome p450 enzyme that catalyzes the last reaction in the production of brassinolide. It is capable of converting 6-deoxocastasterone into castasterone, a C-6 oxidation, as well as the further conversion of castasterone into brassinolide by a Baeyer-Villinger oxidation reaction at C-6, resulting in the formation of an unusual seven-membered lactone ring. The enzyme possesses high a…	41.2289	3.56107	0.460049	7.74063	9.89261e-15	2.02016e-13
HORVU3Hr1G068160	undescribed protein	NA	NA	926.541	3.56036	0.215574	16.5157	2.82774e-61	5.83038e-59
HORVU4Hr1G003630	undescribed protein	NA	NA	9.78371	3.56017	0.800807	4.44573	8.75938e-06	6.14743e-05
HORVU1Hr1G010320	undescribed protein	NA	NA	53.4547	3.55718	0.393155	9.04777	1.45911e-19	4.24887e-18
HORVU1Hr1G079990	undescribed protein	NA	NA	20367.3	3.55647	0.195708	18.1723	8.54665e-74	2.63268e-71
HORVU3Hr1G016890	Chromosome 3B, genomic scaffold, cultivar Chinese Spring	NA	NA	171.409	3.556	0.7398	4.80671	1.53437e-06	1.23869e-05
HORVU5Hr1G108610	Prolyl 4-hydroxylase subunit alpha-1	Oxoglutarate/iron-dependent oxygenase	0	7634.32	3.55312	0.14625	24.2948	2.22226e-130	5.16514e-127
HORVU1Hr1G094230	calmodulin like 42	EF hand calcium-binding protein family	0	4.70697	3.55265	0.96454	3.68326	0.000230266	0.00121161
HORVU6Hr1G016680	Retrotransposon protein, putative, Ty1-copia subclass	NA	NA	416.559	3.55248	0.400305	8.87445	7.02806e-19	1.95405e-17
HORVU1Hr1G021170	Glutathione S-transferase family protein	Glutathione S-transferase family protein	Encodes glutathione transferase belonging to the phi class of GSTs. Naming convention according to Wagner et al. (2002).	12.4711	3.54827	0.772937	4.59064	4.41896e-06	3.28525e-05
HORVU3Hr1G047220	ABA-responsive protein	NA	NA	209.834	3.54412	0.245096	14.4601	2.16455e-47	2.55028e-45
HORVU6Hr1G006040	Cathepsin B-like cysteine proteinase 6	Cysteine proteinases superfamily protein	Encodes a papain-like cysteine protease involved in tapetal programmed cell death and pollen development.	4497.9	3.54255	0.161028	21.9996	2.90804e-107	2.65535e-104
HORVU6Hr1G027550	undescribed protein	NA	NA	71.9362	3.54235	0.968228	3.65859	0.000253603	0.00131947
HORVU6Hr1G024570	unknown function	PLAC8 family protein	0	4.4662	3.5402	0.963694	3.67358	0.00023918	0.00125181
HORVU0Hr1G011600	nucleobase-ascorbate transporter 7	Xanthine/uracil permease family protein	Encodes a plasma-membrane localized nucleobase transporter capable of transporting adenine, guanine, uracil and hypoxanthine. Likely to be a proton-nucleobase symporter.	8.15413	3.53638	0.84269	4.19654	2.7103e-05	0.000173669
HORVU2Hr1G074580	Basic blue protein	plantacyanin	Encodes plantacyanin one of blue copper proteins. Involved in anther development and pollination. Expressed in the transmitting tract of the pistil.	95.5578	3.5315	0.322463	10.9517	6.5241e-28	3.24517e-26
HORVU5Hr1G048870	FAD-binding Berberine family protein	FAD-binding Berberine family protein	0	21.515	3.53107	0.612986	5.76044	8.38962e-09	9.35444e-08
HORVU4Hr1G048690	undescribed protein	NA	NA	330.723	3.52271	0.227826	15.4623	6.23505e-54	9.5456e-52
HORVU5Hr1G011440	EXORDIUM like 2	Phosphate-responsive 1 family protein	0	12.6719	3.52157	0.719295	4.89586	9.78756e-07	8.13255e-06
HORVU3Hr1G083680	Harpin induced gene 1 homolog	Late embryogenesis abundant (LEA) hydroxyproline-rich glycoprotein family	Encodes a protein whose sequence is similar to tobacco hairpin-induced gene (HIN1) and Arabidopsis non-race specific disease resistance gene (NDR1). Expression of this gene is induced by cucumber mosaic virus, spermine and during senescence. The gene product is localized to the chloroplast.	388.063	3.5212	0.368291	9.56093	1.16701e-21	3.95715e-20
HORVU3Hr1G069240	Chromosome 3B, genomic scaffold, cultivar Chinese Spring	NA	NA	141.623	3.51947	0.312247	11.2714	1.81574e-29	9.75276e-28
HORVU4Hr1G016780	alcohol dehydrogenase 1	alcohol dehydrogenase 1	Catalyzes the reduction of acetaldehyde using NADH as reductant. Requires zinc for activity. Dimer. Anaerobic response polypeptide (ANP). Fermentation. The protein undergoes thiolation following treatment with the oxidant tert-butylhydroperoxide.	19.6359	3.51443	0.638232	5.50651	3.66012e-08	3.784e-07
HORVU5Hr1G021560	Pathogenesis-related thaumatin superfamily protein	Pathogenesis-related thaumatin superfamily protein	0	2029.37	3.5144	0.241512	14.5517	5.69918e-48	6.95544e-46
HORVU3Hr1G100400	Eukaryotic aspartyl protease family protein	Eukaryotic aspartyl protease family protein	0	27.2724	3.51378	0.533249	6.58937	4.41695e-11	6.45303e-10
HORVU4Hr1G003910	beta-xylosidase 2	Glycosyl hydrolase family protein	0	36506.3	3.51354	0.158752	22.1323	1.54588e-108	1.46384e-105
HORVU6Hr1G089710	undescribed protein	NA	NA	2525.44	3.51316	0.282244	12.4472	1.44761e-35	1.05445e-33
HORVU2Hr1G114850	unknown function	0	0	219.59	3.50984	0.289392	12.1283	7.47676e-34	4.97808e-32
HORVU4Hr1G089170	undescribed protein	NA	NA	196.872	3.50633	0.248823	14.0917	4.2739e-45	4.61058e-43
HORVU1Hr1G052700	NEP1-interacting protein 2	NEP-interacting protein 2	Intrinsic thylakoid membrane protein that fixes RPOTmp on the stromal side of the thylakoid membrane.	1070.33	3.50596	0.284299	12.3319	6.09659e-35	4.36615e-33
HORVU2Hr1G033090	B12D protein	B12D protein	0	394.851	3.50467	0.299687	11.6944	1.3607e-31	8.1473e-30
HORVU5Hr1G045250	Eukaryotic aspartyl protease family protein	Eukaryotic aspartyl protease family protein	0	7.69835	3.50221	0.83898	4.17437	2.98813e-05	0.000190233
HORVU3Hr1G041200	unknown function	NA	NA	4.13902	3.5008	0.964122	3.63108	0.000282236	0.00145307
HORVU7Hr1G026350	Beta-1,3-N-Acetylglucosaminyltransferase family protein	NA	NA	15790.7	3.50021	0.146612	23.8739	5.72303e-126	9.75472e-123
HORVU5Hr1G074170	Cytochrome P450 superfamily protein	#N/A	#N/A	80.5568	3.49839	0.356956	9.8006	1.11916e-22	4.0702e-21
HORVU5Hr1G114540	Pectin acetylesterase 3	Pectinacetylesterase family protein	Encodes a pectin acetylesterase that removes cell wall acetate associated with pectin formation in Arabidopsis leaves.	1461.51	3.49835	0.213787	16.3637	3.47142e-60	6.82721e-58
HORVU1Hr1G049160	Glutathione S-transferase family protein	glutathione S-transferase TAU 18	Encodes glutathione transferase belonging to the tau class of GSTs. Naming convention according to Wagner et al. (2002).	41.2738	3.49814	0.504673	6.9315	4.16393e-12	6.76791e-11
HORVU3Hr1G011800	Chromosome 3B, genomic scaffold, cultivar Chinese Spring	NA	NA	10583.4	3.49739	0.326061	10.7262	7.66904e-27	3.60431e-25
HORVU5Hr1G065310	undescribed protein	NA	NA	14978.8	3.49739	0.1529	22.8737	8.49355e-116	9.04811e-113
HORVU1Hr1G029120	unknown function	RNA-directed DNA polymerase (reverse transcriptase)-related family protein	0	7.70859	3.49582	0.840738	4.15804	3.2099e-05	0.000203439
HORVU1Hr1G092900	undescribed protein	NA	NA	34.4615	3.49448	0.511282	6.83474	8.21526e-12	1.29975e-10
HORVU1Hr1G025950	undescribed protein	NA	NA	52.7995	3.49381	0.431235	8.10186	5.41245e-16	1.2054e-14
HORVU4Hr1G000840	unknown function	NA	NA	4.28648	3.49202	0.966286	3.61385	0.00030168	0.00154107
HORVU7Hr1G108550	nodulin MtN21 /EamA-like transporter family protein	NA	NA	8641.26	3.48417	0.266045	13.0962	3.46319e-39	2.89357e-37
HORVU3Hr1G026860	undescribed protein	NA	NA	10.9195	3.48163	0.752186	4.62868	3.68008e-06	2.78214e-05
HORVU4Hr1G054940	unknown function	PLAC8 family protein	0	1262.37	3.48014	0.199969	17.4034	7.77942e-68	1.96927e-65
HORVU2Hr1G113350	Galactosylgalactosylxylosylprotein 3-beta-glucuronosyltransferase 1	Nucleotide-diphospho-sugar transferases superfamily protein	Encodes a member of the GT43 family glycosyltransferases involved in glucuronoxylan biosynthesis: AT2G37090 (IRX9) and AT1G27600 (IRX9-L or I9H, IRX9 homolog); AT4G36890 (IRX14) and AT5G67230 (IRX14-L or I14H, IRX14 homolog). They form two functionally non-redundant groups essential for the normal elongation of glucuronoxylan backbone. I9H functions redundantly with IRX9, I14H is redundant with I…	2726.82	3.47914	0.209323	16.6209	4.9202e-62	1.0311e-59
HORVU1Hr1G089530	sugar transporter protein 7	Major facilitator superfamily protein	0	103.4	3.47581	0.329234	10.5573	4.70057e-26	2.11957e-24
HORVU4Hr1G025420	Senescence-associated protein, putative	NA	NA	53.8612	3.47266	0.453682	7.65438	1.94253e-14	3.86796e-13
HORVU6Hr1G032050	Defensin-like protein 6	NA	NA	1775.02	3.47011	0.173729	19.9743	9.21198e-89	5.12006e-86
HORVU5Hr1G032950	undescribed protein	NA	NA	4.34127	3.46523	0.967909	3.58012	0.000343442	0.00172952
HORVU4Hr1G089670	Galactosyl transferase GMA12/MNN10 family protein	Galactosyl transferase GMA12/MNN10 family protein	0	1086.15	3.46491	0.303717	11.4083	3.79993e-30	2.13522e-28
HORVU6Hr1G032770	Subtilisin-like protease	Subtilisin-like serine endopeptidase family protein	isolated from differential screening of a cDNA library from auxin-treated root culture. encodes a protein similar to subtilisin-like serine protease which is believed to be active outside the plant cell.	1603.46	3.45581	0.230821	14.9718	1.12242e-50	1.49464e-48
HORVU3Hr1G031020	Cytochrome P450 superfamily protein	#N/A	#N/A	13.3115	3.45453	0.770002	4.48639	7.24417e-06	5.16774e-05
HORVU3Hr1G015790	undescribed protein	NA	NA	8.41692	3.45231	0.886808	3.89296	9.9028e-05	0.000566985
HORVU4Hr1G002770	unknown function	NA	NA	160.165	3.44407	0.355678	9.68312	3.55685e-22	1.25779e-20
HORVU5Hr1G115250	unknown function	NA	NA	246.078	3.44385	0.265078	12.9918	1.3612e-38	1.11903e-36
HORVU2Hr1G107100	Protein translation factor SUI1 homolog 1	Translation initiation factor SUI1 family protein	0	996.283	3.44211	0.2315	14.8687	5.26277e-50	6.86496e-48
HORVU4Hr1G014590	unknown function	0	0	340.635	3.44092	0.212293	16.2083	4.4034e-59	8.1581e-57
HORVU6Hr1G001150	Alpha-amylase inhibitor 0.28	NA	NA	13.1836	3.43938	0.745161	4.61562	3.91922e-06	2.94281e-05
HORVU4Hr1G077280	AP2-EREBP transcription factor	NA	NA	251.586	3.4387	0.367347	9.36092	7.90457e-21	2.51363e-19
HORVU1Hr1G064700	beta-hexosaminidase 3	beta-hexosaminidase 3	Encodes a protein with beta-hexosaminidase activity. Located on the plasma membrane.	14871.4	3.43817	0.145988	23.5511	1.22332e-122	1.48936e-119
HORVU5Hr1G112860	C2H2-like zinc finger protein	NA	NA	4.26395	3.43053	0.970006	3.53661	0.000405301	0.00200091
HORVU6Hr1G011720	Potassium transporter 19	high affinity K+ transporter 5	Encodes a protein of the KUP/HAK/KT potassium channel class that is upregulated in the roots by K levels.	700.107	3.42882	0.364398	9.40956	4.98225e-21	1.61038e-19
HORVU0Hr1G019570	Beta-1,3-N-acetylglucosaminyltransferase family protein	NA	NA	25227.9	3.42574	0.144455	23.7148	2.5359e-124	3.60196e-121
HORVU2Hr1G105330	Plant invertase/pectin methylesterase inhibitor superfamily protein	Plant invertase/pectin methylesterase inhibitor superfamily protein	0	344.147	3.42447	0.357207	9.58679	9.08667e-22	3.11419e-20
HORVU5Hr1G092780	undescribed protein	NA	NA	16.4708	3.42191	0.768928	4.45023	8.57777e-06	6.02991e-05
HORVU3Hr1G006820	Chromosome 3B, genomic scaffold, cultivar Chinese Spring	Protein of unknown function (DUF674)	0	1127.7	3.42155	0.226136	15.1305	1.0192e-51	1.38606e-49
HORVU6Hr1G024610	undescribed protein	NA	NA	2302.14	3.41763	0.287021	11.9072	1.08516e-32	6.86737e-31
HORVU2Hr1G117040	undescribed protein	NA	NA	6.00922	3.41753	0.912069	3.74701	0.000178958	0.000968342
HORVU1Hr1G007660	undescribed protein	NA	NA	116342	3.41609	0.134644	25.3712	5.24561e-142	1.67643e-138
HORVU6Hr1G084750	undescribed protein	NA	NA	10.1255	3.41589	0.74459	4.58761	4.48349e-06	3.32838e-05
HORVU2Hr1G079840	Lipase/lipooxygenase, PLAT/LH2 family protein	Lipase/lipooxygenase, PLAT/LH2 family protein	0	2336.78	3.41031	0.279488	12.202	3.03407e-34	2.07412e-32
HORVU6Hr1G019630	undescribed protein	NA	NA	1752.1	3.40875	0.1716	19.8645	8.25052e-88	4.48811e-85
HORVU2Hr1G032370	undescribed protein	NA	NA	16.6853	3.39702	0.648582	5.23761	1.62668e-07	1.54092e-06
HORVU4Hr1G016770	alcohol dehydrogenase 1	alcohol dehydrogenase 1	Catalyzes the reduction of acetaldehyde using NADH as reductant. Requires zinc for activity. Dimer. Anaerobic response polypeptide (ANP). Fermentation. The protein undergoes thiolation following treatment with the oxidant tert-butylhydroperoxide.	295.255	3.39463	0.236356	14.3624	8.91198e-47	1.03101e-44
HORVU6Hr1G068910	alpha/beta hydrolase	alpha/beta-Hydrolases superfamily protein	0	47.6646	3.39282	0.579175	5.85802	4.68408e-09	5.40424e-08
HORVU3Hr1G028810	Heme-binding protein 2	SOUL heme-binding family protein	0	677.125	3.38748	0.27495	12.3204	7.03738e-35	4.99791e-33
HORVU4Hr1G009550	Early-responsive to dehydration stress protein (ERD4)	Early-responsive to dehydration stress protein (ERD4)	0	538.706	3.38299	0.190586	17.7505	1.7087e-70	4.59856e-68
HORVU5Hr1G080110	alpha-L-fucosidase 1	alpha-L-fucosidase 1	Encodes a protein with &#945;-fucosidase activity. The activity was assessed on 2'-fucosyl-lactitol. AtFUC1 was not able to act on XXFG substrates, at least when heterologously expressed in <i>Pichia pastoris</i>. The enzyme has been postulated to act on fucosylated substrates other than xyloglucan oligosaccharides. was shown (<i>Pichia pastoris</i>) to hydrolyze fucose in 3- and 4-linkage , henc…	317.431	3.3796	0.3561	9.4906	2.29704e-21	7.59747e-20
HORVU4Hr1G077820	undescribed protein	NA	NA	173.42	3.37814	0.351185	9.61925	6.63147e-22	2.29427e-20
HORVU2Hr1G088420	ammonium transporter 1;1	ammonium transporter 1;1	Encodes a plasma membrane localized ammonium transporter. Contains a cytosolic trans-activation domain essential for ammonium uptake.	41.0197	3.3716	0.52879	6.37606	1.81702e-10	2.48826e-09
HORVU2Hr1G116850	unknown function	NA	NA	35.1575	3.3715	0.519662	6.48788	8.70552e-11	1.2331e-09
HORVU3Hr1G074780	strictosidine synthase-like 3	Calcium-dependent phosphotriesterase superfamily protein	0	4.0969	3.36901	0.972989	3.46254	0.000535109	0.00255818
HORVU7Hr1G026750	Subtilisin-like protease	Subtilisin-like serine endopeptidase family protein	isolated from differential screening of a cDNA library from auxin-treated root culture. encodes a protein similar to subtilisin-like serine protease which is believed to be active outside the plant cell.	4582.35	3.36861	0.158325	21.2765	1.87469e-100	1.40971e-97
HORVU4Hr1G081440	NAC domain containing protein 36	NAC domain containing protein 36	Member of the NAC transcription factor family and more specifically, the ONAC022 subfamily. Involved in leaf and inflorescence stem morphogenesis.	127.847	3.36807	0.36327	9.27155	1.8346e-20	5.6786e-19
HORVU3Hr1G112810	Cytochrome P450 superfamily protein	#N/A	#N/A	278.161	3.36455	0.331884	10.1377	3.75766e-24	1.51295e-22
HORVU3Hr1G109160	non-specific phospholipase C2	non-specific phospholipase C2	0	1247.56	3.36304	0.154142	21.8179	1.57041e-105	1.38451e-102
HORVU7Hr1G048560	Glycosyltransferase family 61 protein	Glycosyltransferase family 61 protein	0	2313.82	3.36152	0.220294	15.2593	1.42809e-52	2.06282e-50
HORVU5Hr1G044230	Nucleotide-sugar transporter family protein	Nucleotide-sugar transporter family protein	0	39.3202	3.3605	0.464424	7.23584	4.62654e-13	8.15208e-12
HORVU3Hr1G081600	Leucine-rich repeat receptor-like protein kinase family protein	Leucine-rich receptor-like protein kinase family protein	Encodes a leucine-rich repeat receptor kinase that functions as a receptor for CEP1 peptide. Mediates nitrate uptake signaling.	23.37	3.35921	0.561381	5.98383	2.17947e-09	2.60995e-08
HORVU2Hr1G027210	Disease resistance-responsive (dirigent-like protein) family protein	Disease resistance-responsive (dirigent-like protein) family protein	Encodes a dirigent protein involved in the synthesis of (-)pinoresinol. Dirigent proteins impart stereoselectivity on the phenoxy radical coupling reaction yielding optically active lignans from two molecules of coniferyl alcohol.	228.768	3.35764	0.244622	13.7258	7.11295e-43	6.7857e-41
HORVU7Hr1G088320	NAC domain containing protein 75	NAC domain containing protein 75	0	36.6309	3.35115	0.501377	6.68389	2.32679e-11	3.49729e-10
HORVU6Hr1G061830	unknown function	NA	NA	5.18443	3.3507	0.912247	3.67302	0.000239704	0.0012543
HORVU4Hr1G085150	unknown protein; BEST Arabidopsis thaliana protein match is: unknown protein .	0	0	209.974	3.34786	0.362968	9.22358	2.87351e-20	8.77742e-19
HORVU2Hr1G039670	Disease resistance protein (TIR-NBS class)	Toll-Interleukin-Resistance (TIR) domain family protein	0	3.97773	3.34136	0.97381	3.43122	0.000600877	0.00283757
HORVU2Hr1G082150	beta glucosidase 13	beta glucosidase 13	0	17.8086	3.33889	0.697986	4.78361	1.72175e-06	1.37994e-05
HORVU0Hr1G040240	early nodulin-like protein 14	plantacyanin	Encodes plantacyanin one of blue copper proteins. Involved in anther development and pollination. Expressed in the transmitting tract of the pistil.	17520.2	3.33836	0.199876	16.7021	1.26436e-62	2.69382e-60
HORVU5Hr1G067730	Transmembrane emp24 domain-containing protein 10	emp24/gp25L/p24 family/GOLD family protein	0	5.46292	3.33633	0.912515	3.6562	0.000255985	0.00133078
HORVU2Hr1G037760	unknown function	DNA binding	0	3.71891	3.33204	0.972356	3.42677	0.000610802	0.00287542
HORVU5Hr1G027110	ARM repeat superfamily protein	ARM repeat superfamily protein	0	63.1908	3.33022	0.423066	7.87163	3.50039e-15	7.37795e-14
HORVU2Hr1G072670	Cytochrome P450 superfamily protein	#N/A	#N/A	6.57712	3.32392	0.863025	3.85147	0.00011741	0.00066105
HORVU7Hr1G006720	Plant invertase/pectin methylesterase inhibitor superfamily protein	NA	NA	204.242	3.32388	0.353688	9.39778	5.57282e-21	1.78995e-19
HORVU7Hr1G019770	Eukaryotic aspartyl protease family protein	Eukaryotic aspartyl protease family protein	0	6125.44	3.32352	0.312046	10.6507	1.72993e-26	8.02709e-25
HORVU6Hr1G012640	Chymotrypsin inhibitor	NA	NA	797.187	3.31713	0.235729	14.0718	5.65954e-45	6.05429e-43
HORVU5Hr1G110710	early nodulin-like protein 15	plantacyanin	Encodes plantacyanin one of blue copper proteins. Involved in anther development and pollination. Expressed in the transmitting tract of the pistil.	38061.8	3.31592	0.185356	17.8895	1.42461e-71	4.18656e-69
HORVU6Hr1G054910	Transcription factor bHLH128	basic helix-loop-helix (bHLH) DNA-binding superfamily protein	0	3.88595	3.31493	0.974414	3.40197	0.000669027	0.00311737
HORVU6Hr1G018150	BURP domain-containing protein 4	BURP domain-containing protein	responsive to dehydration 22 (RD22) mediated by ABA	11768.5	3.31433	0.208532	15.8937	7.00929e-57	1.17899e-54
HORVU6Hr1G060650	myb domain protein 17	myb domain protein 17	LATE MERISTEM IDENTITY2 (LMI2) is a target of the meristem identity regulator LEAFY (LFY). Has a role in the meristem identity transition from vegetative growth to flowering. Member of the R2R3 factor gene family.	5.11159	3.31404	0.917596	3.61166	0.000304245	0.00155262
HORVU0Hr1G039310	Protein of Unknown Function (DUF239)	Protein of Unknown Function (DUF239)	0	624.64	3.31282	0.282161	11.7409	7.86347e-32	4.78679e-30
HORVU1Hr1G000810	Glucan 1,3-beta-glucosidase	NA	NA	15.6192	3.31085	0.668566	4.95217	7.33914e-07	6.26092e-06
HORVU0Hr1G031750	Cortical cell-delineating protein	azelaic acid induced 1	Encodes AZI1 (AZELAIC ACID INDUCED 1). Involved in the priming of salicylic acid induction and systemic immunity triggered by pathogen or azelaic acid.	3.88109	3.30871	0.975271	3.3926	0.000692324	0.00321538
HORVU5Hr1G068460	GDSL esterase/lipase	GDSL-like Lipase/Acylhydrolase superfamily protein	GDSL-motif esterase/acyltransferase/lipase. Enzyme group with broad substrate specificity that may catalyze acyltransfer or hydrolase reactions with lipid and non-lipid substrates.	104.848	3.3076	0.48894	6.76483	1.33467e-11	2.06559e-10
HORVU6Hr1G093570	Prolyl 4-hydroxylase subunit alpha-1	2-oxoglutarate (2OG) and Fe(II)-dependent oxygenase superfamily protein	0	640.588	3.30281	0.217555	15.1815	4.68823e-52	6.4443e-50
HORVU6Hr1G066060	undescribed protein	NA	NA	6.50339	3.30107	0.864934	3.81655	0.000135328	0.000752487
HORVU5Hr1G080470	MATE efflux family protein	MATE efflux family protein	0	1184.34	3.29872	0.257232	12.8239	1.20465e-37	9.56496e-36
HORVU7Hr1G063100	Retrotransposon protein, putative, Ty1-copia subclass	NA	NA	3.84051	3.29389	0.975432	3.37686	0.000733192	0.00338253
HORVU3Hr1G066940	Chromosome 3B, genomic scaffold, cultivar Chinese Spring	NA	NA	6.66467	3.28746	0.873142	3.76509	0.000166486	0.000907773
HORVU6Hr1G014950	xyloglucan endotransglucosylase/hydrolase 30	xyloglucan endotransglucosylase/hydrolase 30	xyloglucan endotransglycosylase-related protein (XTR4)	22.5375	3.2851	0.597089	5.50186	3.75803e-08	3.87738e-07
HORVU1Hr1G093170	unknown function	0	0	3.80288	3.28339	0.976102	3.36378	0.000768838	0.00352843
HORVU7Hr1G087240	L-ascorbate oxidase	Plant L-ascorbate oxidase	0	530.32	3.2806	0.268112	12.2359	1.99797e-34	1.3806e-32
HORVU5Hr1G060870	Cytochrome P450 superfamily protein	#N/A	#N/A	1565.51	3.28037	0.181961	18.0278	1.17835e-72	3.54435e-70
HORVU7Hr1G023000	nodulin MtN21 /EamA-like transporter family protein	nodulin MtN21 /EamA-like transporter family protein	nodulin MtN21-like transporter family protein	153.493	3.27606	0.276029	11.8685	1.72472e-32	1.07551e-30
HORVU4Hr1G069130	Methionine--tRNA ligase	methionyl-tRNA synthetase / methionine--tRNA ligase / MetRS (cpMetRS)	0	8631.34	3.2754	0.154466	21.2047	8.64923e-100	6.31814e-97
HORVU4Hr1G048250	undescribed protein	NA	NA	92.0912	3.27264	0.313796	10.4292	1.8243e-25	7.86542e-24
HORVU2Hr1G072830	alpha/beta-Hydrolases superfamily protein	alpha/beta-Hydrolases superfamily protein	0	318.269	3.26098	0.244046	13.3622	1.00588e-40	8.92965e-39
HORVU3Hr1G010360	Chromosome 3B, genomic scaffold, cultivar Chinese Spring	NA	NA	915.718	3.25791	0.30345	10.7362	6.87831e-27	3.24461e-25
HORVU6Hr1G035210	GDSL esterase/lipase	GDSL-like Lipase/Acylhydrolase superfamily protein	GDSL-motif esterase/acyltransferase/lipase. Enzyme group with broad substrate specificity that may catalyze acyltransfer or hydrolase reactions with lipid and non-lipid substrates.	30.0868	3.25655	0.56141	5.80066	6.60557e-09	7.46111e-08
HORVU5Hr1G044370	Cytochrome P450 superfamily protein	#N/A	#N/A	57.7424	3.2545	0.46638	6.97821	2.98959e-12	4.91227e-11
HORVU6Hr1G089290	undescribed protein	NA	NA	13.4501	3.25144	0.688112	4.72516	2.29931e-06	1.80161e-05
HORVU1Hr1G072040	undescribed protein	NA	NA	58.6419	3.2482	0.506576	6.41207	1.4356e-10	1.984e-09
HORVU3Hr1G011970	Germin-like protein 11-1	RmlC-like cupins superfamily protein	0	38.4213	3.24765	0.43693	7.43289	1.06248e-13	1.99444e-12
HORVU2Hr1G032380	undescribed protein	NA	NA	41.3566	3.2447	0.564868	5.74417	9.23733e-09	1.02594e-07
HORVU3Hr1G092270	Chromosome 3B, genomic scaffold, cultivar Chinese Spring	NA	NA	6.86756	3.2361	0.871342	3.71392	0.000204072	0.00108608
HORVU5Hr1G115100	GRAM domain-containing protein / ABA-responsive protein-related	GRAM domain family protein	Encodes a protein with unknown function that is involved in hormone mediated regulation of seed germination/dormancy.	83.416	3.23592	0.37955	8.52566	1.51936e-17	3.80466e-16
HORVU1Hr1G056480	undescribed protein	NA	NA	23.2582	3.23381	0.587214	5.50704	3.64912e-08	3.77415e-07
HORVU6Hr1G019590	undescribed protein	NA	NA	29667.8	3.23312	0.148976	21.7023	1.95341e-104	1.66476e-101
HORVU2Hr1G077830	unknown function	NA	NA	25482.7	3.23217	0.274399	11.7791	5.00424e-32	3.07556e-30
HORVU5Hr1G019650	Heparanase-like protein 1	glucuronidase 2	Belongs to the plant glycoside hydrolase family 79. Encodes a protein with several posttranslational modification sites including O-&#946;-GlcNAc attachment sites and serine-, threonine- and tyrosine-phosphorylation sites, suggesting that this protein is extensively modified posttranslationally. The protein is predicted (WoLF PSORT program) to be membrane-associated. It is involved in cell elonga…	3348.42	3.22925	0.173921	18.5674	5.90157e-77	1.98533e-74
HORVU3Hr1G000760	3-ketoacyl-CoA thiolase	acetoacetyl-CoA thiolase 2	Encodes an acetoacetyl-CoA thiolase that generates the bulk of the acetoacetyl-CoA precursor needed for the cytosolic localized, mevalonate-derived isoprenoids biosynthetic pathway. Loss-of-function mutants are embryo lethal.	7521.36	3.22897	0.165307	19.5332	5.73426e-85	2.87467e-82
HORVU6Hr1G072930	sulfate transporter 3;1	sulfate transporter 3;1	Encodes a chloroplast-localized sulfate transporter.	685.947	3.22831	0.244538	13.2017	8.57905e-40	7.36042e-38
HORVU2Hr1G044280	MBOAT (membrane bound O-acyl transferase) family protein	MBOAT (membrane bound O-acyl transferase) family protein	0	1006.31	3.22406	0.199226	16.1829	6.6571e-59	1.20711e-56
HORVU6Hr1G005900	alpha/beta-Hydrolases superfamily protein	alpha/beta-Hydrolases superfamily protein	0	67.061	3.22073	0.368778	8.73353	2.46856e-18	6.61568e-17
HORVU5Hr1G050940	cinnamoyl coa reductase	cinnamoyl coa reductase	Encodes an cinnamoyl CoA reductase isoform. Involved in lignin biosynthesis.	57.501	3.22037	0.379453	8.48687	2.12268e-17	5.24353e-16
HORVU1Hr1G013020	Bifunctional inhibitor/lipid-transfer protein/seed storage 2S albumin superfamily protein	Bifunctional inhibitor/lipid-transfer protein/seed storage 2S albumin superfamily protein	0	2060.27	3.21823	0.256997	12.5224	5.63008e-36	4.2089e-34
HORVU6Hr1G055590	undescribed protein	NA	NA	941.503	3.21506	0.211346	15.2123	2.93202e-52	4.07407e-50
HORVU5Hr1G056090	unknown function	NA	NA	6.51542	3.21496	0.865306	3.7154	0.000202879	0.00108108
HORVU5Hr1G067360	Cytochrome P450 superfamily protein	#N/A	#N/A	12.9549	3.20689	0.751144	4.26934	1.9605e-05	0.00012952
HORVU6Hr1G034730	P40Sh249C12	NA	NA	26.7134	3.20561	0.524363	6.11334	9.75649e-10	1.21621e-08
HORVU3Hr1G056800	Carbohydrate-binding X8 domain superfamily protein	Carbohydrate-binding X8 domain superfamily protein	0	17.808	3.20405	0.65294	4.90711	9.24282e-07	7.72511e-06
HORVU2Hr1G125200	Peroxidase superfamily protein	Peroxidase superfamily protein	0	452.498	3.20018	0.25688	12.4579	1.26655e-35	9.33194e-34
HORVU1Hr1G064710	undescribed protein	NA	NA	55.5502	3.19523	0.376164	8.49424	1.99231e-17	4.93102e-16
HORVU4Hr1G036330	undescribed protein	NA	NA	36.9007	3.19502	0.438492	7.28638	3.18388e-13	5.69645e-12
HORVU0Hr1G022140	germin-like protein 2	RmlC-like cupins superfamily protein	0	31052	3.19501	0.210038	15.2116	2.96409e-52	4.09637e-50
HORVU7Hr1G026340	Chromosome 3B, genomic scaffold, cultivar Chinese Spring	NA	NA	58099	3.19342	0.143394	22.2703	7.17571e-110	7.33845e-107
HORVU1Hr1G012240	Adenine/guanine permease AZG1	AZA-guanine resistant1	Encodes a homolog of the adenine-guanine-hypoxanthine transporter AzgA of Aspergillus nidulans. Function as a plant adenine-guanine transporter. Two closely related genes exist in Arabidopsis: AT3G10960 (Azg1) and AT5G50300 (Azg2).	878.258	3.19237	0.200481	15.9236	4.34942e-57	7.36434e-55
HORVU3Hr1G098880	RING/U-box superfamily protein	carbon/nitrogen insensitive 1	Encodes CNI1 (Carbon/Nitrogen Insensitive1) (also named as ATL31), a RING type ubiquitin ligase that functions in the Carbon/Nitrogen response for growth phase transition in Arabidopsis seedlings.	181.57	3.19222	0.325251	9.81462	9.74068e-23	3.57303e-21
HORVU6Hr1G019640	undescribed protein	NA	NA	4040.59	3.187	0.321143	9.92392	3.2764e-23	1.24284e-21
HORVU2Hr1G090380	YELLOW STRIPE like 7	YELLOW STRIPE like 7	Arabidopsis thaliana metal-nicotianamine transporter YSL4	6299.35	3.18634	0.13515	23.5763	6.75309e-123	8.63282e-120
HORVU4Hr1G066200	Non-symbiotic hemoglobin	hemoglobin 1	Encodes a class 1 nonsymbiotic hemoglobin induced by low oxygen levels with very high oxygen affinity. It is not likely to be a hemoglobin transporter because of its extremely high affinity for oxygen. Overexpression impairs cold stress-induced nitric oxide (NO) production.	7.36135	3.18543	0.822971	3.87065	0.000108547	0.000615621
HORVU3Hr1G003040	EGF domain-specific O-linked N-acetylglucosamine transferase	Glycosyltransferase family 61 protein	0	494.222	3.18372	0.246206	12.9311	3.00418e-38	2.43835e-36
HORVU2Hr1G105220	Plant invertase/pectin methylesterase inhibitor superfamily protein	NA	NA	3314.04	3.18276	0.208811	15.2423	1.85292e-52	2.66143e-50
HORVU1Hr1G004220	undescribed protein	NA	NA	9590.1	3.17726	0.203757	15.5933	8.08225e-55	1.25999e-52
HORVU3Hr1G108030	Protein of Unknown Function (DUF239)	Protein of Unknown Function (DUF239)	0	1235.04	3.17379	0.226191	14.0314	1.00137e-44	1.04926e-42
HORVU2Hr1G017350	NAC domain containing protein 100	NAC domain containing protein 100	0	699.453	3.17172	0.178099	17.8087	6.04457e-71	1.64406e-68
HORVU4Hr1G062970	unknown protein; BEST Arabidopsis thaliana protein match is: unknown protein .	0	0	85.8099	3.1643	0.348197	9.08769	1.01164e-19	2.96953e-18
HORVU3Hr1G028060	GDSL esterase/lipase	GDSL-like Lipase/Acylhydrolase superfamily protein	GDSL-motif esterase/acyltransferase/lipase. Enzyme group with broad substrate specificity that may catalyze acyltransfer or hydrolase reactions with lipid and non-lipid substrates.	511.102	3.16292	0.275792	11.4685	1.89937e-30	1.08154e-28
HORVU1Hr1G051740	Peroxidase superfamily protein	Peroxidase superfamily protein	Encodes a cold-inducible cationic peroxidase that is involved in the stress response. In response to low temperature, RCI3 transcripts accumulate in the aerial part and in roots of etiolated seedlings but only in roots of light-grown seedlings.	761.249	3.16147	0.228016	13.8651	1.03107e-43	1.03785e-41
HORVU1Hr1G082100	Zinc finger CCCH domain-containing protein 37	CCCH-type zinc finger family protein	Encodes Oxidation-related Zinc Finger 1 (OZF1), a plasma membrane protein involved in oxidative stress.	10.648	3.15956	0.837414	3.77299	0.000161301	0.000882889
HORVU3Hr1G110060	undescribed protein	NA	NA	3858.26	3.14641	0.168458	18.6777	7.52436e-78	2.59967e-75
HORVU5Hr1G072280	RNA-directed DNA polymerase (reverse transcriptase)-related family protein	NA	NA	12.5657	3.14602	0.677936	4.64058	3.47433e-06	2.63977e-05
HORVU3Hr1G063010	undescribed protein	NA	NA	22.9048	3.14532	0.611243	5.14578	2.66408e-07	2.42653e-06
HORVU2Hr1G115180	Multidrug resistance ABC transporter ATP-binding and permease protein	ATP binding cassette subfamily B19	Encodes a member of the ATP-binding cassette (ABC) transporter family that is involved in auxin transport and is involved in postembryonic organ separation. Also known as AtMDR11 and PGP19. Possibly regulates auxin-dependent responses by influencing basipetal auxin transport in the root. Acts upstream of phyA in regulating hypocotyl elongation and gravitropic response. Exerts nonredundant, partia…	2625.37	3.14235	0.324672	9.67854	3.71985e-22	1.3118e-20
HORVU4Hr1G077610	Hexosyltransferase	plant glycogenin-like starch initiation protein 3	Encodes a glucuronyltransferase responsible for the addition of GlcA residues onto xylan and for secondary wall deposition.	13.9485	3.1395	0.674803	4.65247	3.27984e-06	2.50465e-05
HORVU5Hr1G092770	WRKY DNA-binding protein 11	WRKY DNA-binding protein 11	member of WRKY Transcription Factor; Group II-d; negative regulator of basal resistance to Pseudomonas syringae.	11.3927	3.13942	0.738585	4.25059	2.13206e-05	0.000140022
HORVU7Hr1G017070	Retrotransposon protein, putative, Ty1-copia subclass	NA	NA	27.3654	3.1392	0.513242	6.11642	9.57035e-10	1.19359e-08
HORVU4Hr1G090310	Protein NRT1/ PTR FAMILY 7.3	nitrate transporter 1.5	Transmembrane nitrate transporter. Involved in xylem transport of nitrate from root to shoot. Induced in response to nitrate. Not involved in nitrate uptake. expressed in root pericycle cells.	1148.92	3.13324	0.184877	16.9477	2.0016e-64	4.48903e-62
HORVU5Hr1G047520	PRA1 (Prenylated rab acceptor) family protein	prenylated RAB acceptor 1.B3	0	23.5775	3.13007	0.564084	5.54894	2.87401e-08	3.00163e-07
HORVU6Hr1G078650	fucosyltransferase 1	fucosyltransferase 1	member of Glycosyltransferase Family- 37	1487.2	3.12743	0.193479	16.1642	9.02379e-59	1.60216e-56
HORVU7Hr1G092910	cellulose synthase-like A3	Nucleotide-diphospho-sugar transferases superfamily protein	encodes a beta-mannan synthase that is required for agrobacterium-mediated plant genetic transformation involves a complex interaction between the bacterium and the host plant. 3' UTR is involved in transcriptional regulation and the gene is expressed in the elongation zone of the root.	1695.01	3.12347	0.214649	14.5515	5.713e-48	6.95544e-46
HORVU7Hr1G037030	undescribed protein	NA	NA	7.49563	3.12213	0.845309	3.69347	0.000221211	0.00116877
HORVU2Hr1G093890	Retrotransposon protein, putative, unclassified	0	0	69.4741	3.12077	0.423651	7.36637	1.75338e-13	3.23906e-12
HORVU3Hr1G081580	4,5-DOPA dioxygenase extradiol	catalytic LigB subunit of aromatic ring-opening dioxygenase family	0	244.949	3.12026	0.236552	13.1905	9.94652e-40	8.50511e-38
HORVU3Hr1G082460	Protein NRT1/ PTR FAMILY 5.10	Major facilitator superfamily protein	0	32.051	3.11941	0.521191	5.98516	2.16182e-09	2.59003e-08
HORVU5Hr1G015860	undescribed protein	NA	NA	35.72	3.11924	0.45912	6.79396	1.091e-11	1.69875e-10
HORVU4Hr1G062820	Calcium-dependent lipid-binding (CaLB domain) family protein	Calcium-dependent lipid-binding (CaLB domain) family protein	Encodes a novel transcriptional regulator, a calcium-dependent lipid-binding protein containing a C2 domain, that binds specifically to the promoter of THAS1 (thalianol synthase 1). It can bind ceramide and is involved in drought and salt tolerance.	36.6391	3.11739	0.509326	6.12062	9.32107e-10	1.16534e-08
HORVU1Hr1G004640	undescribed protein	NA	NA	7.53164	3.11348	0.860538	3.61806	0.000296821	0.00151868
HORVU1Hr1G016060	Pentatricopeptide repeat-containing protein	Pentatricopeptide repeat (PPR) superfamily protein	Encodes RARE1 (Required for accD RNA Editing 1), a trans-factor essential for C-to-U editing of the chloroplast accD transcript. RARE1 carries 15 PPR (pentatricopeptide repeat) motifs, an E/E+ and a DYW domain (C-terminal tripeptide).	15.2224	3.10944	0.663525	4.68624	2.78269e-06	2.15265e-05
HORVU5Hr1G021760	undescribed protein	NA	NA	20.2549	3.10914	0.630217	4.93345	8.07878e-07	6.83037e-06
HORVU5Hr1G110690	early nodulin-like protein 15	plantacyanin	Encodes plantacyanin one of blue copper proteins. Involved in anther development and pollination. Expressed in the transmitting tract of the pistil.	38967.7	3.10455	0.193408	16.0518	5.55191e-58	9.59092e-56
HORVU2Hr1G099290	Polygalacturonase QRT3	Pectin lyase-like superfamily protein	Encodes a polygalacturonase that plays a direct role in degrading the pollen mother cell wall during microspore development.	319.246	3.09902	0.360079	8.60651	7.53178e-18	1.92951e-16
HORVU2Hr1G015780	undescribed protein	NA	NA	663.053	3.09757	0.239344	12.9419	2.61009e-38	2.12523e-36
HORVU3Hr1G003860	endonuclease 2	endonuclease 2	Encodes an endonuclease ENDO2. ENDO2 purified from transgenic Arabidopsis digests RNA, ssDNA, and dsDNA, with a substrate preference for ssDNA and RNA. ENDO2 produced and purified from Nicotiana benthamiana expression showed no demonstrable endonuclease activity, either towards single stranded DNA or mismatches, in vitro.	57603.8	3.09739	0.144468	21.44	5.66463e-102	4.52587e-99
HORVU6Hr1G085110	Protein of Unknown Function (DUF239)	Protein of Unknown Function (DUF239)	0	1035.85	3.09668	0.291326	10.6296	2.16985e-26	9.99576e-25
HORVU4Hr1G081430	NAC domain containing protein 36	NAC domain containing protein 36	Member of the NAC transcription factor family and more specifically, the ONAC022 subfamily. Involved in leaf and inflorescence stem morphogenesis.	7.22467	3.09525	0.820954	3.77031	0.000163046	0.000891107
HORVU7Hr1G098930	undescribed protein	NA	NA	184.791	3.09435	0.238897	12.9526	2.27072e-38	1.86076e-36
HORVU0Hr1G026630	Bifunctional inhibitor/lipid-transfer protein/seed storage 2S albumin superfamily protein	Bifunctional inhibitor/lipid-transfer protein/seed storage 2S albumin superfamily protein	0	1739.31	3.09235	0.334945	9.23243	2.64571e-20	8.11064e-19
HORVU6Hr1G092750	C2H2-like zinc finger protein	C2H2-type zinc finger family protein	0	11.6917	3.0914	0.755161	4.0937	4.24547e-05	0.000263201
HORVU0Hr1G015590	receptor-like kinase 902	Leucine-rich repeat protein kinase family protein	Pollen receptor kinase. Coexpression of AtPRK2a with AtRopGEF12 resulted in isotropic pollen tube growth.	107.507	3.09129	0.315092	9.81077	1.01197e-22	3.70145e-21
HORVU4Hr1G025790	undescribed protein	NA	NA	9.47398	3.09071	0.755204	4.09256	4.26641e-05	0.000264371
HORVU5Hr1G096510	undescribed protein	NA	NA	4.37365	3.08964	0.931054	3.31844	0.000905229	0.00407752
HORVU2Hr1G040580	undescribed protein	NA	NA	5.57478	3.0844	0.870444	3.54348	0.000394882	0.0019581
HORVU4Hr1G085130	undescribed protein	NA	NA	27.5161	3.08287	0.511326	6.02916	1.64817e-09	1.99805e-08
HORVU7Hr1G087960	undescribed protein	NA	NA	25.791	3.08232	0.531048	5.80421	6.46709e-09	7.32259e-08
HORVU4Hr1G027170	undescribed protein	NA	NA	3.13866	3.08116	0.982702	3.1354	0.00171623	0.00708866
HORVU4Hr1G002040	Exostosin family protein	Exostosin family protein	0	25.0204	3.07946	0.590089	5.21864	1.8024e-07	1.68902e-06
HORVU3Hr1G092240	proline transporter 1	proline transporter 1	Encodes a proline transporter with affinity for gly betaine, proline and GABA. Protein is expressed in the vascular tissue, specifically the phloem.	5.95322	3.07936	0.8766	3.51285	0.000443327	0.00216225
HORVU5Hr1G046730	undescribed protein	NA	NA	9.47262	3.07767	0.840847	3.6602	0.00025202	0.0013123
HORVU4Hr1G009720	undescribed protein	NA	NA	29.594	3.07725	0.48526	6.34144	2.27626e-10	3.06784e-09
HORVU1Hr1G012890	Endosperm transfer cell specific PR60	NA	NA	318.881	3.07639	0.286339	10.7439	6.33353e-27	3.00425e-25
HORVU3Hr1G085520	laccase 7	laccase 7	putative laccase, a member of laccase family of genes (17 members in Arabidopsis).	3.82247	3.07601	0.986248	3.1189	0.00181528	0.00742935
HORVU2Hr1G100440	high-affinity K+ transporter 1	high-affinity K+ transporter 1	encodes a sodium transporter (HKT1) expressed in xylem parenchyma cells. Mutants over-accumulate sodium in shoot tissue and have increased sodium in the xylem sap and reduced sodium in phloem sap and roots.	14.9755	3.07271	0.66761	4.60255	4.1735e-06	3.11909e-05
HORVU7Hr1G002110	Pectin lyase-like superfamily protein	Pectin lyase-like superfamily protein	0	15502.2	3.06886	0.263994	11.6247	3.08526e-31	1.81753e-29
HORVU6Hr1G028140	Triacylglycerol lipase SDP1	Patatin-like phospholipase family protein	Encodes a triacylglycerol lipase that is involved in storage lipid breakdown during seed germination. The mutant plant exhibits a much slower rate of postgerminative growth than the wild type.	11.2722	3.06666	0.725805	4.22518	2.38746e-05	0.000155003
HORVU3Hr1G081960	beta-galactosidase 10	beta-galactosidase 10	member of Glycoside Hydrolase Family 35	534.617	3.06411	0.305349	10.0348	1.07221e-23	4.18522e-22
HORVU6Hr1G019580	undescribed protein	NA	NA	12362.1	3.06353	0.27715	11.0537	2.1039e-28	1.07581e-26
HORVU2Hr1G046290	ATP-dependent zinc metalloprotease FtsH 2	P-loop containing nucleoside triphosphate hydrolases superfamily protein	0	3017.92	3.0619	0.181547	16.8656	8.05823e-64	1.74597e-61
HORVU5Hr1G080230	Dehydration-responsive element-binding protein 1B	dehydration response element B1A	encodes a member of the DREB subfamily A-1 of ERF/AP2 transcription factor family (CBF3). The protein contains one AP2 domain. There are six members in this subfamily, including CBF1, CBF2, and CBF3. This gene is involved in response to low temperature and abscisic acid.	31.3923	3.05701	0.50431	6.06177	1.34636e-09	1.65253e-08
HORVU7Hr1G096690	Chromosome 3B, genomic scaffold, cultivar Chinese Spring	NA	NA	85.4678	3.05282	0.447137	6.8275	8.64094e-12	1.36288e-10
HORVU2Hr1G094150	ferric reduction oxidase 2	ferric reduction oxidase 2	Encodes the low-iron-inducible ferric chelate reductase responsible for reduction of iron at the root surface. It is likely to be the major Fe(III) chelate reductase in Arabidopsis iron metabolism. Coordinately regulated with IRT1, the major transporter responsible for high-affinity iron uptake from the soil, at both transcriptional and posttranscriptional levels. Steady state mRNA levels are reg…	124.883	3.0515	0.803047	3.7999	0.000144753	0.000801236
HORVU4Hr1G088960	undescribed protein	NA	NA	9.07757	3.05104	0.749646	4.06998	4.70168e-05	0.000288823
HORVU2Hr1G034090	Heparanase-like protein 2	glucuronidase 1	Belongs to the plant glycoside hydrolase family 79. Encodes a protein with several posttranslational modification sites including O-&#946;-GlcNAc attachment sites and serine-, threonine- and tyrosine-phosphorylation sites, suggesting that this protein is extensively modified posttranslationally. The protein is predicted (WoLF PSORT program) to be secreted.	18.1173	3.04723	0.591891	5.14831	2.6285e-07	2.39583e-06
HORVU7Hr1G105840	undescribed protein	NA	NA	66.052	3.04464	0.461639	6.59529	4.2443e-11	6.21145e-10
HORVU7Hr1G065640	unknown function	NA	NA	6.40738	3.0367	0.900256	3.37315	0.000743142	0.00342217
HORVU7Hr1G107220	unknown function	NA	NA	36.7194	3.03621	0.496929	6.10994	9.9667e-10	1.2412e-08
HORVU3Hr1G068150	undescribed protein	NA	NA	2466.96	3.03587	0.209894	14.4638	2.0504e-47	2.42697e-45
HORVU3Hr1G094420	Transcription initiation factor IIB	Cyclin-like family protein	0	16.4092	3.03526	0.602812	5.03517	4.77429e-07	4.18315e-06
HORVU1Hr1G024180	FASCICLIN-like arabinogalactan-protein 11	FASCICLIN-like arabinogalactan-protein 11	Encodes FLA11, a member of fasciclin-like arabinogalactan proteins (FLAs) containing a cell adhesion fasciclin (FAS) domain. Mutations result in altered stem biomechanics with reduced tensile strength and reduced tensile modulus of elasticity, as well as altered cell wall architecture and composition, with increased cellulose microfibril angle, reduced arabinose, galactose and cellulose content.	9.01538	3.0337	0.842487	3.60088	0.000317137	0.00160942
HORVU3Hr1G088340	G-type lectin S-receptor-like serine/threonine-protein kinase	D-mannose binding lectin protein with Apple-like carbohydrate-binding domain	0	18.8095	3.0335	0.644852	4.70418	2.54883e-06	1.98253e-05
HORVU7Hr1G093860	Chromosome 3B, genomic scaffold, cultivar Chinese Spring	NA	NA	11.6881	3.03267	0.693661	4.37197	1.23129e-05	8.41048e-05
HORVU3Hr1G036970	undescribed protein	NA	NA	746.798	3.03247	0.185452	16.3517	4.22864e-60	8.25295e-58
HORVU2Hr1G092820	YELLOW STRIPE like 2	YELLOW STRIPE like 2	closest Arabidopsis homolog of Zea maize metal-phytosiderophore/metal-nicotianamine transporter ZmYS1	221.769	3.03126	0.316992	9.56258	1.14862e-21	3.89996e-20
HORVU2Hr1G124960	Peroxidase superfamily protein	Peroxidase superfamily protein	0	7.92773	3.02988	0.932417	3.24949	0.00115613	0.00504417
HORVU5Hr1G121240	Plant invertase/pectin methylesterase inhibitor superfamily protein	Plant invertase/pectin methylesterase inhibitor superfamily protein	0	25748.8	3.02867	0.207946	14.5647	4.71087e-48	5.84673e-46
HORVU6Hr1G063900	cDNA, clone: J065213I19, full insert sequence	SPT2 chromatin protein	0	53.6509	3.02783	0.394754	7.67017	1.71771e-14	3.43099e-13
HORVU7Hr1G033760	unknown function	NA	NA	19.7995	3.02478	0.609667	4.96137	6.99967e-07	5.98931e-06
HORVU6Hr1G086290	undescribed protein	NA	NA	6.91142	3.02472	0.826045	3.66169	0.000250558	0.00130522
HORVU1Hr1G066250	basic helix-loop-helix (bHLH) DNA-binding superfamily protein	basic helix-loop-helix (bHLH) DNA-binding superfamily protein	0	53.4378	3.02404	0.372373	8.12099	4.62411e-16	1.03797e-14
HORVU0Hr1G023370	undescribed protein	NA	NA	22.3895	3.024	0.528931	5.7172	1.08294e-08	1.18933e-07
HORVU5Hr1G047150	UDP-Glycosyltransferase superfamily protein	Uridine diphosphate glycosyltransferase 74E2	Encodes a UDP-glucosyltransferase, UGT74E2, that acts on IBA (indole-3-butyric acid) and affects auxin homeostasis. The transcript and protein levels of this enzyme are strongly induced by H2O2 and may allow integration of ROS (reactive oxygen species) and auxin signaling. This enzyme can also transfer glycosyl groups to several compounds related to the explosive TNT when this synthetic compound …	45.0104	3.02161	0.527047	5.73309	9.86199e-09	1.09152e-07
HORVU3Hr1G016900	Chromosome 3B, genomic scaffold, cultivar Chinese Spring	NA	NA	30.4371	3.01964	0.979509	3.08281	0.00205059	0.00826967
HORVU1Hr1G070830	undescribed protein	NA	NA	31544.5	3.01959	0.212733	14.1943	9.94233e-46	1.09097e-43
HORVU3Hr1G077630	pectinesterase family protein	methylesterase PCR A	0	3.30571	3.01843	0.986439	3.05992	0.00221393	0.00882086
HORVU0Hr1G016130	SAUR-like auxin-responsive protein family	NA	NA	25.9708	3.01809	0.569368	5.30077	1.15316e-07	1.11974e-06
HORVU5Hr1G080150	undescribed protein	NA	NA	235.256	3.01805	0.297379	10.1488	3.35315e-24	1.35649e-22
HORVU1Hr1G049180	undescribed protein	NA	NA	14.137	3.01767	0.64196	4.70071	2.59258e-06	2.01228e-05
HORVU6Hr1G077010	Endoglucanase 7	glycosyl hydrolase 9B8	0	5.7578	3.01741	0.882331	3.41982	0.000626631	0.00294126
HORVU3Hr1G026540	early nodulin-related	early nodulin-related	0	110.46	3.01667	0.337444	8.93976	3.90015e-19	1.10426e-17
HORVU3Hr1G069210	NifS-like protein	NA	NA	9.76442	3.01611	0.767367	3.93047	8.47801e-05	0.00049409
HORVU3Hr1G117320	Chromosome 3B, genomic scaffold, cultivar Chinese Spring	NA	NA	29.7624	3.01466	0.504416	5.97653	2.27934e-09	2.72317e-08
HORVU1Hr1G046050	undescribed protein	NA	NA	5.29754	3.00165	0.879156	3.41424	0.000639603	0.0029932
HORVU5Hr1G006840	(RAP Annotation release2) Protein of unknown function DUF1637 family protein	NA	NA	15.4169	2.99961	0.76618	3.91502	9.03981e-05	0.000522661
HORVU2Hr1G088770	inositol transporter 2	inositol transporter 2	Inositol transporter presenting conserved extracellular loop domains homologs of plexins/semaphorin/integrin (PSI) domains from animal type I receptors.	17.2449	2.99802	0.658224	4.55471	5.24583e-06	3.8331e-05
HORVU2Hr1G093910	undescribed protein	NA	NA	291.961	2.998	0.328229	9.13385	6.61085e-20	1.95982e-18
HORVU7Hr1G061510	undescribed protein	NA	NA	4.1784	2.99568	0.932078	3.21398	0.00130908	0.00561435
HORVU3Hr1G077580	Peroxidase superfamily protein	Peroxidase superfamily protein	0	3.09079	2.99426	0.986805	3.0343	0.00241095	0.00950661
HORVU1Hr1G012880	Bifunctional inhibitor/lipid-transfer protein/seed storage 2S albumin superfamily protein	Bifunctional inhibitor/lipid-transfer protein/seed storage 2S albumin superfamily protein	0	10688.3	2.99359	0.255566	11.7136	1.0861e-31	6.58014e-30
HORVU5Hr1G028030	sugar transporter 9	polyol/monosaccharide transporter 5	This gene encodes a plasma membrane-localized polyol/cyclitol/monosaccharide-H+-symporter. The symporter is able to catalyze the energy-dependent membrane passage of a wide range of linear polyols (three to six carbon backbone), of cyclic polyols (<i>myo</i>-inositol), and of numerous monosaccharides, including pyranose ring-forming and furanose ring-forming hexoses and pentoses. This gene belong…	495.092	2.99288	0.247535	12.0907	1.18222e-33	7.72218e-32
HORVU4Hr1G071850	undescribed protein	NA	NA	5.86349	2.9902	0.891788	3.35304	0.000799282	0.00364915
HORVU7Hr1G025320	GDSL esterase/lipase	GDSL-like Lipase/Acylhydrolase superfamily protein	GDSL-motif esterase/acyltransferase/lipase. Enzyme group with broad substrate specificity that may catalyze acyltransfer or hydrolase reactions with lipid and non-lipid substrates.	34.3723	2.98977	0.464641	6.43457	1.23824e-10	1.71868e-09
HORVU3Hr1G016070	undescribed protein	NA	NA	126.718	2.9896	0.358308	8.34365	7.20312e-17	1.71793e-15
HORVU5Hr1G063660	Early light-induced protein 1, chloroplastic	Chlorophyll A-B binding family protein	Encodes an early light-inducible protein.	59.342	2.989	0.422358	7.07692	1.4739e-12	2.48406e-11
HORVU5Hr1G080790	Ethylene-responsive transcription factor 1	Integrase-type DNA-binding superfamily protein	encodes a member of the ERF (ethylene response factor) subfamily B-2 of ERF/AP2 transcription factor family. The protein contains one AP2 domain. There are 5 members in this subfamily including RAP2.2 AND RAP2.12.	116.247	2.98768	0.365394	8.1766	2.91968e-16	6.64123e-15
HORVU2Hr1G064530	glutamate receptor 3.4	glutamate receptor 3.4	Encodes a putative glutamate receptor GLR3 with dual localization in plastid and plasma membrane.	2.96381	2.98432	0.986247	3.02593	0.00247869	0.00973167
HORVU2Hr1G080070	Aldose 1-epimerase	Galactose mutarotase-like superfamily protein	0	1040.38	2.984	0.245132	12.173	4.32723e-34	2.91911e-32
HORVU0Hr1G040480	undescribed protein	NA	NA	140322	2.97964	0.220447	13.5163	1.25252e-41	1.14779e-39
HORVU5Hr1G094430	Copper-transporting ATPase 1	heavy metal atpase 2	encodes a protein similar to Zn-ATPase, a P1B-type ATPases transport zinc	2.94333	2.97918	0.986388	3.02029	0.00252536	0.00988757
HORVU3Hr1G108730	F-box protein FBW2	F-BOX WITH WD-40 2	Encodes an F-box gene that is a novel negative regulator of AGO1 protein levels and may play a role in ABA signalling and/or response.	3.00682	2.9782	0.986944	3.01759	0.0025479	0.00996361
HORVU5Hr1G000240	Serine/threonine-protein kinase	S-locus lectin protein kinase family protein	0	68.0634	2.97743	0.349477	8.51968	1.5999e-17	3.98682e-16
HORVU4Hr1G026770	Late embryogenesis abundant (LEA) hydroxyproline-rich glycoprotein family	Late embryogenesis abundant (LEA) hydroxyproline-rich glycoprotein family	0	438.865	2.97596	0.338029	8.80387	1.32178e-18	3.60276e-17
HORVU3Hr1G117020	undescribed protein	NA	NA	14.0477	2.9755	0.676375	4.39919	1.08656e-05	7.48988e-05
HORVU3Hr1G016990	cellulose synthase like G3	cellulose synthase like G3	encodes a protein similar to cellulose synthase	92.6038	2.97408	0.408499	7.28051	3.32561e-13	5.93757e-12
HORVU1Hr1G012930	Bifunctional inhibitor/lipid-transfer protein/seed storage 2S albumin superfamily protein	Bifunctional inhibitor/lipid-transfer protein/seed storage 2S albumin superfamily protein	0	1340.97	2.9687	0.291767	10.1749	2.56677e-24	1.04832e-22
HORVU7Hr1G109180	VACUOLAR SORTING RECEPTOR 6	VACUOLAR SORTING RECEPTOR 6	0	17.5781	2.96602	0.661141	4.48621	7.25005e-06	5.17044e-05
HORVU6Hr1G058290	Protein kinase family protein	wall associated kinase 5	encodes a wall-associated kinase	5.50679	2.9658	0.884394	3.35348	0.000798026	0.00364602
HORVU7Hr1G099090	unknown function	NA	NA	40.0274	2.96566	0.469307	6.31923	2.62878e-10	3.517e-09
HORVU7Hr1G011160	undescribed protein	NA	NA	5.20414	2.96491	0.894552	3.31441	0.000918379	0.00412802
HORVU7Hr1G091910	60S acidic ribosomal protein family	60S acidic ribosomal protein family	0	1318.68	2.96461	0.53088	5.58434	2.3459e-08	2.47841e-07
HORVU2Hr1G091530	myb domain protein 19	myb domain protein 19	Member of the R2R3 factor gene family.	9.8629	2.9547	0.742363	3.98012	6.88794e-05	0.000409449
HORVU5Hr1G028880	unknown function	NA	NA	2.88765	2.952	0.987332	2.98987	0.00279095	0.0108181
HORVU5Hr1G029600	undescribed protein	NA	NA	22.442	2.95132	0.537065	5.49528	3.901e-08	4.01356e-07
HORVU5Hr1G015390	Senescence-associated protein, putative	NA	NA	131.338	2.94724	0.409451	7.19802	6.10912e-13	1.05965e-11
HORVU3Hr1G028800	Protein of unknown function (DUF616)	Protein of unknown function (DUF616)	Encodes a protein with alkaline ceramidase activity that is involved in regulation of turgor during pollen tube growth and silique stomatal movement. Tod1 is expressed specifically in pollen and silique guard cells. Loss of function mutations have reduced fertility due to defects in pollen transmission.	325.395	2.94702	0.223588	13.1806	1.13515e-39	9.67409e-38
HORVU0Hr1G022650	Disease resistance protein RPM1	NA	NA	5.64269	2.94639	0.912837	3.22773	0.00124778	0.00538792
HORVU6Hr1G009670	signal peptide peptidase	signal peptide peptidase	homologous to Signal Peptide Peptidases (SPP), required for pollen development and pollen germination. No homozygotes could be recovered from a T-DNA insertion mutant.	1332.14	2.94455	0.203779	14.4498	2.51514e-47	2.94975e-45
HORVU0Hr1G024120	Senescence-associated protein, putative	NA	NA	14.5323	2.94244	0.676444	4.34986	1.36222e-05	9.24061e-05
HORVU2Hr1G019400	Adenine nucleotide alpha hydrolases-like superfamily protein	Adenine nucleotide alpha hydrolases-like superfamily protein	0	55.6419	2.94135	0.411992	7.13933	9.37846e-13	1.60066e-11
HORVU7Hr1G052770	Cytochrome b561 and DOMON domain-containing protein	auxin-responsive family protein	isolated from differential screening of a cDNA library from auxin-treated root culture. sequence does not show homology to any known proteins and is predicted to be extracellular.	7578.6	2.93657	0.26544	11.063	1.89647e-28	9.75595e-27
HORVU2Hr1G018830	Ethylene-responsive transcription factor 1	ethylene-responsive element binding protein	Encodes a member of the ERF (ethylene response factor) subfamily B-2 of the plant specific ERF/AP2 transcription factor family (RAP2.3). The protein contains one AP2 domain. There are 5 members in this subfamily including RAP2.2 AND RAP2.12.It is localized to the nucleus and acts as a transcriptional activator through the GCC-box. It has been identified as a suppressor of Bax-induced cell death b…	29.9277	2.9359	0.632114	4.64458	3.4077e-06	2.59377e-05
HORVU3Hr1G110080	undescribed protein	NA	NA	174.35	2.93584	0.372383	7.88392	3.17278e-15	6.7151e-14
HORVU5Hr1G079520	sister chromatid cohesion 1 protein 4	Rad21/Rec8-like family protein	Encodes an alpha-kleisin protein that is localized primarily in the nucleolus and is essential for megagametogenesis and plays an important role in pollen development. alpha-kleisins are core components of meiotic and mitotic cohesin complexes.	12.4337	2.93565	0.702153	4.18093	2.90322e-05	0.000185427
HORVU1Hr1G042680	undescribed protein	NA	NA	3.07518	2.93453	0.988807	2.96775	0.0029999	0.0115232
HORVU1Hr1G012940	Bifunctional inhibitor/lipid-transfer protein/seed storage 2S albumin superfamily protein	Bifunctional inhibitor/lipid-transfer protein/seed storage 2S albumin superfamily protein	0	3683.8	2.93432	0.299008	9.81353	9.846e-23	3.60649e-21
HORVU3Hr1G070020	Cysteine proteinase inhibitor 8	Cystatin/monellin superfamily protein	0	180.696	2.93379	0.261548	11.217	3.36441e-29	1.78091e-27
HORVU2Hr1G046240	ATP-dependent zinc metalloprotease FtsH	P-loop containing nucleoside triphosphate hydrolases superfamily protein	0	116.821	2.93101	0.295003	9.9355	2.91713e-23	1.11151e-21
HORVU6Hr1G074830	undescribed protein	NA	NA	7.26926	2.93095	0.789832	3.71085	0.000206566	0.00109825
HORVU1Hr1G032700	RNA-directed DNA polymerase (Reverse transcriptase) domain containing protein	NA	NA	158.56	2.93023	0.274027	10.6932	1.09519e-26	5.11895e-25
HORVU2Hr1G088640	Caleosin-related family protein	Caleosin-related family protein	Encodes a calcium binding protein whose mRNA is induced upon treatment with NaCl, ABA and in response to dessication. mRNA expression under drought conditions is apparent particularly in leaves and flowers. Isoform of caleosin with a role as a peroxygenase involved in oxylipin metabolism during biotic and abiotic stress. Involved in the production of 2-hydroxy-octadecatrienoic acid. The peroxygen…	2.93642	2.9281	0.98872	2.96151	0.00306138	0.011716
HORVU2Hr1G092510	COBRA-like protein 7	COBRA-like protein 6 precursor	0	168.532	2.92759	0.358748	8.16059	3.33402e-16	7.55683e-15
HORVU4Hr1G076170	unknown function	NA	NA	95.2007	2.92706	0.37102	7.88924	3.04041e-15	6.44028e-14
HORVU5Hr1G037660	amino acid permease 3	amino acid permease 3	Amino acid permease which transports basic amino acids.	16.4919	2.92431	0.633667	4.61489	3.93295e-06	2.95225e-05
HORVU7Hr1G009700	undescribed protein	NA	NA	2.91594	2.92297	0.988847	2.95594	0.00311719	0.0118792
HORVU4Hr1G010650	Endoplasmic oxidoreductin-1	endoplasmic reticulum oxidoreductins 2	endoplasmic reticulum oxidoreductin	4513.03	2.92068	0.172114	16.9694	1.38325e-64	3.21505e-62
HORVU3Hr1G011900	Beta-1,3-N-Acetylglucosaminyltransferase family protein	Beta-1,3-N-Acetylglucosaminyltransferase family protein	0	68040.1	2.91623	0.143401	20.3362	6.15526e-92	3.83833e-89
HORVU2Hr1G071380	Exostosin family protein	Exostosin family protein	0	5.75	2.91473	0.902282	3.23039	0.0012362	0.00534424
HORVU6Hr1G091490	Embryogenesis transmembrane protein-like	NA	NA	3.87904	2.91442	0.992215	2.93728	0.00331102	0.0124967
HORVU5Hr1G001240	Core-2/I-branching beta-1,6-N-acetylglucosaminyltransferase family protein	Core-2/I-branching beta-1,6-N-acetylglucosaminyltransferase family protein	0	13.2476	2.91419	0.652791	4.4642	8.03698e-06	5.68256e-05
HORVU4Hr1G042240	Hexosyltransferase	galacturonosyltransferase-like 4	Encodes a protein with putative galacturonosyltransferase activity.	22.3573	2.91331	0.60154	4.84309	1.27835e-06	1.04287e-05
HORVU6Hr1G028510	undescribed protein	NA	NA	2.98429	2.91143	0.989355	2.94276	0.003253	0.0123123
HORVU6Hr1G064300	RING/U-box superfamily protein	RING/U-box superfamily protein	0	199.159	2.91071	0.260226	11.1853	4.81281e-29	2.52668e-27
HORVU2Hr1G115980	lipoxygenase 1	PLAT/LH2 domain-containing lipoxygenase family protein	Encodes lipoxygenase5 (LOX5). LOX5 activity in roots facilitates green peach aphid colonization of Arabidopsis foliage by promoting green peach aphid feeding from sieve element and water consumption from xylem.	3.16939	2.9101	0.990199	2.9389	0.0032938	0.0124428
HORVU1Hr1G082250	alcohol dehydrogenase 1	alcohol dehydrogenase 1	Catalyzes the reduction of acetaldehyde using NADH as reductant. Requires zinc for activity. Dimer. Anaerobic response polypeptide (ANP). Fermentation. The protein undergoes thiolation following treatment with the oxidant tert-butylhydroperoxide.	1430.62	2.91008	0.25814	11.2732	1.7789e-29	9.59519e-28
HORVU3Hr1G026560	early nodulin-related	early nodulin-related	0	6.31394	2.90807	0.841303	3.45662	0.000546989	0.00261058
HORVU3Hr1G007440	undescribed protein	NA	NA	140.575	2.90391	0.31737	9.1499	5.69862e-20	1.70008e-18
HORVU4Hr1G069570	Protein of Unknown Function (DUF239)	Protein of Unknown Function (DUF239)	0	259.033	2.90319	0.305263	9.51047	1.89797e-21	6.33489e-20
HORVU2Hr1G003750	Protein kinase superfamily protein	CRINKLY4 related 3	0	5.35241	2.9029	0.891611	3.25579	0.00113077	0.00494966
HORVU6Hr1G078510	Ethylene-responsive transcription factor ERF112	NA	NA	179.158	2.9015	0.346884	8.36448	6.03829e-17	1.45231e-15
HORVU2Hr1G018190	potassium transporter 2	potassium transporter 2	putative potassium transporter AtKT2p (AtKT2) mRNA,	63.7697	2.90119	0.396814	7.31121	2.64749e-13	4.77014e-12
HORVU3Hr1G092870	Protein NRT1/ PTR FAMILY 2.13	nitrate transporter 1.7	Encodes a low affinity nitrate transporter NRT1.7. Expressed in phloem. Responsible for source-to-sink remobilization of nitrate.	555.6	2.90032	0.213393	13.5915	4.50054e-42	4.18419e-40
HORVU3Hr1G021600	Lipid A export ATP-binding/permease protein MsbA	P-glycoprotein 11	Encodes an ATP-binding cassette (ABC) transporter. Expressed in the vascular tissue of primary stem.	82.0612	2.89954	0.339422	8.54259	1.3125e-17	3.30282e-16
HORVU4Hr1G055220	Abscisic acid receptor PYR1	Polyketide cyclase/dehydrase and lipid transport superfamily protein	Encodes a member of the PYR (pyrabactin resistance )/PYL(PYR1-like)/RCAR (regulatory components of ABA receptor) family proteins with 14 members. PYR/PYL/RCAR family proteins function as abscisic acid sensors. Mediate ABA-dependent regulation of protein phosphatase 2Cs ABI1 and ABI2.	13.9633	2.89695	0.633887	4.57013	4.87429e-06	3.58519e-05
HORVU4Hr1G020640	Arabidopsis protein of unknown function (DUF241)	Arabidopsis protein of unknown function (DUF241)	0	5.41215	2.89587	0.915286	3.1639	0.00155669	0.00652032
HORVU6Hr1G017890	Chromosome 3B, genomic scaffold, cultivar Chinese Spring	NA	NA	58.7015	2.89471	0.389645	7.42909	1.09345e-13	2.04958e-12
HORVU0Hr1G018670	Protein of Unknown Function (DUF239)	Protein of Unknown Function (DUF239)	0	415.813	2.89223	0.31618	9.14741	5.83133e-20	1.73764e-18
HORVU7Hr1G093880	Chromosome 3B, genomic scaffold, cultivar Chinese Spring	NA	NA	10.5654	2.89041	0.769482	3.75631	0.00017244	0.000937042
HORVU3Hr1G072810	gibberellin 2-oxidase	Arabidopsis thaliana gibberellin 2-oxidase 1	Encodes a gibberellin 2-oxidase that acts on C19 gibberellins.	34.6997	2.88799	0.466875	6.18578	6.17951e-10	7.87203e-09
HORVU2Hr1G089210	NAC domain protein,	NAC domain containing protein 74	0	17.0954	2.88762	0.633646	4.55715	5.18525e-06	3.79317e-05
HORVU3Hr1G061390	Transposon Ty1-BR Gag-Pol polyprotein	cysteine-rich RLK (RECEPTOR-like protein kinase) 8	Encodes a cysteine-rich receptor-like protein kinase.	66.1942	2.88691	0.426119	6.77489	1.24501e-11	1.93033e-10
HORVU1Hr1G012960	Bifunctional inhibitor/lipid-transfer protein/seed storage 2S albumin superfamily protein	Bifunctional inhibitor/lipid-transfer protein/seed storage 2S albumin superfamily protein	0	2259.79	2.88522	0.276116	10.4493	1.47618e-25	6.40773e-24
HORVU2Hr1G011870	Cation-chloride cotransporter 2	cation-chloride co-transporter 1	member of Cation-chloride co-transporter family	315.089	2.88029	0.251025	11.4741	1.78011e-30	1.01589e-28
HORVU4Hr1G052520	undescribed protein	NA	NA	14.9695	2.87743	0.614308	4.68402	2.81296e-06	2.17212e-05
HORVU4Hr1G010360	Cathepsin B-like cysteine proteinase	Cysteine proteinases superfamily protein	0	31.9277	2.8767	0.545924	5.26941	1.36865e-07	1.31205e-06
HORVU6Hr1G075240	alpha-galactosidase 1	Melibiase family protein	0	2.78652	2.87616	0.989953	2.90535	0.00366843	0.0136403
HORVU4Hr1G026810	unknown protein; INVOLVED IN: biological_process unknown; LOCATED IN: chloroplast; EXPRESSED IN: 19 plant structures; EXPRESSED DURING: 10 growth stages;	0	0	61.9894	2.87382	0.351	8.18753	2.6665e-16	6.10882e-15
HORVU1Hr1G024320	undescribed protein	NA	NA	1374.14	2.8732	0.150798	19.0534	6.15999e-81	2.5402e-78
HORVU5Hr1G118510	Serine/threonine-protein kinase	lectin protein kinase family protein	0	173.52	2.87259	0.352765	8.14306	3.85408e-16	8.72012e-15
HORVU2Hr1G039180	Senescence-associated protein, putative	NA	NA	13.1375	2.87222	0.733792	3.91422	9.0697e-05	0.000524152
HORVU1Hr1G043820	alpha-galactosidase 2	alpha-galactosidase 2	0	30113	2.87219	0.149176	19.2536	1.31631e-82	6.00967e-80
HORVU7Hr1G055790	Disease resistance protein RPM1	NA	NA	7.19679	2.87143	0.806314	3.56118	0.000369187	0.001845
HORVU4Hr1G086730	Arginyl-tRNA synthetase	NA	NA	2.75132	2.86925	0.990075	2.89801	0.00375533	0.0139149
HORVU1Hr1G068850	Prolyl 4-hydroxylase subunit alpha-1	2-oxoglutarate (2OG) and Fe(II)-dependent oxygenase superfamily protein	0	16.0987	2.86894	0.651261	4.40521	1.05683e-05	7.30862e-05
HORVU4Hr1G080760	Protein of Unknown Function (DUF239)	Protein of Unknown Function (DUF239)	0	19.0426	2.86886	0.566979	5.0599	4.19477e-07	3.70509e-06
HORVU1Hr1G027500	Cation/H(+) antiporter 2	cation/H+ exchanger 2	member of Putative Na+/H+ antiporter family	3.87539	2.8684	0.940672	3.04931	0.00229368	0.00910176
HORVU3Hr1G018860	Cytochrome P450 superfamily protein	#N/A	#N/A	1081.64	2.86754	0.157315	18.228	3.09665e-74	9.65511e-72
HORVU4Hr1G076270	Protein of unknown function, DUF538	Protein of unknown function, DUF538	0	3043.05	2.8674	0.2163	13.2566	4.13282e-40	3.60627e-38
HORVU2Hr1G069080	Transmembrane amino acid transporter family protein	Transmembrane amino acid transporter family protein	0	16.4302	2.86643	0.705138	4.06506	4.80204e-05	0.000294421
HORVU2Hr1G103000	Polyphenol oxidase, chloroplastic	NA	NA	90.975	2.86601	0.419697	6.82877	8.56434e-12	1.35247e-10
HORVU5Hr1G015140	Ferredoxin-thioredoxin reductase, catalytic chain	ferredoxin thioredoxin reductase catalytic beta chain family protein	0	11.0323	2.86445	0.723117	3.96125	7.4559e-05	0.000439329
HORVU4Hr1G017460	undescribed protein	NA	NA	13.807	2.86295	0.710757	4.02803	5.62467e-05	0.000340063
HORVU5Hr1G089970	Cathepsin B-like cysteine proteinase 3	senescence-associated gene 12	Senescence-associated gene 12 (SAG12) encoding a cysteine protease influenced by cytokinin, auxin, and sugars.Localized to special vacuole found during senescence called senescence associated vacuoles which are different from central vacuole in the tonoplast composition and pH.	42.8808	2.8625	0.499794	5.72736	1.02008e-08	1.12561e-07
HORVU6Hr1G082810	undescribed protein	NA	NA	2.67759	2.86216	0.989851	2.8915	0.00383406	0.0141799
HORVU3Hr1G092660	Dolichyl-diphosphooligosaccharide--protein glycosyltransferase subunit 2	ribophorin II (RPN2) family protein	0	291.514	2.86189	0.320281	8.93556	4.05139e-19	1.14455e-17
HORVU6Hr1G049890	undescribed protein	NA	NA	10.487	2.86168	0.737558	3.87993	0.000104484	0.000595753
HORVU4Hr1G032450	undescribed protein	NA	NA	4.84419	2.86109	0.902069	3.1717	0.00151547	0.00636539
HORVU1Hr1G012980	undescribed protein	NA	NA	92.4165	2.86099	0.343228	8.33552	7.71561e-17	1.83844e-15
HORVU3Hr1G011760	Pectinesterase inhibitor domain containing protein	NA	NA	35.4195	2.86016	0.43462	6.58083	4.67843e-11	6.81946e-10
HORVU4Hr1G055720	Gamma-interferon-inducible lysosomal thiol reductase	Thioredoxin superfamily protein	0	2525.07	2.85969	0.151534	18.8716	1.95245e-79	7.34094e-77
HORVU7Hr1G097750	undescribed protein	NA	NA	17.9292	2.85902	0.580754	4.92294	8.52525e-07	7.17462e-06
HORVU5Hr1G084320	Peptidyl-prolyl cis-trans isomerase CYP40	NA	NA	3.86022	2.85651	0.951344	3.00261	0.00267675	0.0104133
HORVU3Hr1G108070	Protein of Unknown Function (DUF239)	Protein of Unknown Function (DUF239)	0	108.672	2.85623	0.357875	7.98108	1.45055e-15	3.13493e-14
HORVU0Hr1G019740	unknown function	NA	NA	3.74797	2.85549	0.947001	3.0153	0.00256726	0.0100301
HORVU5Hr1G006880	2-aminoethanethiol dioxygenase	Protein of unknown function (DUF1637)	0	1612.06	2.8554	0.218089	13.0928	3.61888e-39	3.01381e-37
HORVU2Hr1G017860	Nucleotidyltransferase	PAP/OAS1 substrate-binding domain superfamily	0	580.378	2.85442	0.232165	12.2948	9.66468e-35	6.80708e-33
HORVU5Hr1G045090	Retrotransposon protein, putative, unclassified	NA	NA	109.994	2.85392	0.310442	9.19311	3.81658e-20	1.15614e-18
HORVU4Hr1G081880	undescribed protein	NA	NA	14997.9	2.85348	0.199548	14.2997	2.19706e-46	2.4855e-44
HORVU0Hr1G002660	unknown function	NA	NA	2.71279	2.85181	0.990373	2.87953	0.00398267	0.0146475
HORVU1Hr1G026900	Macaca fascicularis brain cDNA clone: QflA-19312, similar to human similar to rRNA intron-encoded homing endonuclease(LOC391446), mRNA, RefSeq: XM_372959.1	NA	NA	16.2071	2.85173	0.61416	4.6433	3.42881e-06	2.60906e-05
HORVU5Hr1G087140	unknown function	NA	NA	7.50608	2.85173	0.810347	3.51914	0.000432945	0.00211849
HORVU1Hr1G037850	undescribed protein	NA	NA	2.76156	2.85098	0.990763	2.87756	0.00400763	0.0147259
HORVU1Hr1G012790	Endosperm transfer cell specific PR60	NA	NA	288.715	2.85021	0.281358	10.1302	4.05801e-24	1.62875e-22
HORVU7Hr1G032060	lysine histidine transporter 2	lysine histidine transporter 2	High-affinity transporter for neutral and acidic amino acids, expressed in tapetum tissue of anthers	7.14516	2.85003	0.826221	3.44948	0.000561667	0.00267265
HORVU2Hr1G072960	Senescence-associated protein	NA	NA	11.9856	2.85001	0.765389	3.72361	0.000196391	0.0010511
HORVU7Hr1G077830	unknown function	NA	NA	6.87411	2.84704	0.796558	3.57418	0.000351333	0.00176509
HORVU3Hr1G096660	receptor kinase 2	Protein kinase superfamily protein	0	11.4298	2.84346	0.693583	4.09967	4.13734e-05	0.000257245
HORVU0Hr1G013030	Early light-induced protein 1, chloroplastic	Chlorophyll A-B binding family protein	Encodes an early light-inducible protein.	2.84464	2.84248	0.991164	2.86781	0.00413318	0.0150983
HORVU1Hr1G039180	Protein of Unknown Function (DUF239)	Protein of Unknown Function (DUF239)	0	889.351	2.83989	0.253629	11.197	4.21705e-29	2.21846e-27
HORVU6Hr1G055960	Bidirectional sugar transporter N3	Nodulin MtN3 family protein	0	14229.4	2.83782	0.175668	16.1545	1.05636e-58	1.86262e-56
HORVU3Hr1G081480	Jasmonate O-methyltransferase	NA	NA	12.3789	2.8375	0.754753	3.75951	0.000170249	0.00092651
HORVU1Hr1G012870	Endosperm transfer cell specific PR60	NA	NA	2495.24	2.83656	0.329697	8.60354	7.7295e-18	1.97818e-16
HORVU4Hr1G055140	laccase 5	laccase 5	putative laccase, a member of laccase family of genes (17 members in Arabidopsis).	2.81392	2.83417	0.991346	2.85891	0.004251	0.0154666
HORVU0Hr1G022020	glutamine dumper 4	glutamine dumper 4	Encodes a member of the GDU (glutamine dumper) family proteins involved in amino acid export: At4g31730 (GDU1), At4g25760 (GDU2), At5g57685 (GDU3), At2g24762 (GDU4), At5g24920 (GDU5), At3g30725 (GDU6) and At5g38770 (GDU7).	267.099	2.83373	0.335457	8.44738	2.97923e-17	7.28201e-16
HORVU2Hr1G078510	lipoxygenase 3	lipoxygenase 3	LOX3 encode a Lipoxygenase. Lipoxygenases (LOXs) catalyze the oxygenation of fatty acids (FAs).	137.604	2.83147	0.340337	8.3196	8.82584e-17	2.09129e-15
HORVU6Hr1G030350	F-box family protein-like	0	0	60.1423	2.83127	0.372086	7.6092	2.75807e-14	5.42011e-13
HORVU7Hr1G034070	Aldose 1-epimerase	Galactose mutarotase-like superfamily protein	0	20.2407	2.82887	0.551659	5.12793	2.92952e-07	2.64755e-06
HORVU3Hr1G117760	DnaJ protein P58IPK homolog	homolog of mamallian P58IPK	J domain protein localized in ER lumen. Can partially compensate for the growth defect in jem1 scj1 mutant yeast.	937.007	2.81863	0.164133	17.1729	4.2396e-66	1.04225e-63
HORVU2Hr1G084740	CMP-sialic acid transporter 4	UDP-galactose transporter 6	0	21.7941	2.817	0.561857	5.01374	5.33815e-07	4.64061e-06
HORVU7Hr1G059250	undescribed protein	NA	NA	2.89097	2.81557	0.992442	2.83701	0.00455376	0.0163957
HORVU7Hr1G015690	Heat shock 70 kDa protein 17	heat shock protein 70 (Hsp 70) family protein	0	36.2368	2.81448	0.454328	6.19482	5.8352e-10	7.46316e-09
HORVU5Hr1G043140	Cytochrome P450 superfamily protein	Cytochrome P450 superfamily protein	Encodes a member of the CP90A family, a cytochrome P450 monooxygenase which converts 6-deoxocathasterone to 6-deoxoteasterone in the late C6 oxidation pathway and cathasterone to teasterone in the early C6 oxidation pathway of brassinolide biosynthesis. Expressed in cotyledons and leaves. Mutants display de-etiolation and derepression of light-induced genes in the dark, dwarfism, male sterility a…	1247.38	2.81198	0.175913	15.9851	1.62331e-57	2.78544e-55
HORVU3Hr1G012390	undescribed protein	NA	NA	9511.55	2.81063	0.196916	14.2733	3.21146e-46	3.56988e-44
HORVU6Hr1G089230	undescribed protein	NA	NA	40089.8	2.80946	0.27388	10.258	1.08957e-24	4.54437e-23
HORVU3Hr1G075690	homocysteine methyltransferase 2	homocysteine methyltransferase 2	Encodes a homocysteine methyltransferase (HMT). Among the three HMT coding genes in the genome, HMT2 is responsible for a significant proportion of HMT activity in the flower stalks and silique hulls. However, HMT2 does not significantly contribute to the total HMT activity in seeds.	27.1533	2.80538	0.544049	5.15649	2.51618e-07	2.30577e-06
HORVU5Hr1G070500	Protein of Unknown Function (DUF239)	Protein of Unknown Function (DUF239)	0	3885.41	2.80522	0.264036	10.6244	2.29538e-26	1.05361e-24
HORVU2Hr1G039410	undescribed protein	NA	NA	12.0519	2.80499	0.709887	3.95132	7.77202e-05	0.000456274
HORVU0Hr1G029360	BnaC08g46150D protein	NA	NA	26.6868	2.80183	0.512021	5.4721	4.44724e-08	4.53902e-07
HORVU4Hr1G010940	Eukaryotic translation initiation factor 3 subunit G	eukaryotic translation initiation factor 3G1	One of the 2 genes that code for the G subunit of eukaryotic initiation factor 3 (EIF3).	68.106	2.79531	0.49419	5.65635	1.54624e-08	1.66735e-07
HORVU2Hr1G039400	RRNA intron-encoded homing endonuclease	NA	NA	10.194	2.79303	0.715698	3.90253	9.51928e-05	0.000546552
HORVU7Hr1G050680	lipoxygenase 2	lipoxygenase 2	Chloroplast lipoxygenase required for wound-induced jasmonic acid accumulation in Arabidopsis.Mutants are resistant to Staphylococcus aureus and accumulate salicylic acid upon infection.	4.82704	2.78732	0.918336	3.03518	0.00240391	0.00948177
HORVU2Hr1G001680	undescribed protein	NA	NA	1618.55	2.78475	0.185298	15.0285	4.77756e-51	6.42883e-49
HORVU1Hr1G081730	early nodulin-like protein 15	plantacyanin	Encodes plantacyanin one of blue copper proteins. Involved in anther development and pollination. Expressed in the transmitting tract of the pistil.	36672.6	2.78345	0.20966	13.276	3.19063e-40	2.79365e-38
HORVU2Hr1G127410	undescribed protein	NA	NA	4.54245	2.78047	0.894941	3.10687	0.0018908	0.00770635
HORVU1Hr1G013770	undescribed protein	NA	NA	9.21469	2.78006	0.783817	3.54682	0.000389903	0.00193491
HORVU4Hr1G003610	MADS-box transcription factor family protein	AGAMOUS-like 66	Encodes a member of the MIKC (MADS box, Keratin binding domain, and C terminal domain containing )family of transcriptional regulators. AGL66 is expressed in pollen.It forms heterodimers with other MICK family members (AGL104). Involved in late stages of pollen development and pollen tube growth.	348.16	2.7792	0.323156	8.60018	7.95931e-18	2.03089e-16
HORVU2Hr1G038600	undescribed protein	NA	NA	3.52933	2.7782	0.994788	2.79275	0.00522613	0.0184655
HORVU6Hr1G086800	Serine-rich protein	NA	NA	52.5843	2.77637	0.378859	7.32824	2.33196e-13	4.23146e-12
HORVU6Hr1G075010	beta-D-xylosidase 4	Glycosyl hydrolase family protein	0	5803.33	2.77508	0.237357	11.6916	1.40711e-31	8.38592e-30
HORVU1Hr1G010350	ZmEBE-1 protein, putative	NA	NA	6.17454	2.77169	0.895737	3.09431	0.00197272	0.00800071
HORVU1Hr1G094720	Retrotransposon protein, putative, unclassified, expressed	NA	NA	4.92906	2.77094	0.901963	3.07212	0.00212542	0.00852268
HORVU2Hr1G014710	Methyltransferase domain protein	methyltransferases	0	746.073	2.76927	0.181964	15.2187	2.65558e-52	3.75111e-50
HORVU7Hr1G080780	CDK5RAP1-like protein	NA	NA	349.968	2.76884	0.252486	10.9663	5.54823e-28	2.7814e-26
HORVU7Hr1G102070	xyloglucan xylosyltransferase 5	xylosyltransferase 1	Encodes a protein with xylosyltransferase activity, which is specific for UDP-xylose as donor substrate and for oligosaccharides with a degree of polymerization >4. Although the enzyme utilizes either cellopentaose or cellohexaose, its activity is four-fold higher with cellohexaose as an acceptor compared to cellopentaose. The enzyme is able to add several xylosyl residues to the acceptor forming…	16.1762	2.76769	0.640086	4.32394	1.53268e-05	0.000103149
HORVU4Hr1G078990	Xyloglucan galactosyltransferase KATAMARI1 homolog	Exostosin family protein	Encodes a xyloglucan galactosyltransferase located in the membrane of Golgi stacks that is involved in the biosynthesis of fucose. It is also involved in endomembrane organization. It is suggested that it is a dual-function protein that is responsible for actin organization and the synthesis of cell wall materials.	2.90032	2.76706	0.993583	2.78493	0.00535399	0.0188522
HORVU6Hr1G065190	undescribed protein	NA	NA	38.1761	2.76516	0.562074	4.91958	8.67316e-07	7.2943e-06
HORVU6Hr1G024170	#N/A	NA	NA	1379.16	2.76195	0.29634	9.3202	1.1612e-20	3.64724e-19
HORVU6Hr1G055050	undescribed protein	NA	NA	8.7377	2.76039	0.763494	3.61547	0.000299801	0.00153269
HORVU2Hr1G023140	unknown protein; BEST Arabidopsis thaliana protein match is: unknown protein .	0	0	12.2813	2.76023	0.745884	3.70061	0.000215078	0.00113896
HORVU4Hr1G023170	undescribed protein	NA	NA	2.50274	2.75789	0.992585	2.77849	0.0054612	0.0191953
HORVU0Hr1G031710	Cytochrome P450 superfamily protein	cytochrome P450, family 98, subfamily A, polypeptide 3	encodes coumarate 3-hydroxylase (C3H), a P450-dependent monooxygenase. Involved in lignin biosynthesis and flavonoid biosynthesis. Also affects the biosynthesis of coumarins such as scopoletin and scopolin as a branching-out-pathway from the phenylpropanoid acid level.	16.7302	2.75728	0.626071	4.40409	1.06228e-05	7.34231e-05
HORVU7Hr1G028630	Exostosin family protein	Exostosin family protein	0	3363.18	2.75687	0.207269	13.3009	2.28647e-40	2.0158e-38
HORVU7Hr1G096800	L-lactate dehydrogenase A	Lactate/malate dehydrogenase family protein	0	17.1778	2.75295	0.716885	3.84015	0.000122959	0.000688953
HORVU5Hr1G026100	undescribed protein	NA	NA	13.7873	2.75286	0.630321	4.3674	1.25732e-05	8.57912e-05
HORVU5Hr1G088190	undescribed protein	NA	NA	2.79344	2.74992	0.993774	2.76715	0.00565496	0.0197514
HORVU7Hr1G092710	glutamine dumper 4	NA	NA	163.212	2.74944	0.357268	7.69573	1.40686e-14	2.83892e-13
HORVU1Hr1G091030	Auxin efflux carrier family protein	Auxin efflux carrier family protein	A regulator of auxin efflux and involved in differential growth. PIN3 is expressed in gravity-sensing tissues, with PIN3 protein accumulating predominantly at the lateral cell surface. PIN3 localizes to the plasma membrane and to vesicles. In roots, PIN3 is expressed without pronounced polarity in tiers two and three of the columella cells, at the basal side of vascular cells, and to the lateral …	206.037	2.74693	0.229771	11.9551	6.10726e-33	3.90361e-31
HORVU3Hr1G117270	Uncharacterised conserved protein UCP015417, vWA	Uncharacterised conserved protein UCP015417, vWA	0	8.82346	2.74652	0.743191	3.69558	0.000219387	0.0011601
HORVU1Hr1G005950	undescribed protein	NA	NA	6.89901	2.74432	0.845772	3.24475	0.00117555	0.00511492
HORVU0Hr1G016830	sugar transporter 6	NA	NA	63.896	2.74343	0.39776	6.89719	5.30406e-12	8.53422e-11
HORVU1Hr1G012850	Bifunctional inhibitor/lipid-transfer protein/seed storage 2S albumin superfamily protein	NA	NA	462.096	2.74151	0.280022	9.79034	1.23877e-22	4.49882e-21
HORVU7Hr1G040030	unknown function	NA	NA	22.695	2.73926	0.597738	4.58272	4.58971e-06	3.40131e-05
HORVU3Hr1G019530	NAC domain containing protein 75	NAC domain containing protein 75	0	151.758	2.73802	0.277368	9.87144	5.53656e-23	2.06949e-21
HORVU4Hr1G036770	undescribed protein	NA	NA	2.53794	2.73744	0.993295	2.75592	0.00585274	0.0203449
HORVU1Hr1G012780	#N/A	#N/A	#N/A	6454.22	2.73721	0.226357	12.0925	1.1577e-33	7.58945e-32
HORVU4Hr1G069150	Cysteine proteinase inhibitor 8	Cystatin/monellin superfamily protein	0	44608	2.73585	0.174206	15.7047	1.40369e-55	2.22907e-53
HORVU2Hr1G010010	alcohol dehydrogenase 1	cinnamyl alcohol dehydrogenase 9	0	2.59362	2.73436	0.993537	2.75215	0.00592056	0.0205416
HORVU5Hr1G066670	undescribed protein	NA	NA	109857	2.73348	0.146378	18.6741	8.04656e-78	2.74302e-75
HORVU5Hr1G016780	undescribed protein	NA	NA	305.403	2.7308	0.243251	11.2263	3.03053e-29	1.6142e-27
HORVU1Hr1G012910	Bifunctional inhibitor/lipid-transfer protein/seed storage 2S albumin superfamily protein	Bifunctional inhibitor/lipid-transfer protein/seed storage 2S albumin superfamily protein	0	1196.11	2.73043	0.233503	11.6933	1.37929e-31	8.2393e-30
HORVU5Hr1G019350	undescribed protein	NA	NA	11.4871	2.73042	0.665232	4.10446	4.05263e-05	0.000252593
HORVU2Hr1G011690	cell division cycle 48	ATPase, AAA-type, CDC48 protein	0	37.3909	2.73031	0.480438	5.68296	1.32385e-08	1.43846e-07
HORVU5Hr1G046760	undescribed protein	NA	NA	2.764	2.72858	0.994226	2.74443	0.00606161	0.0209542
HORVU6Hr1G094540	undescribed protein	NA	NA	8.52581	2.72392	0.815049	3.34204	0.000831664	0.00378281
HORVU3Hr1G111990	Chromosome 3B, genomic scaffold, cultivar Chinese Spring	NA	NA	12.6671	2.72245	0.683841	3.98111	6.85935e-05	0.000407844
HORVU4Hr1G010300	Cathepsin B-like cysteine proteinase 5	Cysteine proteinases superfamily protein	0	154.608	2.72234	0.317946	8.56227	1.10664e-17	2.79856e-16
HORVU5Hr1G103770	alpha/beta-Hydrolases superfamily protein	alpha/beta-Hydrolases superfamily protein	0	12.9783	2.72231	0.847339	3.21277	0.0013146	0.00563323
HORVU1Hr1G026890	BnaAnng22160D protein	NA	NA	20.8093	2.72224	0.577845	4.71102	2.4648e-06	1.92244e-05
HORVU3Hr1G117930	Disease resistance-responsive (dirigent-like protein) family protein	Disease resistance-responsive (dirigent-like protein) family protein	0	116.554	2.72221	0.40254	6.76257	1.35562e-11	2.09548e-10
HORVU1Hr1G080850	MATE efflux family protein	MATE efflux family protein	0	173.384	2.72212	0.278847	9.76205	1.63815e-22	5.90729e-21
HORVU5Hr1G013640	unknown function	NA	NA	8.49863	2.72065	0.739142	3.68081	0.000232491	0.00122113
HORVU1Hr1G012320	Tudor/PWWP/MBT superfamily protein	NA	NA	16.257	2.71706	0.625081	4.34673	1.3818e-05	9.36601e-05
HORVU5Hr1G013590	unknown function	NA	NA	3.74221	2.71656	0.963866	2.8184	0.00482632	0.0172315
HORVU5Hr1G064020	Tetraspanin family protein	tetraspanin7	Member of TETRASPANIN family	2958.52	2.71484	0.212024	12.8044	1.54921e-37	1.22249e-35
HORVU2Hr1G063910	receptor-like protein kinase 2	receptor-like protein kinase 2	Encodes a receptor-like kinase RPK2 (also known as TOADSTOOL 2/TOAD2). Functions as a regulator of meristem maintenance. Mutants are insensitive to synthetic CLV3 peptide. Mutations in the RPK2 also result in stem cell expansion and increased number of floral organs, as seen in the other clv mutants. Forms homo-oligomers.	103.708	2.71471	0.286661	9.47012	2.79534e-21	9.18619e-20
HORVU5Hr1G026520	undescribed protein	NA	NA	552.493	2.71444	0.277908	9.76742	1.55359e-22	5.61027e-21
HORVU1Hr1G044200	serine carboxypeptidase-like 51	serine carboxypeptidase-like 51	0	33637.8	2.71408	0.198269	13.6889	1.18358e-42	1.12076e-40
HORVU6Hr1G013910	Late embryogenesis abundant (LEA) hydroxyproline-rich glycoprotein family	Late embryogenesis abundant (LEA) hydroxyproline-rich glycoprotein family	0	17.4423	2.71172	0.694007	3.90733	9.33206e-05	0.00053725
HORVU5Hr1G078400	Heat shock 70 kDa protein C	Heat shock protein 70 (Hsp 70) family protein	Luminal binding protein (BiP2) involved in polar nuclei fusion during proliferation of endosperm nuclei.	8.46416	2.71127	0.766069	3.5392	0.000401341	0.00198512
HORVU1Hr1G082020	UDP-Glycosyltransferase superfamily protein	UDP-glucosyl transferase 88A1	0	53.5464	2.70748	0.475947	5.68863	1.28065e-08	1.39567e-07
HORVU6Hr1G054850	GRF+domain+protein	NA	NA	3.45483	2.70743	0.959542	2.82158	0.00477873	0.0170974
HORVU7Hr1G066220	unknown function	NA	NA	11.045	2.70741	0.727584	3.7211	0.000198355	0.00106028
HORVU6Hr1G080880	undescribed protein	NA	NA	1302.05	2.70603	0.220977	12.2458	1.77012e-34	1.2298e-32
HORVU2Hr1G109260	Polynucleotidyl transferase, ribonuclease H-like superfamily protein	NA	NA	2.46754	2.70207	0.994042	2.71827	0.0065625	0.0224369
HORVU1Hr1G013030	undescribed protein	NA	NA	74.502	2.70161	0.51217	5.27482	1.32888e-07	1.27824e-06
HORVU1Hr1G012770	Endosperm transfer cell specific PR60	NA	NA	3017.91	2.70138	0.283796	9.51874	1.75299e-21	5.8817e-20
HORVU2Hr1G036530	Polyol transporter 5	polyol/monosaccharide transporter 1	0	156.415	2.69917	0.420465	6.41949	1.36736e-10	1.89174e-09
HORVU1Hr1G029070	undescribed protein	NA	NA	18.2995	2.69763	0.594548	4.53727	5.69867e-06	4.14621e-05
HORVU1Hr1G012210	Protein of Unknown Function (DUF239)	Protein of Unknown Function (DUF239)	0	1601.31	2.69154	0.278114	9.67784	3.7456e-22	1.31906e-20
HORVU3Hr1G116790	Aquaporin-like superfamily protein	tonoplast intrinsic protein 1;3	Encodes AtTIP1;3, functions as water and urea channels in pollen.	365.662	2.69112	0.328908	8.18199	2.79199e-16	6.3824e-15
HORVU7Hr1G073370	Protein of unknown function (DUF604)	Protein of unknown function (DUF604)	0	218.463	2.69103	0.231269	11.6359	2.70619e-31	1.5979e-29
HORVU3Hr1G117810	Zinc finger CCCH domain-containing protein 33	NA	NA	1078.68	2.68906	0.185608	14.4879	1.4456e-47	1.7352e-45
HORVU1Hr1G021910	undescribed protein	NA	NA	9.50454	2.68894	0.772843	3.47928	0.000502761	0.00241937
HORVU5Hr1G002090	basic helix-loop-helix (bHLH) DNA-binding superfamily protein	basic helix-loop-helix (bHLH) DNA-binding superfamily protein	0	6.65174	2.68656	0.829116	3.24027	0.00119415	0.00518278
HORVU5Hr1G111950	undescribed protein	NA	NA	4.38807	2.68399	0.908498	2.95431	0.00313365	0.0119312
HORVU2Hr1G098770	undescribed protein	NA	NA	32.5119	2.68329	0.468641	5.72568	1.03017e-08	1.13577e-07
HORVU7Hr1G091880	undescribed protein	NA	NA	16.6816	2.67784	0.654627	4.09064	4.30187e-05	0.000266439
HORVU5Hr1G108860	Protein of Unknown Function (DUF239)	NA	NA	36.3033	2.67682	0.517667	5.17093	2.32934e-07	2.14765e-06
HORVU0Hr1G003040	Nucleotide-diphospho-sugar transferase family protein	Nucleotide-diphospho-sugar transferase family protein	Encodes an arabinosyltransferase that modifies extensin proteins in root hair cells.	25.003	2.67626	0.529589	5.05347	4.33864e-07	3.82372e-06
HORVU5Hr1G070870	undescribed protein	NA	NA	2.41186	2.67604	0.994539	2.69074	0.00712945	0.0241109
HORVU1Hr1G025040	receptor-like protein kinase 2	Leucine-rich receptor-like protein kinase family protein	0	9.41024	2.67599	0.724689	3.69261	0.000221967	0.00117228
HORVU6Hr1G001860	Pollen Ole e 1 allergen and extensin family protein	Pollen Ole e 1 allergen and extensin family protein	0	29.1594	2.67564	0.585911	4.56663	4.95636e-06	3.64345e-05
HORVU1Hr1G014230	glycosyl hydrolase family protein 43	glycosyl hydrolase family protein 43	0	956.856	2.67549	0.173138	15.453	7.20118e-54	1.09591e-51
HORVU4Hr1G022830	RING/U-box superfamily protein	RING/U-box superfamily protein	0	20.726	2.6722	0.562942	4.74685	2.06613e-06	1.63443e-05
HORVU3Hr1G083150	Protein of Unknown Function (DUF239)	Protein of Unknown Function (DUF239)	0	26937.6	2.66898	0.255667	10.4393	1.64042e-25	7.08457e-24
HORVU1Hr1G009970	undescribed protein	NA	NA	9161.45	2.66888	0.186912	14.2788	2.96593e-46	3.31135e-44
HORVU0Hr1G021480	Arabidopsis thaliana protein of unknown function (DUF821)	Arabidopsis thaliana protein of unknown function (DUF821)	0	70.8688	2.66847	0.35595	7.49675	6.54196e-14	1.24726e-12
HORVU7Hr1G003140	undescribed protein	NA	NA	17.6119	2.66738	0.657652	4.05592	4.99378e-05	0.000304862
HORVU3Hr1G007060	zinc finger protein 6	C2H2 and C2HC zinc fingers superfamily protein	Encodes a nuclear localized member of the C2H2 family of TFIIIA transcription factors.GIS3 is involved in trichome initiation and development downstream of GA and cytokinin signaling. GIS regulates the expression GIS and GIS2.	33.4492	2.66562	0.443881	6.00526	1.91028e-09	2.30378e-08
HORVU4Hr1G075410	unknown function	NA	NA	495.299	2.66468	0.278959	9.55223	1.26933e-21	4.29842e-20
HORVU2Hr1G111190	undescribed protein	NA	NA	14.0256	2.66312	0.661237	4.02748	5.6377e-05	0.000340674
HORVU5Hr1G068350	alpha-amylase-like	alpha-amylase-like	Predicted to be secreted protein based on signalP prediction. Involved in starch mobilization. Mutants are defective in alpha-amylase activity. (Note: AMY1 has been found in the literature to be referred to as AMY3, which is not to be confused with AMY3/At1g69830).	30.726	2.66292	0.458991	5.80168	6.56545e-09	7.42708e-08
HORVU2Hr1G089170	undescribed protein	NA	NA	9.45252	2.66148	0.725927	3.66632	0.00024607	0.00128472
HORVU7Hr1G026330	Beta-1,3-N-acetylglucosaminyltransferase family protein	NA	NA	827.208	2.66084	0.163369	16.2873	1.21449e-59	2.33465e-57
HORVU7Hr1G092400	undescribed protein	NA	NA	2.54127	2.66081	0.995253	2.6735	0.00750638	0.0251759
HORVU3Hr1G046550	Gag-pol polyprotein	NA	NA	5.52202	2.65796	0.876493	3.03249	0.00242545	0.00955049
HORVU4Hr1G054240	cAMP-regulated phosphoprotein 19-related protein	cAMP-regulated phosphoprotein 19-related protein	0	100.251	2.65689	0.344846	7.70457	1.31285e-14	2.6576e-13
HORVU4Hr1G074530	amine oxidase 1	Copper amine oxidase family protein	0	9.05097	2.65594	0.829502	3.20185	0.00136549	0.00582103
HORVU1Hr1G027220	Senescence-associated protein, putative	NA	NA	13.6917	2.65337	0.652982	4.06346	4.83506e-05	0.000296233
HORVU3Hr1G078660	Cytochrome P450 superfamily protein	cytochrome P450, family 98, subfamily A, polypeptide 3	encodes coumarate 3-hydroxylase (C3H), a P450-dependent monooxygenase. Involved in lignin biosynthesis and flavonoid biosynthesis. Also affects the biosynthesis of coumarins such as scopoletin and scopolin as a branching-out-pathway from the phenylpropanoid acid level.	669.823	2.65073	0.252594	10.494	9.20235e-26	4.07053e-24
HORVU3Hr1G060140	undescribed protein	NA	NA	65.8403	2.6497	0.362309	7.31337	2.60532e-13	4.69747e-12
HORVU7Hr1G089310	Peroxidase superfamily protein	Peroxidase superfamily protein	Encodes a protein with sequence similarity to peroxidases that is involved in lignin biosynthesis. Loss of function mutations show abnormal development of xylem fibers and reduced levels of lignin biosynthetic enxymes.	3.47451	2.64888	0.958206	2.76442	0.00570246	0.0198983
HORVU7Hr1G043530	serpin 2	Serine protease inhibitor (SERPIN) family protein	0	8865.85	2.64837	0.274583	9.64505	5.15846e-22	1.79682e-20
HORVU7Hr1G074530	Kelch-like protein 20	Galactose oxidase/kelch repeat superfamily protein	0	373.504	2.64832	0.209324	12.6518	1.0937e-36	8.34708e-35
HORVU2Hr1G117530	unknown function	NA	NA	21.2814	2.64732	0.579834	4.56565	4.97944e-06	3.65516e-05
HORVU4Hr1G064280	serpin 2	Serine protease inhibitor (SERPIN) family protein	0	6649.31	2.64589	0.173675	15.2347	2.07999e-52	2.95439e-50
HORVU5Hr1G108870	Chromosome 3B, genomic scaffold, cultivar Chinese Spring	NA	NA	33.3984	2.64562	0.492398	5.37293	7.74654e-08	7.69747e-07
HORVU2Hr1G056720	undescribed protein	NA	NA	80.7289	2.64484	0.363712	7.27179	3.54759e-13	6.32505e-12
HORVU4Hr1G009240	undescribed protein	NA	NA	722.012	2.64215	0.350101	7.54681	4.46048e-14	8.61988e-13
HORVU7Hr1G035440	Ethylene-responsive transcription factor 4	Integrase-type DNA-binding superfamily protein	encodes a member of the DREB subfamily A-5 of ERF/AP2 transcription factor family. The protein contains one AP2 domain. There are 15 members in this subfamily including RAP2.1, RAP2.9 and RAP2.10. Overexpression in cultured cells results in an increase in pectin deposition.	12.1691	2.64214	0.68319	3.86736	0.000110018	0.000622722
HORVU5Hr1G072650	Calcium-binding EF-hand family protein	Calcium-binding EF-hand family protein	0	24.9935	2.64163	0.525396	5.02788	4.95937e-07	4.33343e-06
HORVU3Hr1G065180	ZmEBE-1 protein, putative	NA	NA	26.3581	2.64116	0.492909	5.35832	8.40007e-08	8.3049e-07
HORVU7Hr1G025000	ABC transporter C family member 10	multidrug resistance-associated protein 14	member of MRP subfamily	13.234	2.63897	0.664446	3.97169	7.13638e-05	0.000422351
HORVU2Hr1G116970	exocyst subunit exo70 family protein F1	exocyst subunit exo70 family protein F1	A member of EXO70 gene family, putative exocyst subunits, conserved in land plants. Arabidopsis thaliana contains 23 putative EXO70 genes, which can be classified into eight clusters on the phylogenetic tree.	2.32789	2.63894	0.995047	2.65208	0.00799976	0.0265451
HORVU4Hr1G025580	Macaca fascicularis brain cDNA clone: QflA-19312, similar to human similar to rRNA intron-encoded homing endonuclease(LOC391446), mRNA, RefSeq: XM_372959.1	NA	NA	37.3705	2.63837	0.495165	5.32827	9.91543e-08	9.72319e-07
HORVU2Hr1G055480	unknown function	NA	NA	4.70177	2.63825	0.92037	2.86651	0.00415027	0.0151542
HORVU2Hr1G067350	exocyst subunit exo70 family protein H6	exocyst subunit exo70 family protein H6	A member of EXO70 gene family, putative exocyst subunits, conserved in land plants. Arabidopsis thaliana contains 23 putative EXO70 genes, which can be classified into eight clusters on the phylogenetic tree.	44.9228	2.63759	0.48219	5.47002	4.49994e-08	4.59098e-07
HORVU2Hr1G008310	FAD-binding Berberine family protein	FAD-binding Berberine family protein	0	8006	2.63731	0.152081	17.3415	2.2873e-67	5.73326e-65
HORVU0Hr1G029280	undescribed protein	NA	NA	109.194	2.63565	0.421554	6.25222	4.04667e-10	5.25985e-09
HORVU6Hr1G000040	Caffeic acid 3-O-methyltransferase	O-methyltransferase 1	A caffeic acid/5-hydroxyferulic acid O-methyltransferase. Interacts with 14-4-3 proteins in yeast 2 hybrid assay. AtOMT1 (At5g54160) encodes a flavonol 3?-O-methyltransferase that is highly active towards quercetin and myricetin. The substrate specificity identifies the enzyme as flavonol 3?-methyltransferase which replaces the former annotation of the gene to encode a caffeic acid/5-hydroxyferul…	116.845	2.63504	0.340361	7.7419	9.79435e-15	2.0017e-13
HORVU1Hr1G010310	undescribed protein	NA	NA	4.54415	2.63467	0.913705	2.8835	0.00393285	0.0144949
HORVU5Hr1G001560	unknown function	NA	NA	12.4103	2.63065	0.735891	3.57478	0.00035052	0.00176204
HORVU5Hr1G116760	undescribed protein	NA	NA	75.2128	2.62731	0.485258	5.41425	6.15467e-08	6.19076e-07
HORVU3Hr1G036210	#N/A	0	0	23.9802	2.62658	0.593912	4.42252	9.7558e-06	6.79636e-05
HORVU2Hr1G068960	Basic helix-loop-helix protein A	FER-like regulator of iron uptake	Encodes a putative transcription factor that regulates iron uptake responses. mRNA is detected in the outer cell layers of the root and accumulates in response to iron deficiency. The expression of many iron-regulated genes is dependent on FIT1. It specifically regulates FRO2 at the level of mRNA accumulation and IRT1 at the level of protein accumulation.Similar to FER in tomato and is a regulato…	390.97	2.62493	0.243649	10.7734	4.59666e-27	2.18444e-25
HORVU4Hr1G067090	Zinc finger MYM-type protein	NA	NA	2.28244	2.62291	0.995281	2.63534	0.0084052	0.0276571
HORVU4Hr1G089200	Protein kinase superfamily protein	Protein kinase superfamily protein	0	4.23118	2.62176	0.923988	2.83744	0.00454766	0.0163807
HORVU5Hr1G036700	Retrotransposon protein, putative, unclassified, expressed	NA	NA	5.33855	2.62128	0.87136	3.00826	0.00262748	0.0102419
HORVU4Hr1G055690	E3 ubiquitin ligase BIG BROTHER	NA	NA	7393.42	2.61939	0.139064	18.8359	3.83637e-79	1.40121e-76
HORVU0Hr1G029310	RRNA intron-encoded homing endonuclease	NA	NA	197.543	2.61775	0.37875	6.91156	4.79368e-12	7.74226e-11
HORVU2Hr1G039370	RRNA intron-encoded homing endonuclease	NA	NA	123.52	2.617	0.414183	6.31846	2.64182e-10	3.53155e-09
HORVU7Hr1G049240	MATE efflux family protein	MATE efflux family protein	0	911.99	2.61073	0.164433	15.8772	9.11997e-57	1.50432e-54
HORVU4Hr1G086260	undescribed protein	NA	NA	1086.25	2.60972	0.240077	10.8704	1.59527e-27	7.76879e-26
HORVU2Hr1G123570	RRNA intron-encoded homing endonuclease	NA	NA	8.04661	2.6077	0.830424	3.1402	0.0016883	0.00699479
HORVU5Hr1G094710	Disease resistance-responsive (dirigent-like protein) family protein	Disease resistance-responsive (dirigent-like protein) family protein	0	671.028	2.60741	0.324738	8.02927	9.80575e-16	2.14644e-14
HORVU6Hr1G028720	V-type ATP synthase subunit D	vacuolar ATP synthase subunit D (VATD) / V-ATPase D subunit / vacuolar proton pump D subunit (VATPD)	0	6.336	2.60727	0.847467	3.07654	0.00209417	0.00842112
HORVU4Hr1G025510	Senescence-associated protein	NA	NA	70.6125	2.60699	0.386304	6.74853	1.49347e-11	2.297e-10
HORVU6Hr1G003630	unknown function	NA	NA	6.25346	2.60474	0.833549	3.12488	0.00177878	0.00729635
HORVU4Hr1G043910	Protein disulfide-isomerase	PDI-like 1-1	Encodes a protein disulfide isomerase-like (PDIL) protein, a member of a multigene family within the thioredoxin (TRX) superfamily; isoform contains non-consensus GA donor splice site at intron 9. Transcript levels for this gene are up-regulated in response to three different chemical inducers of ER stress (dithiothreitol, beta-mercaptoethanol, and tunicamycin). Neither AtIRE1-2 nor AtbZIP60 appe…	320598	2.60452	0.237711	10.9567	6.17178e-28	3.08795e-26
HORVU7Hr1G018600	Acid phosphatase 1	HAD superfamily, subfamily IIIB acid phosphatase	0	40.3833	2.60323	0.402671	6.4649	1.01366e-10	1.42163e-09
HORVU3Hr1G116740	myb domain protein 59	myb domain protein 59	Encodes a putative transcription factor (MYB59).	8.03218	2.6012	0.79427	3.27496	0.00105679	0.00466164
HORVU7Hr1G046920	U-box domain-containing protein 41	RING/U-box superfamily protein with ARM repeat domain	0	313.839	2.59682	0.250843	10.3524	4.08266e-25	1.73103e-23
HORVU1Hr1G036030	undescribed protein	NA	NA	2.29268	2.59522	0.995826	2.6061	0.00915793	0.0297851
HORVU3Hr1G058990	CTP synthase family protein	CTP synthase family protein	0	6.44365	2.59325	0.859885	3.01581	0.00256294	0.0100148
HORVU3Hr1G039050	Chromosome 3B, genomic scaffold, cultivar Chinese Spring	NA	NA	6.26261	2.5925	0.873695	2.96729	0.00300441	0.0115353
HORVU3Hr1G035240	Polyprotein	NA	NA	7.59002	2.59229	0.810426	3.19867	0.00138062	0.00587716
HORVU7Hr1G027810	Calcium-binding EF-hand family protein	Calcium-binding EF-hand family protein	0	5.08179	2.59165	0.865135	2.99566	0.00273852	0.0106294
HORVU6Hr1G059550	Carboxypeptidase Y homolog A	serine carboxypeptidase-like 34	0	29573.2	2.59113	0.197234	13.1373	2.01291e-39	1.69848e-37
HORVU6Hr1G036800	ABC transporter G family member 39	pleiotropic drug resistance 12	ABC transporter family involved in ABA transport and resistance to lead. Localizes to plasma membrane. Upregulated by lead. Expressed in leaves, flowers, stomata and roots.	4.36435	2.59095	0.917123	2.82508	0.00472684	0.0169307
HORVU7Hr1G006980	NBS-LRR disease resistance protein	NB-ARC domain-containing disease resistance protein	Contains an N-terminal tripartite nucleotide binding site and a C-terminal tandem array of leucine-rich repeats. Confers resistance to Pseudomonas syringae strains that carry the avirulence genes avrB and avrRpm1.	2.38113	2.59065	0.996136	2.6007	0.00930334	0.0301774
HORVU3Hr1G002840	Glycosyltransferase family 61 protein	Glycosyltransferase family 61 protein	0	88.6834	2.58971	0.422815	6.12492	9.07312e-10	1.13601e-08
HORVU4Hr1G051120	protein kinase family protein	Leucine-rich repeat protein kinase family protein	0	23.6274	2.58891	0.494668	5.23363	1.66211e-07	1.56983e-06
HORVU5Hr1G043330	undescribed protein	NA	NA	11.4863	2.58576	0.686601	3.76602	0.000165869	0.000904988
HORVU3Hr1G070230	unknown function	NA	NA	2.98634	2.5854	0.996921	2.59339	0.00950358	0.0307101
HORVU6Hr1G074490	undescribed protein	NA	NA	2.26196	2.58438	0.995959	2.59486	0.00946293	0.030598
HORVU6Hr1G031220	undescribed protein	NA	NA	2.3074	2.58277	0.996063	2.59298	0.00951494	0.030739
HORVU6Hr1G093320	unknown function	NA	NA	12.7872	2.58077	0.686836	3.75748	0.000171634	0.000933059
HORVU3Hr1G079540	Late embryogenesis abundant (LEA) hydroxyproline-rich glycoprotein family	Late embryogenesis abundant (LEA) hydroxyproline-rich glycoprotein family	0	2197.65	2.58062	0.554425	4.65459	3.2462e-06	2.48118e-05
HORVU1Hr1G093370	pectinesterase family protein	pectin methylesterase 38	0	23.689	2.57782	0.548667	4.69833	2.62299e-06	2.03403e-05
HORVU4Hr1G077960	undescribed protein	NA	NA	3.11204	2.57776	0.964272	2.67327	0.0075116	0.0251868
HORVU4Hr1G073230	unknown protein; BEST Arabidopsis thaliana protein match is: unknown protein .	0	0	16.0505	2.5752	0.656625	3.92187	8.78648e-05	0.000509859
HORVU7Hr1G083270	WRKY DNA-binding protein 70	WRKY DNA-binding protein 70	member of WRKY Transcription Factor; Group III. Function as activator of SA-dependent defense genes and a repressor of JA-regulated genes. WRKY70-controlled suppression of JA-signaling is partly executed by NPR1.	10.8605	2.57464	0.761815	3.37962	0.000725867	0.0033541
HORVU4Hr1G077310	Ethylene-responsive transcription factor 1	related to AP2 12	Encodes a member of the ERF (ethylene response factor) subfamily B-2 of ERF/AP2 transcription factor family (RAP2.12). The protein contains one AP2 domain. There are 5 members in this subfamily including RAP2.2 AND RAP2.12. Involved in oxygen sensing.	51.0901	2.57435	0.38683	6.65498	2.83346e-11	4.22409e-10
HORVU4Hr1G008810	Hyccin	0	0	2.40405	2.57401	0.996337	2.58347	0.00978106	0.0314754
HORVU3Hr1G025230	undescribed protein	NA	NA	2.40405	2.57401	0.996337	2.58347	0.00978106	0.0314754
HORVU1Hr1G074360	undescribed protein	NA	NA	9.00608	2.57393	0.737219	3.49141	0.000480485	0.00232398
HORVU1Hr1G027000	RRNA intron-encoded homing endonuclease	NA	NA	127.978	2.57366	0.355492	7.23972	4.49608e-13	7.93314e-12
HORVU7Hr1G088300	NAC domain containing protein 75	NA	NA	2.36641	2.57355	0.996361	2.58294	0.00979612	0.0315154
HORVU1Hr1G023460	gibberellin 2-oxidase 6	gibberellin 2-oxidase 6	Encodes a gibberellin 2-oxidase that acts on C19 gibberellins but not C20 gibberellins.	17.1048	2.57265	0.582474	4.41676	1.00192e-05	6.96656e-05
HORVU4Hr1G062410	unknown function	NA	NA	12856.2	2.57134	0.171472	14.9957	7.83604e-51	1.04892e-48
HORVU5Hr1G067570	Protein disulfide isomerase-like 2-3	PDI-like 2-2	Encodes a protein disulfide isomerase-like (PDIL) protein, a member of a multigene family within the thioredoxin (TRX) superfamily. Transcript levels for this gene are up-regulated in response to three different chemical inducers of ER stress (dithiothreitol, beta-mercaptoethanol, and tunicamycin). AtIRE1-2 does not appear to be required for this response, but the atbzip60 mutant has a diminished…	24636.2	2.57123	0.151608	16.9597	1.63211e-64	3.75928e-62
HORVU3Hr1G005970	unknown function	0	0	2501.83	2.57103	0.219785	11.698	1.30568e-31	7.87317e-30
HORVU6Hr1G063510	unknown function	NA	NA	285.781	2.5707	0.210522	12.2111	2.71167e-34	1.86369e-32
HORVU2Hr1G006540	HXXXD-type acyl-transferase family protein	HXXXD-type acyl-transferase family protein	0	10.0211	2.57054	0.884618	2.90582	0.00366295	0.0136239
HORVU7Hr1G043470	receptor-like kinase 902	receptor-like kinase 902	Encodes a receptor-like kinase found at the cell surface of various tissues. Its function remains unknown.	748.768	2.56815	0.185559	13.8401	1.45933e-43	1.45178e-41
HORVU2Hr1G071890	Desiccation-related protein PCC13-62	0	0	48.4477	2.56736	0.468197	5.4835	4.16984e-08	4.27124e-07
HORVU6Hr1G085210	Protein of Unknown Function (DUF239)	Protein of Unknown Function (DUF239)	0	306.449	2.56589	0.281507	9.11485	7.87759e-20	2.32571e-18
HORVU2Hr1G034310	Bifunctional inhibitor/lipid-transfer protein/seed storage 2S albumin superfamily protein	NA	NA	3.59611	2.56417	0.969454	2.64497	0.00816991	0.0269976
HORVU3Hr1G104740	Retrotransposon protein, putative, Ty1-copia subclass	NA	NA	4.09609	2.56325	0.921128	2.78273	0.00539032	0.018967
HORVU1Hr1G000570	undescribed protein	NA	NA	4.07105	2.56298	0.928242	2.76111	0.00576044	0.0200732
HORVU3Hr1G014400	Protein phosphatase 2C 35	NA	NA	2.33569	2.5629	0.996466	2.57199	0.0101117	0.0323925
HORVU4Hr1G025350	undescribed protein	NA	NA	2.33569	2.5629	0.996466	2.57199	0.0101117	0.0323925
HORVU7Hr1G020780	early nodulin-related	early nodulin-related	0	56.5902	2.56217	0.430678	5.94915	2.69535e-09	3.20074e-08
HORVU3Hr1G082580	Protein NRT1/ PTR FAMILY 5.10	Major facilitator superfamily protein	0	913.269	2.56022	0.271452	9.43157	4.03982e-21	1.31407e-19
HORVU2Hr1G002100	undescribed protein	NA	NA	2.41877	2.55968	0.996547	2.56855	0.0102126	0.0326585
HORVU4Hr1G053970	Protein phosphatase 2C family protein	Protein phosphatase 2C family protein	0	34.7251	2.55734	0.467082	5.47514	4.37171e-08	4.4655e-07
HORVU1Hr1G053300	expansin B2	expansin B2	member of BETA-EXPANSINS. Naming convention from the Expansin Working Group (Kende et al, 2004. Plant Mol Bio)	2.35285	2.55665	0.996505	2.56562	0.0102992	0.032866
HORVU5Hr1G041110	undescribed protein	NA	NA	48.5169	2.55488	0.437939	5.83388	5.41535e-09	6.19205e-08
HORVU4Hr1G012690	undescribed protein	NA	NA	11.7999	2.55398	0.81417	3.13692	0.00170734	0.00705877
HORVU6Hr1G093580	undescribed protein	NA	NA	3.23821	2.5538	0.96337	2.6509	0.00802779	0.0266208
HORVU1Hr1G059090	Protein phosphatase 2C family protein	Protein phosphatase 2C family protein	0	851.714	2.55343	0.242427	10.5328	6.10206e-26	2.73704e-24
HORVU1Hr1G027360	Senescence-associated protein, putative	NA	NA	10.4141	2.55307	0.746323	3.42086	0.000624237	0.00293057
HORVU1Hr1G055560	unknown function	0	0	58.0315	2.55251	0.373268	6.83828	8.01486e-12	1.26962e-10
HORVU3Hr1G110070	Protein of Unknown Function (DUF239)	Protein of Unknown Function (DUF239)	0	47.8025	2.54872	0.418934	6.08381	1.1736e-09	1.45024e-08
HORVU7Hr1G020880	early nodulin-related	early nodulin-related	0	11.2029	2.54665	0.728363	3.4964	0.000471588	0.00228621
HORVU3Hr1G034460	purple acid phosphatase 15	purple acid phosphatase 15	Encodes PAP15, a purple acid phosphatase with phytase activity. Expression of PAP15 is developmentally and temporally regulated, with strong expression at the early stages of seedling growth and pollen germination. The expression is also organ/tissue-specific, with strongest expression in the vasculature, pollen grains, and roots. Recombinant PAP protein exhibits broad substrate specificity with …	134.051	2.54637	0.287681	8.85136	8.64584e-19	2.38971e-17
HORVU3Hr1G110110	UDP-Glycosyltransferase superfamily protein	UDP-glucosyl transferase 78D2	The At5g17050 encodes a anthocyanidin 3-O-glucosyltransferase which specifically glucosylates the 3-position of the flavonoid C-ring. Anthocyanidins such as cyanidin and pelargonidin as well as flavonols such as kaempferol and quercetin are accepted substrates.	2.4299	2.54585	0.996811	2.554	0.0106494	0.0338397
HORVU4Hr1G087980	zinc finger protein 4	C2H2 and C2HC zinc fingers superfamily protein	0	7.74238	2.54447	0.769859	3.30511	0.000949397	0.00424654
HORVU3Hr1G089690	IQ-domain 13	IQ-domain 13	0	5.35005	2.5438	0.883008	2.88084	0.00396617	0.0145988
HORVU2Hr1G045340	isocitrate lyase	isocitrate lyase	Encodes a glyoxylate cycle enzyme isocitrate lyase (ICL).	274.432	2.54332	0.242749	10.4772	1.09965e-25	4.83903e-24
HORVU7Hr1G048090	Peroxidase superfamily protein	Peroxidase superfamily protein	0	21.4953	2.54201	0.603227	4.21402	2.50865e-05	0.00016213
HORVU1Hr1G010300	Protein of Unknown Function (DUF239)	NA	NA	143.315	2.53935	0.317559	7.99647	1.28039e-15	2.77893e-14
HORVU5Hr1G040130	undescribed protein	NA	NA	50.5101	2.53899	0.402191	6.3129	2.73854e-10	3.64669e-09
HORVU6Hr1G047100	RNA-directed DNA polymerase (Reverse transcriptase) domain containing protein	NA	NA	4.38978	2.53725	0.925913	2.74027	0.00613896	0.0211872
HORVU5Hr1G045640	NAC domain protein,	NAC (No Apical Meristem) domain transcriptional regulator superfamily protein	Transcriptional activator of the NAC gene family, with CUC1 redundantly required for embryonic apical meristem formation, cotyledon separation and expression of STM. Proper timing of CUC2 expression is required to maintain the phyllotactic pattern initiated in the meristem. CUC2 expression in leaf sinus region is required for serration and the extent of serration is modulated by mir164A mediated …	1090.36	2.53636	0.157089	16.146	1.21174e-58	2.12196e-56
HORVU5Hr1G074580	undescribed protein	NA	NA	2.18132	2.53599	0.996546	2.54478	0.0109346	0.0345269
HORVU7Hr1G078370	undescribed protein	NA	NA	11.3431	2.53354	0.68109	3.71983	0.000199353	0.00106495
HORVU7Hr1G116830	1-aminocyclopropane-1-carboxylate oxidase 1	ACC oxidase 1	encodes a protein whose sequence is similar to 1-aminocyclopropane-1-carboxylate oxidase	7.66865	2.53289	0.767342	3.30087	0.00096387	0.00430299
HORVU1Hr1G066970	Potassium transporter family protein	high affinity K+ transporter 5	Encodes a protein of the KUP/HAK/KT potassium channel class that is upregulated in the roots by K levels.	2027.65	2.5328	0.255108	9.92836	3.13356e-23	1.19043e-21
HORVU0Hr1G023980	RRNA intron-encoded homing endonuclease	NA	NA	12.7331	2.53165	0.668361	3.78785	0.000151954	0.000836158
HORVU3Hr1G094370	Chromosome 3B, genomic scaffold, cultivar Chinese Spring	Nucleotide-diphospho-sugar transferase family protein	0	15.1615	2.53137	0.766115	3.30417	0.000952594	0.00425786
HORVU7Hr1G090530	Chromosome 3B, genomic scaffold, cultivar Chinese Spring	NA	NA	23.0645	2.52891	0.540937	4.67506	2.93874e-06	2.25901e-05
HORVU3Hr1G072210	undescribed protein	NA	NA	256.041	2.52876	0.296479	8.52929	1.47255e-17	3.69467e-16
HORVU5Hr1G036020	undescribed protein	NA	NA	34.6498	2.52536	0.494323	5.10872	3.24342e-07	2.90555e-06
HORVU6Hr1G081850	Subtilisin-like protease	Subtilase family protein	Encodes a protein with similarity to serine protease, subtilisin, that is upregulated during senescence and expressed in the arial portions of the plant.Loss of function mutations have increased branch number but normal silique length and seed set and therefore have increased fertility.	703.074	2.52302	0.305328	8.26333	1.4167e-16	3.31692e-15
HORVU2Hr1G064640	cytochrome P450, family 718	#N/A	#N/A	27.2598	2.52134	0.524	4.81171	1.49643e-06	1.20921e-05
HORVU4Hr1G042300	undescribed protein	NA	NA	54.2741	2.51972	0.443458	5.68198	1.33141e-08	1.44606e-07
HORVU7Hr1G110790	TRICHOME BIREFRINGENCE-LIKE 5	TRICHOME BIREFRINGENCE-LIKE 5	Encodes a member of the TBL (TRICHOME BIREFRINGENCE-LIKE) gene family containing a plant-specific DUF231 (domain of unknown function) domain. TBL gene family has 46 members, two of which (TBR/AT5G06700 and TBL3/AT5G01360) have been shown to be involved in the synthesis and deposition of secondary wall cellulose, presumably by influencing the esterification state of pectic polymers. A nomenclature…	2.30292	2.51926	0.996866	2.52718	0.0114981	0.035982
HORVU5Hr1G065960	Protein of unknown function (DUF1666)	Protein of unknown function (DUF1666)	0	277.929	2.51803	0.212455	11.8521	2.09986e-32	1.29993e-30
HORVU2Hr1G032670	Glycerophosphoryl diester phosphodiesterase	PLC-like phosphodiesterases superfamily protein	Encodes a member of the glycerophosphodiester phosphodiesterase (GDPD) family.	69.3028	2.51616	0.369142	6.81624	9.34537e-12	1.46585e-10
HORVU4Hr1G016730	Carboxypeptidase Y	serine carboxypeptidase-like 42	0	559.351	2.5138	0.203917	12.3275	6.43907e-35	4.59854e-33
HORVU5Hr1G069120	undescribed protein	NA	NA	4.14657	2.51361	0.922245	2.72553	0.00641974	0.0219973
HORVU1Hr1G068380	Leucine-rich repeat receptor-like protein kinase family protein	Leucine-rich repeat (LRR) family protein	0	47623.9	2.51349	0.211665	11.8749	1.5989e-32	9.99486e-31
HORVU1Hr1G023730	CCR4-NOT transcription complex subunit 3	transcription regulator NOT2/NOT3/NOT5 family protein	0	2.98596	2.51244	0.968886	2.59313	0.00951074	0.0307293
HORVU1Hr1G012950	Bifunctional inhibitor/lipid-transfer protein/seed storage 2S albumin superfamily protein	Bifunctional inhibitor/lipid-transfer protein/seed storage 2S albumin superfamily protein	0	67.1174	2.51071	0.45999	5.45818	4.81049e-08	4.89025e-07
HORVU7Hr1G048470	Glycosyltransferase family 61 protein	Glycosyltransferase family 61 protein	0	157.924	2.51069	0.307048	8.17686	2.91332e-16	6.63268e-15
HORVU5Hr1G123160	DERLIN-2.2	DERLIN-2.2	0	7436.96	2.51039	0.192161	13.064	5.28788e-39	4.38946e-37
HORVU4Hr1G054200	Adenine nucleotide alpha hydrolases-like superfamily protein	Adenine nucleotide alpha hydrolases-like superfamily protein	0	1171.07	2.50886	0.255816	9.80726	1.04778e-22	3.8215e-21
HORVU7Hr1G105990	Bifunctional inhibitor/lipid-transfer protein/seed storage 2S albumin superfamily protein	NA	NA	7.513	2.50881	0.765498	3.27735	0.00104785	0.00462943
HORVU2Hr1G017090	Serine/threonine-protein kinase	receptor kinase 3	encodes a putative receptor-like serine/threonine protein kinases that is similar to Brassica self-incompatibility (S) locus. Expressed in root. Shoot expression limited to limited to the root-hypocotyl transition zone and at the base of lateral roots as well as in axillary buds, and pedicels.	3.96745	2.50723	0.979699	2.55919	0.0104917	0.0334008
HORVU2Hr1G059740	undescribed protein	NA	NA	6.54533	2.50162	0.871368	2.87091	0.00409294	0.0149862
HORVU6Hr1G093880	undescribed protein	NA	NA	2.15303	2.49813	0.996872	2.50596	0.0122118	0.0378678
HORVU5Hr1G123200	unknown function	NA	NA	4069.47	2.49651	0.272457	9.16294	5.05007e-20	1.51366e-18
HORVU1Hr1G025280	Protein kinase superfamily protein	NSP-interacting kinase 3	0	1789.23	2.49613	0.155267	16.0763	3.73909e-58	6.50322e-56
HORVU5Hr1G106710	Protein kinase superfamily protein	Protein kinase superfamily protein	0	8.97327	2.49321	0.712537	3.49906	0.000466894	0.00226596
HORVU3Hr1G026310	undescribed protein	NA	NA	2.78204	2.4916	0.997303	2.49834	0.0124778	0.0384872
HORVU6Hr1G027330	Pectate lyase family protein	Pectate lyase family protein	0	307.075	2.48698	0.246157	10.1032	5.34526e-24	2.13535e-22
HORVU5Hr1G078680	Auxenochlorella protothecoides strain 0710 contig1325, whole genome shotgun sequence	NA	NA	11.118	2.48588	0.808539	3.07453	0.00210834	0.00846616
HORVU0Hr1G017350	H(+)-ATPase 6	H(+)-ATPase 6	0	2.89955	2.48462	0.970134	2.56111	0.0104339	0.0332375
HORVU2Hr1G041910	unknown function	0	0	4.02113	2.48333	0.941465	2.63773	0.00834632	0.0274881
HORVU3Hr1G019590	myb domain protein 37	#N/A	#N/A	40.2161	2.48296	0.426525	5.82138	5.83639e-09	6.63491e-08
HORVU3Hr1G001930	Chromosome 3B, genomic scaffold, cultivar Chinese Spring	NA	NA	42435.9	2.48137	0.151914	16.3341	5.64982e-60	1.09431e-57
HORVU2Hr1G080350	Transmembrane amino acid transporter family protein	Transmembrane amino acid transporter family protein	0	373.401	2.48107	0.26789	9.26154	2.01511e-20	6.22225e-19
HORVU5Hr1G015350	undescribed protein	NA	NA	60.4834	2.47919	0.490471	5.05472	4.31033e-07	3.80008e-06
HORVU5Hr1G015990	Macaca fascicularis brain cDNA clone: QflA-19312, similar to human similar to rRNA intron-encoded homing endonuclease(LOC391446), mRNA, RefSeq: XM_372959.1	NA	NA	11.3936	2.47822	0.698666	3.54708	0.000389525	0.00193341
HORVU2Hr1G121440	Cathepsin B-like cysteine proteinase	Granulin repeat cysteine protease family protein	cysteine proteinase precursor-like protein/ dehydration stress-responsive gene (RD21). Has been shown to have peptide ligase activity and protease activity in vitro. RD21 is involved in immunity to the necrotrophic fungal pathogen Botrytis cinerea.	3931.74	2.47788	0.173181	14.308	1.94908e-46	2.21476e-44
HORVU1Hr1G044390	undescribed protein	NA	NA	2.05191	2.47754	0.996964	2.48509	0.0129519	0.0397241
HORVU2Hr1G111950	undescribed protein	NA	NA	7.44836	2.47625	0.777258	3.18588	0.00144314	0.0061158
HORVU4Hr1G075370	undescribed protein	NA	NA	410.605	2.47596	0.349389	7.08654	1.37503e-12	2.32202e-11
HORVU1Hr1G082620	LRR receptor-like serine/threonine-protein kinase EFR	NA	NA	5.57478	2.47377	0.858862	2.88028	0.00397319	0.0146225
HORVU7Hr1G092580	undescribed protein	NA	NA	4.04788	2.47344	0.924719	2.6748	0.00747739	0.0251021
HORVU4Hr1G086700	LOB domain-containing protein 41	LOB domain-containing protein 41	0	641.251	2.47333	0.293863	8.41663	3.87485e-17	9.43508e-16
HORVU1Hr1G026980	Auxenochlorella protothecoides strain 0710 contig1325, whole genome shotgun sequence	NA	NA	20.0981	2.46826	0.670576	3.6808	0.000232505	0.00122113
HORVU3Hr1G014810	BRCT domain-containing protein	zinc finger (C3HC4-type RING finger) family protein / BRCT domain-containing protein	0	2.16084	2.46679	0.997162	2.47381	0.013368	0.0407803
HORVU6Hr1G037440	undescribed protein	NA	NA	2.16084	2.46679	0.997162	2.47381	0.013368	0.0407803
HORVU6Hr1G086500	undescribed protein	NA	NA	8.95221	2.46549	0.775455	3.17941	0.00147577	0.00623138
HORVU2Hr1G072930	RRNA intron-encoded homing endonuclease	NA	NA	78.1189	2.46439	0.382279	6.44657	1.14409e-10	1.5958e-09
HORVU7Hr1G057330	Chaperone protein DnaJ	Chaperone DnaJ-domain superfamily protein	0	144.809	2.4642	0.323068	7.62749	2.39372e-14	4.71134e-13
HORVU5Hr1G049480	undescribed protein	NA	NA	13.2454	2.4642	0.671024	3.6723	0.000240381	0.00125733
HORVU7Hr1G075970	Endoglucanase 19	cellulase 2	Encodes a protein with similarity to endo-1,4-b-glucanases and is a member of Glycoside Hydrolase Family 9. CEL2 is induced by nemotodes and is expressed in syncitia induced by Heterodera schachtii.May be involved in the development and function of syncitia.	5.81997	2.46387	0.887162	2.77725	0.00548208	0.0192549
HORVU5Hr1G029320	unknown function	NA	NA	2.87459	2.46321	0.971833	2.5346	0.0112576	0.0353636
HORVU3Hr1G011680	undescribed protein	NA	NA	11235.9	2.46288	0.231468	10.6403	1.93602e-26	8.93469e-25
HORVU1Hr1G008930	Germin-like protein 9-3	germin-like protein subfamily 2 member 2 precursor	Encodes a plasodesmata-located protein involved in regulating primary root growth by controlling phloem-mediated allocation of resources between the primary and lateral root meristems.	2.06215	2.46248	0.99709	2.46967	0.0135239	0.0411674
HORVU5Hr1G103460	Dehydrin Rab15	NA	NA	2.06215	2.46248	0.99709	2.46967	0.0135239	0.0411674
HORVU7Hr1G085340	Chromosome 3B, genomic scaffold, cultivar Chinese Spring	NA	NA	2.06215	2.46248	0.99709	2.46967	0.0135239	0.0411674
HORVU6Hr1G075040	undescribed protein	NA	NA	7.9288	2.46242	0.800702	3.07532	0.00210273	0.00844761
HORVU2Hr1G038730	undescribed protein	NA	NA	23.8327	2.4618	0.559014	4.40383	1.06357e-05	7.34805e-05
HORVU7Hr1G005270	cellulose synthase-like D3	cellulose synthase-like D3	encodes a cellulose synthase like protein. mutations initiate root hairs that rupture at their tip soon after initiation. is required for the synthesis of a noncellulosic wall polysaccharide.	6132.38	2.46152	0.221409	11.1175	1.03111e-28	5.34736e-27
HORVU5Hr1G070410	Protein of Unknown Function (DUF239)	NA	NA	14.0881	2.46015	0.606641	4.05537	5.00561e-05	0.000305387
HORVU2Hr1G028590	undescribed protein	NA	NA	2.17351	2.45966	0.997179	2.46662	0.0136394	0.0414329
HORVU1Hr1G005380	undescribed protein	NA	NA	2.17351	2.45966	0.997179	2.46662	0.0136394	0.0414329
HORVU6Hr1G061300	Trihelix transcription factor GT-2	Duplicated homeodomain-like superfamily protein	encodes a plant trihelix DNA-binding protein	1535.44	2.45932	0.169093	14.5442	6.35904e-48	7.70529e-46
HORVU2Hr1G045570	undescribed protein	NA	NA	11.6977	2.45865	0.681856	3.60582	0.000311163	0.00158382
HORVU5Hr1G015600	Cytochrome P450 likeTBP	NA	NA	99.3244	2.45742	0.402912	6.09915	1.06634e-09	1.32308e-08
HORVU7Hr1G113830	WRKY family transcription factor	WRKY DNA-binding protein 40	Pathogen-induced transcription factor. Binds W-box sequences in vitro. Forms protein complexes with itself and with WRKY40 and WRKY60. Coexpression with WRKY18 or WRKY60 made plants more susceptible to both P. syringae and B. cinerea. WRKY18, WRKY40, and WRKY60 have partially redundant roles in response to the hemibiotrophic bacterial pathogen Pseudomonas syringae and the necrotrophic fungal path…	2.04167	2.45432	0.997131	2.46138	0.0138403	0.041921
HORVU3Hr1G006520	undescribed protein	NA	NA	2.04167	2.45432	0.997131	2.46138	0.0138403	0.041921
HORVU0Hr1G029340	Macaca fascicularis brain cDNA clone: QflA-19312, similar to human similar to rRNA intron-encoded homing endonuclease(LOC391446), mRNA, RefSeq: XM_372959.1	NA	NA	7.88321	2.45365	0.820192	2.99156	0.00277561	0.0107619
HORVU1Hr1G053510	GRAS family transcription factor	GRAS family transcription factor	Belongs to one of the LOM (LOST MERISTEMS) genes: AT2G45160 (LOM1), AT3G60630 (LOM2) and AT4G00150 (LOM3). LOM1 and LOM2 promote cell differentiation at the periphery of shoot meristems and help to maintain their polar organization.	134.195	2.45295	0.271018	9.05087	1.41832e-19	4.14426e-18
HORVU5Hr1G109840	sterol methyltransferase 1	sterol methyltransferase 1	SMT1 controls the level of cholesterol in plants	19.7436	2.45215	0.527172	4.65151	3.29507e-06	2.51328e-05
HORVU6Hr1G030770	3B chromosome, clone BAC TA3B63C11, 2 unordered pieces	NA	NA	29.2544	2.45175	0.457179	5.36279	8.19464e-08	8.12694e-07
HORVU7Hr1G054000	Chromosome 3B, genomic scaffold, cultivar Chinese Spring	Nucleotide-diphospho-sugar transferase family protein	0	114.683	2.45043	0.283442	8.64525	5.36866e-18	1.39492e-16
HORVU2Hr1G059290	unknown function	NA	NA	4.628	2.4501	0.903677	2.71126	0.0067028	0.0228525
HORVU5Hr1G096420	WRKY DNA-binding protein 57	WRKY DNA-binding protein 57	Encodes WRKY57, a member of the WRKY Transcription Factor. Activation of WRKY57 confers drought tolerance.	7.57696	2.44963	0.797745	3.07069	0.00213562	0.00855956
HORVU2Hr1G048130	Leucine-rich repeat protein kinase family protein	Leucine-rich repeat protein kinase family protein	0	43.277	2.44944	0.470769	5.20305	1.96045e-07	1.82464e-06
HORVU2Hr1G082080	Zinc transporter 8	zinc transporter of Arabidopsis thaliana	Encodes a member of the zinc transporter (ZAT) and cation diffusion facilitator (CDF) families. It is expressed throughout the plant, especially in dividing, differentiating and expanding cells. The protein is localized to the vacuolar membrane. Mediates Zn ion homeostasis.	101.399	2.44828	0.368554	6.64294	3.07485e-11	4.55474e-10
HORVU7Hr1G080190	ADP-ribosylation factor 3	Ras-related small GTP-binding family protein	0	163.622	2.4462	0.365754	6.6881	2.26081e-11	3.40614e-10
HORVU6Hr1G031840	undescribed protein	NA	NA	2.19847	2.44521	0.997256	2.45194	0.0142089	0.0428119
HORVU3Hr1G005890	unknown function	0	0	17.6325	2.44127	0.631459	3.86607	0.000110601	0.000625607
HORVU4Hr1G021710	F-box family protein	NA	NA	4.55132	2.43958	0.963418	2.53221	0.0113346	0.035566
HORVU2Hr1G090330	Pectin acetylesterase 3	Pectinacetylesterase family protein	Encodes a pectin acetylesterase that removes cell wall acetate associated with pectin formation in Arabidopsis leaves.	251.882	2.43888	0.271231	8.99188	2.43026e-19	6.97357e-18
HORVU7Hr1G034180	UDP-Glycosyltransferase superfamily protein	UDP-Glycosyltransferase superfamily protein	0	20.1968	2.43698	0.722681	3.37214	0.000745874	0.00343352
HORVU1Hr1G052290	expansin-like A1	expansin-like A1	member of EXPANSIN-LIKE. Naming convention from the Expansin Working Group (Kende et al, 2004. Plant Mol Bio)	66.1928	2.43641	0.438303	5.55874	2.71733e-08	2.85079e-07
HORVU7Hr1G041580	undescribed protein	NA	NA	2.71855	2.43636	0.99728	2.44301	0.0145655	0.0436541
HORVU6Hr1G001950	Heat shock 70 kDa protein 17	heat shock protein 70 (Hsp 70) family protein	0	7.42463	2.43602	0.794395	3.06651	0.00216573	0.0086531
HORVU0Hr1G016350	Protein of unknown function, DUF584	Protein of unknown function, DUF584	0	18.0609	2.43595	0.597151	4.0793	4.51724e-05	0.000278361
HORVU7Hr1G052750	Cytochrome b561 and DOMON domain-containing protein	Auxin-responsive family protein	0	2240.31	2.4359	0.142638	17.0776	2.17974e-65	5.25748e-63
HORVU7Hr1G111010	unknown function	NA	NA	5.69361	2.43542	0.852414	2.85708	0.00427553	0.0155428
HORVU2Hr1G122760	Heat shock 70 kDa protein C	Heat shock protein 70 (Hsp 70) family protein	Luminal binding protein (BiP2) involved in polar nuclei fusion during proliferation of endosperm nuclei.	80.4719	2.43278	0.305876	7.95349	1.81333e-15	3.89593e-14
HORVU7Hr1G000430	undescribed protein	NA	NA	17.7769	2.43231	0.572874	4.2458	2.17814e-05	0.000142617
HORVU2Hr1G096890	UDP-Glycosyltransferase superfamily protein	UDP-glucosyl transferase 74D1	Encodes an auxin glycosyltransferase that is likely to be involved in regulation of auxin by glycosylation.	2108.15	2.4319	0.198708	12.2386	1.93411e-34	1.34009e-32
HORVU5Hr1G069910	purine permease 3	purine permease 3	Member of a family of proteins related to PUP1, a purine transporter. May be involved in the transport of purine and purine derivatives such as cytokinins, across the plasma membrane.	225.332	2.43183	0.215451	11.2872	1.51857e-29	8.2257e-28
HORVU2Hr1G036440	Heat shock 70 kDa protein 17	heat shock protein 70 (Hsp 70) family protein	0	46.709	2.43074	0.396503	6.13044	8.76372e-10	1.09888e-08
HORVU7Hr1G084390	Cytochrome P450 superfamily protein	Cytochrome P450 superfamily protein	Encodes a member of the cytochrome p450 family that serves as a control point between multiple photoreceptor systems and brassinosteroid signal transduction. Involved in brassinolide metabolism. Mediates response to a variety of light signals including hypocotyl elongation and cotyledon expansion.	772.838	2.42947	0.19091	12.7257	4.25745e-37	3.29849e-35
HORVU4Hr1G076420	NAD(P)H dehydrogenase (quinone)	Quinone reductase family protein	0	255.114	2.42925	0.251185	9.67117	3.99788e-22	1.40403e-20
HORVU2Hr1G087460	Nuclear transcription factor Y subunit B-3	#N/A	#N/A	2.00647	2.42907	0.997243	2.43578	0.0148597	0.0443621
HORVU1Hr1G013870	Peptide-N4-(N-acetyl-beta-glucosaminyl)asparagine amidase A protein	Peptide-N4-(N-acetyl-beta-glucosaminyl)asparagine amidase A protein	0	20.0591	2.42889	0.557594	4.35603	1.32444e-05	9.00584e-05
HORVU6Hr1G088230	undescribed protein	NA	NA	11.0842	2.42857	0.715603	3.39374	0.000689453	0.00320495
HORVU1Hr1G071830	undescribed protein	NA	NA	12.0936	2.42622	0.756349	3.2078	0.00133752	0.00571752
HORVU6Hr1G078640	2-oxoglutarate (2OG) and Fe(II)-dependent oxygenase superfamily protein	2-oxoglutarate (2OG) and Fe(II)-dependent oxygenase superfamily protein	encodes a protein whose sequence is similar to flavanone 3 hydroxylase from Malus.	7.39724	2.42525	0.800452	3.02985	0.00244672	0.00962537
HORVU4Hr1G086520	FAD-binding Berberine family protein	FAD-binding Berberine family protein	0	24.4225	2.42484	0.50359	4.8151	1.47123e-06	1.18959e-05
HORVU7Hr1G090170	undescribed protein	NA	NA	10.3777	2.42203	0.734817	3.29611	0.000980345	0.00436587
HORVU1Hr1G026940	Senescence-associated protein, putative	NA	NA	62.1698	2.42173	0.431801	5.60844	2.04153e-08	2.17121e-07
HORVU2Hr1G102790	Leucine-rich repeat receptor-like protein kinase family protein	Leucine-rich repeat protein kinase family protein	0	85.7835	2.42077	0.33549	7.21562	5.36868e-13	9.36936e-12
HORVU5Hr1G015620	BnaAnng21760D protein	NA	NA	2.88402	2.42074	0.968331	2.49992	0.0124223	0.0383715
HORVU1Hr1G076310	Protein of unknown function, DUF584	NA	NA	35.1653	2.42067	0.511328	4.73409	2.20035e-06	1.73096e-05
HORVU5Hr1G036800	undescribed protein	NA	NA	358.954	2.41905	0.251285	9.62672	6.1668e-22	2.1364e-20
HORVU1Hr1G070300	BnaA10g28010D protein	0	0	68.3448	2.41905	0.35265	6.85962	6.90438e-12	1.10121e-10
HORVU6Hr1G079150	Adenine nucleotide alpha hydrolases-like superfamily protein	Adenine nucleotide alpha hydrolases-like superfamily protein	0	25.2023	2.41841	0.523109	4.62315	3.7795e-06	2.84987e-05
HORVU6Hr1G003660	undescribed protein	NA	NA	6.03638	2.4171	0.872378	2.7707	0.00559356	0.0195798
HORVU6Hr1G008880	Heat shock 70 kDa protein C	heat shock protein 70 (Hsp 70) family protein	Encodes the luminal binding protein BiP, an ER-localized member of the HSP70 family. BiP is composed of an N-terminal ATP binding domain and a C-terminal domain that binds to hydrophobic patches on improperly/incompletely folded proteins in an ATP-dependent manner. Involved in polar nuclei fusion during proliferation of endosperm nuclei.	173930	2.41667	0.2383	10.1413	3.62303e-24	1.46104e-22
HORVU1Hr1G037760	Divalent ion symporter	Divalent ion symporter	0	166.645	2.41592	0.273619	8.8295	1.05142e-18	2.88429e-17
HORVU1Hr1G038500	Xyloglucan galactosyltransferase KATAMARI1 homolog	Exostosin family protein	Encodes a xyloglucan galactosyltransferase located in the membrane of Golgi stacks that is involved in the biosynthesis of fucose. It is also involved in endomembrane organization. It is suggested that it is a dual-function protein that is responsible for actin organization and the synthesis of cell wall materials.	1458.52	2.4158	0.239783	10.0749	7.13088e-24	2.81786e-22
HORVU2Hr1G033340	Sterol 3-beta-glucosyltransferase	UDP-Glycosyltransferase superfamily protein	encodes a 3beta-hydroxy sterol UDP-glucosyltransferase. ugt80a2 mutant plants have reduced steryl glycoside and acyl steryl glycoside levels and reduced seed size. ugt80a2/b1 double mutants have normal levels of celluose and normal cold stress tolerance.	222.944	2.41541	0.285004	8.47502	2.35043e-17	5.77822e-16
HORVU2Hr1G098700	undescribed protein	NA	NA	8.43154	2.41479	0.794759	3.03839	0.00237843	0.00940445
HORVU6Hr1G004960	undescribed protein	NA	NA	10.0653	2.41346	0.751799	3.21025	0.00132619	0.00567759
HORVU2Hr1G073710	undescribed protein	NA	NA	7.22301	2.41206	0.803345	3.00252	0.00267753	0.0104148
HORVU2Hr1G019310	undescribed protein	NA	NA	54.3547	2.41182	0.368073	6.55257	5.65556e-11	8.14166e-10
HORVU6Hr1G006550	undescribed protein	NA	NA	2.70499	2.41148	0.997202	2.41824	0.0155956	0.0461657
HORVU2Hr1G063220	Cytochrome P450 superfamily protein	#N/A	#N/A	9.91515	2.40778	0.771697	3.12012	0.00180779	0.00740109
HORVU2Hr1G116860	undescribed protein	NA	NA	2.60719	2.40754	0.997205	2.41428	0.0157662	0.0466004
HORVU4Hr1G090650	Protein phosphatase 2C family protein	pol-like 5	Encodes a protein phosphatase 2C like gene, similar to POL. Involved in leaf development. Knockout mutants have abnormally shaped leaves.	113.112	2.40715	0.330516	7.28301	3.26445e-13	5.83651e-12
HORVU3Hr1G083740	myb-like transcription factor family protein	Homeodomain-like transcriptional regulator	0	42.4465	2.40715	0.477139	5.04497	4.53604e-07	3.9867e-06
HORVU1Hr1G036390	Mutator protein	NA	NA	29.998	2.4069	0.601818	3.99937	6.35102e-05	0.000379651
HORVU5Hr1G047510	Adenine nucleotide alpha hydrolases-like superfamily protein	Adenine nucleotide alpha hydrolases-like superfamily protein	0	3.13504	2.40672	0.975386	2.46746	0.0136076	0.0413731
HORVU5Hr1G123540	receptor kinase 1	cysteine-rich RLK (RECEPTOR-like protein kinase) 19	Encodes a cysteine-rich receptor-like protein kinase.	13.2338	2.40608	0.662383	3.63246	0.000280735	0.00144563
HORVU3Hr1G065220	undescribed protein	NA	NA	65.3313	2.40568	0.402128	5.98238	2.19903e-09	2.63215e-08
HORVU3Hr1G083410	undescribed protein	NA	NA	3.03148	2.40282	0.974848	2.46481	0.0137086	0.0416009
HORVU7Hr1G052590	undescribed protein	NA	NA	10.6745	2.40281	0.701532	3.42509	0.000614588	0.00289164
HORVU5Hr1G006910	2-aminoethanethiol dioxygenase	Protein of unknown function (DUF1637)	0	27.8339	2.40178	0.615316	3.90332	9.48825e-05	0.00054526
HORVU6Hr1G025940	protein kinase family protein	CBL-interacting protein kinase 2	Encodes CBL-interacting protein kinase 2 (CIPK2).	24.4307	2.40042	0.521562	4.60236	4.17738e-06	3.12107e-05
HORVU5Hr1G057330	aminopeptidase M1	aminopeptidase M1	encodes an aminopeptidase, a ortholog of mouse microsomal AP (EC 3.4.11.2).	1582.7	2.40036	0.170758	14.057	6.97391e-45	7.36785e-43
HORVU5Hr1G049500	undescribed protein	NA	NA	5.45516	2.39897	0.889152	2.69804	0.00697482	0.0236713
HORVU5Hr1G108770	translation initiation factor 3 (IF-3) family protein	translation initiation factor 3 (IF-3) family protein	0	6.08746	2.39873	0.835669	2.87043	0.00409909	0.0150016
HORVU1Hr1G026920	Senescence-associated protein	NA	NA	175.697	2.39413	0.345597	6.92751	4.28299e-12	6.94377e-11
HORVU2Hr1G082480	C2 and GRAM domain-containing protein	C2 calcium/lipid-binding and GRAM domain containing protein	0	191.879	2.39337	0.363785	6.57908	4.7336e-11	6.87636e-10
HORVU1Hr1G049170	undescribed protein	NA	NA	8.8989	2.39214	0.743067	3.21928	0.00128514	0.00552595
HORVU4Hr1G039990	undescribed protein	NA	NA	3.65094	2.39157	0.941963	2.53893	0.0111193	0.0349961
HORVU7Hr1G082370	undescribed protein	NA	NA	11.6836	2.38875	0.716451	3.33415	0.00085561	0.00387655
HORVU6Hr1G080840	undescribed protein	NA	NA	9840.69	2.38772	0.164078	14.5524	5.64294e-48	6.9362e-46
HORVU0Hr1G035460	RRNA intron-encoded homing endonuclease	NA	NA	2.18375	2.38558	0.99729	2.39207	0.0167538	0.0489481
HORVU2Hr1G103950	PH01B019A14.22 protein	NA	NA	48.5665	2.38393	0.464416	5.13319	2.84878e-07	2.58279e-06
HORVU7Hr1G108080	Fusarium graminearum chromosome 2, complete genome	NA	NA	3.5966	2.38243	0.933611	2.55185	0.0107153	0.0340235
HORVU7Hr1G082730	B-cell receptor-associated 31-like	B-cell receptor-associated 31-like	0	10514.9	2.38125	0.146411	16.2641	1.77369e-59	3.35912e-57
HORVU7Hr1G082600	Calcium-dependent lipid-binding (CaLB domain) family protein	Calcium-dependent lipid-binding (CaLB domain) family protein	0	3.96472	2.38118	0.939612	2.53421	0.0112701	0.035394
HORVU4Hr1G062330	unknown function	NA	NA	10.0134	2.38089	0.70174	3.39284	0.000691719	0.00321373
HORVU1Hr1G029510	RING/U-box superfamily protein	RING/U-box superfamily protein	E3 ligase-like protein induced by chitin oligomers.	3.82758	2.38008	0.932741	2.5517	0.0107198	0.0340251
HORVU1Hr1G028990	unknown function	NA	NA	10.6373	2.38004	0.701941	3.39065	0.000697259	0.00323581
HORVU5Hr1G095490	unknown function	NA	NA	2.55151	2.37988	0.99707	2.38687	0.0169926	0.0495098
HORVU1Hr1G029180	Late embryogenesis abundant (LEA) hydroxyproline-rich glycoprotein family	Late embryogenesis abundant (LEA) hydroxyproline-rich glycoprotein family	0	1519.23	2.3796	0.205411	11.5846	4.93374e-31	2.87993e-29
HORVU5Hr1G073160	undescribed protein	NA	NA	6.13542	2.37443	0.836403	2.83885	0.00452758	0.0163198
HORVU6Hr1G076340	Glycosyltransferase family 61 protein	Glycosyltransferase family 61 protein	0	381.395	2.37431	0.26245	9.04671	1.47337e-19	4.28552e-18
HORVU3Hr1G049780	Heavy metal transport/detoxification superfamily protein	Heavy metal transport/detoxification superfamily protein	0	3.97504	2.37418	0.941813	2.52086	0.0117068	0.0365251
HORVU2Hr1G036520	AP2-containing protein	NA	NA	49.3553	2.37158	0.424367	5.58851	2.2903e-08	2.42268e-07
HORVU3Hr1G038500	unknown function	0	0	505.168	2.36982	0.218854	10.8283	2.52875e-27	1.21527e-25
HORVU3Hr1G031540	Chromosome 3B, genomic scaffold, cultivar Chinese Spring	NA	NA	119.981	2.36846	0.3659	6.47297	9.60965e-11	1.35217e-09
HORVU5Hr1G075520	undescribed protein	NA	NA	1074.57	2.36731	0.208437	11.3574	6.81203e-30	3.76977e-28
HORVU6Hr1G007010	myb domain protein 86	myb domain protein 86	0	4.15233	2.36662	0.948097	2.49618	0.0125538	0.0386715
HORVU4Hr1G009380	Lariat debranching enzyme	NA	NA	642.474	2.36643	0.300938	7.86349	3.73581e-15	7.86119e-14
HORVU1Hr1G074980	undescribed protein	NA	NA	2.87703	2.36412	0.980146	2.41201	0.0158649	0.0468274
HORVU6Hr1G058710	Hexosyltransferase	NA	NA	2.61577	2.36307	0.974381	2.4252	0.0153	0.0454827
HORVU3Hr1G062320	unknown function	NA	NA	927.708	2.36117	0.169009	13.9706	2.35498e-44	2.42781e-42
HORVU7Hr1G101570	undescribed protein	NA	NA	11.9534	2.35787	0.728986	3.23446	0.00121874	0.00527768
HORVU1Hr1G035330	undescribed protein	NA	NA	5.30322	2.35624	0.890143	2.64704	0.00812009	0.0268711
HORVU7Hr1G097770	undescribed protein	NA	NA	9.97666	2.35405	0.741665	3.174	0.00150354	0.00632775
HORVU7Hr1G016120	undescribed protein	NA	NA	8.04014	2.35358	0.769896	3.05702	0.00223551	0.008893
HORVU5Hr1G015460	RRNA intron-encoded homing endonuclease	NA	NA	21.5675	2.34876	0.653009	3.59683	0.000322115	0.00163112
HORVU7Hr1G101580	Wound-responsive family protein	NA	NA	474.884	2.34852	0.33052	7.10553	1.19859e-12	2.03482e-11
HORVU7Hr1G064190	E3 ubiquitin-protein ligase CHFR	NA	NA	22.6844	2.34812	0.600669	3.90918	9.26117e-05	0.000534011
HORVU1Hr1G027340	Senescence-associated protein	NA	NA	21.1041	2.34751	0.590563	3.97504	7.03689e-05	0.000417429
HORVU7Hr1G020770	early nodulin-related	early nodulin-related	0	6.32102	2.34649	0.837238	2.80266	0.00506835	0.0179776
HORVU7Hr1G029620	unknown function	NA	NA	16.4103	2.34631	0.567152	4.137	3.51873e-05	0.00022153
HORVU6Hr1G038380	undescribed protein	NA	NA	7.24619	2.34517	0.825965	2.8393	0.00452121	0.0163055
HORVU0Hr1G015890	IBR domain-containing protein isoform 3	IBR domain-containing protein	0	12.3894	2.34273	0.644272	3.63625	0.00027664	0.00142713
HORVU7Hr1G049710	undescribed protein	NA	NA	2.57033	2.33958	0.975767	2.39768	0.0164992	0.0483646
HORVU3Hr1G051300	undescribed protein	NA	NA	7.88532	2.33787	0.791464	2.95386	0.00313829	0.0119471
HORVU6Hr1G069900	undescribed protein	NA	NA	88.0946	2.33776	0.299545	7.80439	5.97895e-15	1.23877e-13
HORVU2Hr1G061890	undescribed protein	NA	NA	4.35381	2.33691	0.894964	2.61118	0.00902293	0.0294097
HORVU1Hr1G084230	Gibberellin-regulated family protein	GAST1 protein homolog 4	Encodes gibberellin-regulated protein GASA4. Promotes GA responses and exhibits redox activity.	4796.84	2.33259	0.273606	8.52538	1.52315e-17	3.8104e-16
HORVU7Hr1G049440	undescribed protein	NA	NA	10.2966	2.33246	0.70262	3.31966	0.000901266	0.00406253
HORVU1Hr1G094860	undescribed protein	NA	NA	4.91598	2.3317	0.915959	2.54564	0.0109078	0.0344722
HORVU3Hr1G091230	Bidirectional sugar transporter N3	Nodulin MtN3 family protein	0	118.441	2.32824	0.359531	6.47576	9.43329e-11	1.32809e-09
HORVU5Hr1G110620	undescribed protein	NA	NA	8.39482	2.32745	0.733006	3.17521	0.00149728	0.00630763
HORVU5Hr1G094680	Late embryogenesis abundant protein D-34	Seed maturation protein	0	8.94908	2.3261	0.716597	3.24604	0.00117021	0.00509688
HORVU5Hr1G058720	Macaca fascicularis brain cDNA clone: QflA-19312, similar to human similar to rRNA intron-encoded homing endonuclease(LOC391446), mRNA, RefSeq: XM_372959.1	NA	NA	31.8846	2.32606	0.442632	5.25506	1.47977e-07	1.40959e-06
HORVU5Hr1G075490	Peptidyl-prolyl cis-trans isomerase	FK506-binding protein 15 kD-1	immunophilin (FKBP15-1)	26983.8	2.32517	0.136247	17.0659	2.66262e-65	6.36217e-63
HORVU4Hr1G064480	ethylene responsive element binding factor 5	NA	NA	5.15017	2.32477	0.86839	2.67711	0.0074261	0.0249623
HORVU2Hr1G101780	Chromosome 3B, genomic scaffold, cultivar Chinese Spring	NA	NA	24.2544	2.32415	0.493413	4.71035	2.47289e-06	1.92679e-05
HORVU7Hr1G070350	undescribed protein	NA	NA	5.04124	2.32241	0.858998	2.70363	0.00685873	0.0233281
HORVU3Hr1G038630	expansin A1	expansin A14	member of Alpha-Expansin Gene Family. Naming convention from the Expansin Working Group (Kende et al, 2004. Plant Mol Bio)	5.87924	2.32235	0.887751	2.61599	0.00889691	0.029047
HORVU2Hr1G039160	#N/A	NA	NA	437.581	2.32038	0.363244	6.38792	1.68156e-10	2.31018e-09
HORVU2Hr1G105140	Protein of unknown function (DUF581)	Protein of unknown function (DUF581)	0	45.3463	2.32015	0.449893	5.15712	2.50778e-07	2.29891e-06
HORVU1Hr1G010330	undescribed protein	NA	NA	70.0129	2.31989	0.36357	6.38087	1.76087e-10	2.41265e-09
HORVU2Hr1G112830	Nuclease S1	endonuclease 4	Encodes a putative endonuclease but no demonstrable endonuclease activity, either towards single stranded DNA or mismatches, has been seen in vitro.	3.90123	2.31923	0.946651	2.44993	0.0142882	0.0429975
HORVU1Hr1G068220	transcription factor-related	bZIP transcription factor family protein	Transcription factor of the B-ZIP family that has high affinity for C-box motifs. Interacts with NPR1 and may regulate PR gene expression. Phosphorylated by a CK2-like protein in vitro. Phosphorylation is enhanced by salicylic acid treatment.	10.7186	2.31829	0.719347	3.22277	0.00126955	0.0054718
HORVU3Hr1G091320	Acyl-[acyl-carrier-protein] 6-desaturase	Plant stearoyl-acyl-carrier-protein desaturase family protein	0	10018.1	2.31704	0.243989	9.49653	2.17001e-21	7.19594e-20
HORVU6Hr1G019470	Vacuolar cation/proton exchanger 2	cation exchanger 2	low affinity calcium antiporter CAX2	217.286	2.31633	0.238551	9.71002	2.73289e-22	9.74503e-21
HORVU4Hr1G080550	undescribed protein	NA	NA	3.68793	2.31417	0.938028	2.46706	0.0136228	0.0414044
HORVU5Hr1G120790	pirin	RmlC-like cupins superfamily protein	Encodes a member of the functionally diverse cupin protein superfamily that is involved in susceptibility to the bacterial plant pathogen Ralstonia solanacearum. It stabilizes the papain-like cysteine protease XCP2.	4.40941	2.31334	0.902432	2.56345	0.0103637	0.0330344
HORVU7Hr1G035620	fucosyltransferase 1	fucosyltransferase 1	member of Glycosyltransferase Family- 37	7.48847	2.3129	0.786121	2.94216	0.00325928	0.0123288
HORVU4Hr1G090820	xyloglucan endotransglucosylase/hydrolase 32	xyloglucan endotransglucosylase/hydrolase 32	Encodes a xyloglucan endotransglycosylase/hydrolase.	512.543	2.31281	0.295802	7.81877	5.334e-15	1.11184e-13
HORVU3Hr1G047910	Retrotransposon protein, putative, unclassified	cysteine-rich RLK (RECEPTOR-like protein kinase) 8	Encodes a cysteine-rich receptor-like protein kinase.	20.8624	2.31239	0.622507	3.71463	0.0002035	0.00108348
HORVU7Hr1G063490	Galactosyltransferase family protein	Galactosyltransferase family protein	Encodes a hydroxyproline O-galactosyltransferase.	3.62973	2.31179	0.937094	2.46698	0.0136258	0.0414085
HORVU2Hr1G112070	Cytochrome P450 superfamily protein	#N/A	#N/A	44.7446	2.31171	0.478911	4.82702	1.38588e-06	1.1245e-05
HORVU1Hr1G044930	Major facilitator superfamily protein	Major facilitator superfamily protein	0	1262.12	2.31147	0.158935	14.5435	6.42369e-48	7.74691e-46
HORVU6Hr1G039460	interferon-related developmental regulator family protein / IFRD protein family	interferon-related developmental regulator family protein / IFRD protein family	Encodes a protein with similarity to human interferon-related developmental regulator (IFRD)that is involved in salt tolerance. Loss of function mutations are hypersensitive to salt stress and have reduced fertility. SAT32 is found in the cytoplasm but appears to translocate to the nucleus when plants are subject to salt stress.	15.7036	2.31048	0.616174	3.74972	0.000177029	0.000959123
HORVU7Hr1G039070	Transposon protein, putative, CACTA, En/Spm sub-class	NA	NA	3.79238	2.31006	0.944009	2.44708	0.014402	0.0432686
HORVU5Hr1G001380	Core-2/I-branching beta-1,6-N-acetylglucosaminyltransferase family protein	Core-2/I-branching beta-1,6-N-acetylglucosaminyltransferase family protein	0	8.70395	2.30954	0.755343	3.05761	0.00223111	0.00887826
HORVU6Hr1G037140	Cytochrome P450 superfamily protein	Cytochrome P450 superfamily protein	Encodes a member of the cytochrome p450 family that serves as a control point between multiple photoreceptor systems and brassinosteroid signal transduction. Involved in brassinolide metabolism. Mediates response to a variety of light signals including hypocotyl elongation and cotyledon expansion.	9.17881	2.30898	0.735133	3.1409	0.00168429	0.0069827
HORVU7Hr1G057850	undescribed protein	NA	NA	4.96059	2.30882	0.85853	2.68927	0.00716093	0.0242078
HORVU5Hr1G110470	MADS-box transcription factor family protein	AGAMOUS-like 62	AGL62 encodes a Type I MADS domain protein that likely functions as a transcription factor. It is expressed AGL62 is expressed exclusively in the endosperm. AGL62 supresses suppresses cellularization during the syncytial phase of endosperm development.	27.5836	2.30615	0.503499	4.58024	4.64432e-06	3.43321e-05
HORVU7Hr1G117000	Chaperone protein htpG family protein	Chaperone protein htpG family protein	encodes an ortholog of GRP94, an ER-resident HSP90-like protein and is involved in regulation of meristem size and organization. Single and double mutant analyses suggest that SHD may be required for the correct folding and/or complex formation of CLV proteins. Lines carrying recessive mutations in this locus exhibits expanded shoot meristems, disorganized root meristems, and defective pollen tub…	39144.2	2.30609	0.141741	16.2697	1.619e-59	3.08902e-57
HORVU6Hr1G010460	undescribed protein	NA	NA	9674.99	2.30523	0.247583	9.31092	1.2673e-20	3.95943e-19
HORVU2Hr1G071360	undescribed protein	NA	NA	11.3973	2.30346	0.692247	3.32751	0.000876249	0.00396024
HORVU1Hr1G030750	Protein of unknown function (DUF620)	Protein of unknown function (DUF620)	0	138.481	2.30326	0.321638	7.16103	8.00708e-13	1.3721e-11
HORVU4Hr1G005300	Galectin	Galactosyltransferase family protein	0	183.256	2.30218	0.377804	6.09359	1.10405e-09	1.36628e-08
HORVU3Hr1G059430	undescribed protein	NA	NA	3.58429	2.30134	0.937311	2.45526	0.0140784	0.0425091
HORVU5Hr1G086870	zinc-finger protein 1	NA	NA	54.7266	2.30096	0.585811	3.92782	8.57183e-05	0.000498989
HORVU6Hr1G025500	unknown function	NA	NA	27.4766	2.2998	0.474852	4.8432	1.27768e-06	1.04265e-05
HORVU5Hr1G055690	undescribed protein	NA	NA	125.328	2.2987	0.251519	9.13925	6.28862e-20	1.86738e-18
HORVU7Hr1G098830	undescribed protein	NA	NA	35.4971	2.29845	0.408442	5.62736	1.82985e-08	1.95994e-07
HORVU6Hr1G060330	Retrotransposon protein, putative, unclassified	NA	NA	128.857	2.29822	0.36301	6.33103	2.43538e-10	3.27195e-09
HORVU1Hr1G027330	Auxenochlorella protothecoides strain 0710 contig1325, whole genome shotgun sequence	NA	NA	4.42916	2.29793	0.895663	2.56562	0.0102993	0.032866
HORVU3Hr1G108680	Transcription factor ORG2	basic helix-loop-helix (bHLH) DNA-binding superfamily protein	Encodes a member of the basic helix-loop-helix transcription factor family protein.	45.5296	2.29717	0.42621	5.38978	7.05452e-08	7.04542e-07
HORVU7Hr1G095230	HXXXD-type acyl-transferase family protein	HXXXD-type acyl-transferase family protein	0	6.66262	2.29525	0.786921	2.91675	0.00353697	0.0132323
HORVU1Hr1G040940	Heat shock 70 kDa protein 17	heat shock protein 70 (Hsp 70) family protein	0	41.9899	2.29471	0.418171	5.48748	4.07712e-08	4.18298e-07
HORVU1Hr1G020140	Endo-1,3;1,4-beta-D-glucanase, putative, expressed	alpha/beta-Hydrolases superfamily protein	0	45.5915	2.29335	0.392663	5.84049	5.20472e-09	5.96454e-08
HORVU2Hr1G103960	unknown function	NA	NA	449.585	2.29262	0.184136	12.4507	1.38612e-35	1.01544e-33
HORVU3Hr1G087590	undescribed protein	NA	NA	5.15836	2.29144	0.877091	2.61255	0.00898689	0.0293109
HORVU6Hr1G072140	Nuclear transcription factor Y subunit B-1	#N/A	#N/A	14.8665	2.29102	0.60062	3.81442	0.000136505	0.00075837
HORVU3Hr1G007820	undescribed protein	NA	NA	4612.93	2.29029	0.277994	8.2386	1.74237e-16	4.04239e-15
HORVU4Hr1G031590	Receptor like protein kinase S.2	ROP binding protein kinases 2	0	4.09328	2.28862	0.903661	2.53261	0.0113216	0.0355338
HORVU1Hr1G019530	GDSL esterase/lipase	GDSL-like Lipase/Acylhydrolase superfamily protein	GDSL-motif esterase/acyltransferase/lipase. Enzyme group with broad substrate specificity that may catalyze acyltransfer or hydrolase reactions with lipid and non-lipid substrates.	31.2992	2.28781	0.486032	4.70711	2.5125e-06	1.95546e-05
HORVU3Hr1G065150	ZmEBE-1 protein, putative	NA	NA	134.096	2.28776	0.324448	7.05122	1.77358e-12	2.9676e-11
HORVU5Hr1G028590	Zinc finger CCCH domain-containing protein 43	NA	NA	50.7009	2.2865	0.36285	6.3015	2.94781e-10	3.90501e-09
HORVU2Hr1G085020	undescribed protein	NA	NA	301943	2.2855	0.249655	9.15462	5.45475e-20	1.62922e-18
HORVU1Hr1G033750	Retrotransposon protein, putative, unclassified	NA	NA	6.8567	2.28282	0.81058	2.81628	0.00485838	0.0173338
HORVU5Hr1G082650	unknown function	NA	NA	8.78133	2.28267	0.718092	3.1788	0.00147889	0.00624247
HORVU2Hr1G039240	Unplaced genomic scaffold PAXINscaffold_121, whole genome shotgun sequence	NA	NA	16.601	2.2821	0.615429	3.70815	0.000208779	0.00110905
HORVU5Hr1G016170	BnaC08g47040D protein	NA	NA	8.77521	2.28157	0.727723	3.13523	0.00171722	0.00709162
HORVU3Hr1G110200	PLATZ transcription factor family protein	PLATZ transcription factor family protein	0	1079.59	2.28118	0.269753	8.45657	2.75346e-17	6.74954e-16
HORVU7Hr1G049990	undescribed protein	NA	NA	140.438	2.2807	0.276317	8.25392	1.53276e-16	3.5723e-15
HORVU2Hr1G039300	Senescence-associated protein	NA	NA	4.95987	2.27643	0.856957	2.65641	0.00789767	0.0262677
HORVU3Hr1G108690	Calcium-dependent lipid-binding (CaLB domain) family protein	Calcium-dependent lipid-binding (CaLB domain) family protein	0	32.0458	2.27588	0.472519	4.81649	1.46106e-06	1.18175e-05
HORVU7Hr1G089260	FAD-binding Berberine family protein	FAD-binding Berberine family protein	0	6.16351	2.27506	0.842925	2.699	0.00695474	0.0236169
HORVU5Hr1G116590	calreticulin 1a	calreticulin 1a	Encodes one of three Arabidopsis calreticulins. In CRT-deficient mouse fibroblasts, this protein restores ER Ca2+ levels.	85707.3	2.27363	0.145291	15.6488	3.38628e-55	5.34426e-53
HORVU0Hr1G030440	Endoplasmic reticulum-Golgi intermediate compartment protein 3	Endoplasmic reticulum vesicle transporter protein	0	595.791	2.27275	0.226028	10.0551	8.71916e-24	3.41906e-22
HORVU5Hr1G078030	Core-2/I-branching beta-1,6-N-acetylglucosaminyltransferase family protein	Core-2/I-branching beta-1,6-N-acetylglucosaminyltransferase family protein	0	15.6955	2.27251	0.588294	3.86288	0.000112057	0.000633559
HORVU7Hr1G094670	undescribed protein	NA	NA	3.60925	2.27165	0.943621	2.40738	0.0160676	0.0473059
HORVU2Hr1G000740	C2H2-like zinc finger protein	NA	NA	11.1764	2.27009	0.781248	2.90573	0.003664	0.0136258
HORVU7Hr1G018620	Acid phosphatase 1	HAD superfamily, subfamily IIIB acid phosphatase	0	79.6635	2.26976	0.309946	7.32309	2.42334e-13	4.39103e-12
HORVU7Hr1G061190	undescribed protein	NA	NA	17.7308	2.26804	0.732254	3.09734	0.00195267	0.00792945
HORVU4Hr1G010150	Bifunctional uridylyltransferase/uridylyl-removing enzyme	ACT domain repeat 1	Member of ACT domain containing protein family. ACT domains are amino acid binding domains. Shows strongest expression in flowers and siliques.	2025.55	2.26685	0.205008	11.0574	2.01947e-28	1.0347e-26
HORVU7Hr1G020850	early nodulin-related	early nodulin-related	0	3.23665	2.26574	0.937065	2.41791	0.0156098	0.0461916
HORVU3Hr1G024290	unknown function	NA	NA	38.2312	2.26573	0.423104	5.35503	8.55417e-08	8.44419e-07
HORVU1Hr1G046900	ATP-dependent DNA helicase PIF1	PIF1 helicase	0	14.4759	2.26466	0.641087	3.53253	0.000411598	0.0020287
HORVU4Hr1G039660	Protein FAR1-RELATED SEQUENCE 5	NA	NA	14.7081	2.26415	0.581685	3.89239	9.92618e-05	0.000568
HORVU5Hr1G016060	Senescence-associated protein	NA	NA	33.9255	2.2634	0.467906	4.8373	1.31614e-06	1.07165e-05
HORVU6Hr1G060980	Cysteine-rich repeat secretory protein 15	plasmodesmata-located protein 8	Encodes a plasmodesmal protein that may be involved in the intercellular movement of molecules through the plasmodesmata. The protein has two DUF26 domains and a single transmembrane domain.	11.3369	2.26314	0.725097	3.12116	0.0018014	0.00737964
HORVU2Hr1G072910	undescribed protein	NA	NA	104.504	2.26131	0.386339	5.85319	4.82247e-09	5.55388e-08
HORVU5Hr1G075760	2-oxoglutarate (2OG) and Fe(II)-dependent oxygenase superfamily protein	2-oxoglutarate (2OG) and Fe(II)-dependent oxygenase superfamily protein	encodes a protein whose sequence is similar to flavanone 3 hydroxylase from Malus.	8412.13	2.2612	0.135836	16.6466	3.20359e-62	6.76911e-60
HORVU2Hr1G095260	Zinc finger, C3HC4 type (RING finger) family protein	Zinc finger, C3HC4 type (RING finger) family protein	0	113.756	2.26107	0.428721	5.27399	1.3349e-07	1.28343e-06
HORVU1Hr1G027030	undescribed protein	NA	NA	6.3853	2.26047	0.787487	2.87048	0.00409845	0.0150014
HORVU6Hr1G045580	unknown function	NA	NA	16.4209	2.25862	0.609671	3.70465	0.000211683	0.00112308
HORVU7Hr1G077240	undescribed protein	NA	NA	4.97327	2.25638	0.874609	2.57988	0.0098836	0.0317734
HORVU7Hr1G106800	undescribed protein	NA	NA	18.5602	2.25592	0.591113	3.8164	0.000135414	0.0007528
HORVU3Hr1G050280	unknown function	NA	NA	5.54254	2.25426	0.891644	2.5282	0.0114648	0.035904
HORVU2Hr1G091360	receptor kinase 2	receptor lectin kinase	Induced in response to Salicylic acid.	1518.69	2.2542	0.226119	9.9691	2.08116e-23	8.00136e-22
HORVU6Hr1G089020	undescribed protein	NA	NA	352.79	2.25155	0.366684	6.1403	8.23656e-10	1.03583e-08
HORVU7Hr1G071750	Monocopper oxidase-like protein SKU5	Cupredoxin superfamily protein	Encodes a protein of unknown function involved in directed root tip growth. It is a member of 19-member gene family and is distantly related structurally to the multiple-copper oxidases ascorbate oxidase and laccase, though it lacks the copper-binding domains. The protein is glycosylated and GPI-anchored. It is localized to the plasma membrane and the cell wall. The gene is expressed most strongl…	14840.4	2.25144	0.167524	13.4395	3.54808e-41	3.19415e-39
HORVU5Hr1G048080	undescribed protein	NA	NA	3.25255	2.25058	0.938568	2.39788	0.0164902	0.0483436
HORVU6Hr1G077770	EXORDIUM like 2	Phosphate-responsive 1 family protein	0	273.696	2.24937	0.36926	6.09156	1.11817e-09	1.38307e-08
HORVU4Hr1G086690	undescribed protein	NA	NA	393.244	2.24757	0.30922	7.2685	3.63491e-13	6.46721e-12
HORVU3Hr1G026410	zinc finger (Ran-binding) family protein	0	0	7.98085	2.24753	0.85025	2.64337	0.00820847	0.0271005
HORVU1Hr1G083730	Sulfhydryl oxidase 1	quiescin-sulfhydryl oxidase 1	Encodes a protein disulfide isomerase-like (PDIL) protein, a member of a multigene family within the thioredoxin (TRX) superfamily. This protein also belongs to the quiescin-sulfhydryl oxidase (QSOX) family, which possess an Erv1-like domain at the COOH terminus in addition to a TRX domain.	87.0621	2.24693	0.42138	5.33231	9.69698e-08	9.51719e-07
HORVU5Hr1G015430	RRNA intron-encoded homing endonuclease	NA	NA	88.541	2.24668	0.4274	5.25661	1.46734e-07	1.39983e-06
HORVU2Hr1G112660	DNA-directed RNA polymerase subunit beta''	DNA-directed RNA polymerase family protein	RNA polymerase beta' subunit-2	4.04703	2.24652	0.898218	2.50108	0.0123814	0.0382809
HORVU5Hr1G061490	undescribed protein	NA	NA	6.31966	2.24644	0.833809	2.69419	0.00705599	0.0239005
HORVU2Hr1G123270	unknown function	NA	NA	41.9886	2.24642	0.575011	3.90674	9.35483e-05	0.000538319
HORVU6Hr1G057880	Retrotransposon protein, putative, unclassified	NA	NA	20.9966	2.24246	0.573317	3.91137	9.1773e-05	0.000529533
HORVU7Hr1G053900	undescribed protein	NA	NA	175.334	2.241	0.240514	9.31754	1.19064e-20	3.73054e-19
HORVU2Hr1G064100	Disease resistance-responsive (dirigent-like protein) family protein	Disease resistance-responsive (dirigent-like protein) family protein	0	123.408	2.23994	0.401557	5.57813	2.43115e-08	2.5653e-07
HORVU3Hr1G098360	methyl esterase 1	methyl esterase 1	Encodes a protein shown to have carboxylesterase activity, methyl salicylate esterase activity, methyl jasmonate esterase activity, and methyl IAA esterase activity in vitro. MES1 appears to be involved in MeSA hydrolysis in planta. Expression of MES1 can restore systemic acquired resistance in SAR-deficient tobacco plants. This protein does not act on MeGA4, or MEGA9 in vitro.	442.798	2.2396	0.206309	10.8556	1.87597e-27	9.10113e-26
HORVU7Hr1G085450	Double-strand break repair protein MRE11	DNA repair and meiosis protein (Mre11)	DNA repair and meiotic recombination protein, component of MRE11 complex with RAD50 and NBS1	113.423	2.2392	0.382722	5.85072	4.8944e-09	5.62405e-08
HORVU2Hr1G063500	undescribed protein	NA	NA	289.234	2.2389	0.216099	10.3605	3.7493e-25	1.59233e-23
HORVU2Hr1G010220	Serine carboxypeptidase-like 50	NA	NA	37.2253	2.23839	0.41168	5.4372	5.41243e-08	5.48255e-07
HORVU5Hr1G015530	RRNA intron-encoded homing endonuclease	NA	NA	50.6535	2.23794	0.578423	3.86904	0.000109263	0.000619236
HORVU2Hr1G039230	Unplaced genomic scaffold PLICRscaffold_102, whole genome shotgun sequence	NA	NA	6.56393	2.23789	0.803458	2.78532	0.00534746	0.0188343
HORVU7Hr1G116780	Eukaryotic aspartyl protease family protein	Eukaryotic aspartyl protease family protein	0	38.3598	2.23646	0.464128	4.81863	1.4455e-06	1.17027e-05
HORVU4Hr1G060870	maternal effect embryo arrest 59	maternal effect embryo arrest 59	0	262.398	2.23519	0.282578	7.90998	2.57428e-15	5.48929e-14
HORVU1Hr1G048430	trehalase 1	trehalase 1	Encodes a trehalase, member of Glycoside Hydrolase Family 37.	165.238	2.23433	0.247306	9.03467	1.64501e-19	4.77388e-18
HORVU5Hr1G107410	AAA-ATPase 1	P-loop containing nucleoside triphosphate hydrolases superfamily protein	0	284.945	2.23407	0.284199	7.86093	3.81299e-15	8.01041e-14
HORVU3Hr1G098670	Potassium transporter family protein	K+ uptake transporter 3	potassium transporter KUP3p (KUP3)	19.1208	2.2339	0.594947	3.75479	0.000173486	0.000942125
HORVU6Hr1G089300	undescribed protein	NA	NA	23747	2.23341	0.258044	8.65517	4.92188e-18	1.28275e-16
HORVU2Hr1G017360	NAC domain containing protein 100	NAC domain containing protein 100	0	4.57905	2.23154	0.921384	2.42195	0.0154376	0.0458198
HORVU7Hr1G001870	undescribed protein	NA	NA	3161.15	2.23087	0.265636	8.39821	4.53335e-17	1.1007e-15
HORVU2Hr1G077990	F-box protein SKIP19	RNI-like superfamily protein	0	262.788	2.23009	0.288242	7.73686	1.01906e-14	2.07769e-13
HORVU3Hr1G036650	Chromosome 3B, genomic scaffold, cultivar Chinese Spring	NA	NA	46.5921	2.22976	0.473074	4.71334	2.43693e-06	1.90361e-05
HORVU6Hr1G044600	P-loop NTPase domain-containing protein LPA1	NA	NA	6.50825	2.22973	0.803216	2.776	0.00550319	0.0193084
HORVU1Hr1G060250	Protein LIGHT-DEPENDENT SHORT HYPOCOTYLS 6	Protein of unknown function (DUF640)	0	76.3409	2.22762	0.360752	6.17495	6.61848e-10	8.4061e-09
HORVU4Hr1G034600	Myosin-J heavy chain	NA	NA	10.9867	2.22693	0.753059	2.95718	0.00310466	0.0118367
HORVU3Hr1G049130	DNA repair protein rhp54	NA	NA	12.9775	2.22516	0.772611	2.88006	0.003976	0.0146307
HORVU6Hr1G086450	undescribed protein	NA	NA	17.8631	2.22466	0.598026	3.72001	0.000199216	0.00106444
HORVU5Hr1G124240	Domain of unknown function (DUF303)	Domain of unknown function (DUF303)	Encodes a member of the SGNH-hydrolase superfamily of enzymes. The enzymes of the SGNH-hydrolase superfamily facilitate the hydrolysis of ester, thioester and amide bonds in a range of substrates including complex polysaccharides, lysophospholipids, acyl-CoA esters and other compounds.	296.728	2.22409	0.226599	9.81512	9.69187e-23	3.56023e-21
HORVU4Hr1G050510	unknown protein; Has 30201 Blast hits to 17322 proteins in 780 species: Archae - 12; Bacteria - 1396; Metazoa - 17338; Fungi - 3422; Plants - 5037; Viruses - 0; Other Eukaryotes - 2996 (source: NCBI BLink).	0	0	28.5016	2.2232	0.444806	4.99813	5.78893e-07	5.01034e-06
HORVU7Hr1G010690	Acid phosphatase 1	HAD superfamily, subfamily IIIB acid phosphatase	0	3.91188	2.22201	0.904968	2.45535	0.0140749	0.0425091
HORVU1Hr1G026870	Senescence-associated protein, putative	NA	NA	20.428	2.22164	0.587187	3.78353	0.000154618	0.000849766
HORVU4Hr1G030060	undescribed protein	NA	NA	29.3067	2.22141	0.469512	4.73132	2.23061e-06	1.75207e-05
HORVU6Hr1G031540	undescribed protein	NA	NA	3.98183	2.22113	0.923917	2.40403	0.0162153	0.0476307
HORVU1Hr1G027290	undescribed protein	NA	NA	5.3596	2.22004	0.894126	2.48292	0.013031	0.0399095
HORVU1Hr1G067490	undescribed protein	NA	NA	57.2716	2.21618	0.354592	6.24993	4.10638e-10	5.32933e-09
HORVU1Hr1G063390	AAA-ATPase 1	AAA-ATPase 1	Encodes a mitochondrial ATPase involved in seed and silique development.	154.121	2.21612	0.267657	8.27971	1.23472e-16	2.89881e-15
HORVU6Hr1G050570	undescribed protein	NA	NA	4.89019	2.21472	0.886383	2.4986	0.0124685	0.0384632
HORVU1Hr1G000240	undescribed protein	NA	NA	7860.46	2.214	0.145512	15.2152	2.80379e-52	3.93871e-50
HORVU2Hr1G039420	undescribed protein	NA	NA	22.9262	2.21205	0.514475	4.29962	1.71091e-05	0.000114181
HORVU2Hr1G034020	undescribed protein	NA	NA	5.74812	2.21003	0.913849	2.41838	0.01559	0.0461577
HORVU5Hr1G124850	transducin family protein / WD-40 repeat family protein	Transducin/WD40 repeat-like superfamily protein	0	554.287	2.20941	0.293985	7.5154	5.67377e-14	1.08579e-12
HORVU5Hr1G020560	Transmembrane amino acid transporter family protein	Transmembrane amino acid transporter family protein	0	1050.87	2.20774	0.248884	8.87056	7.27771e-19	2.0203e-17
HORVU2Hr1G099890	Ethylene-responsive transcription factor 4	NA	NA	487.457	2.20596	0.285773	7.71927	1.16993e-14	2.37394e-13
HORVU3Hr1G095670	Glutathione S-transferase family protein	Glutathione S-transferase family protein	Encodes GSTU17 (Glutathione S-Transferase U17). Functions as a negative component of stress-mediated signal transduction pathways in drought and salt stress responses.	7.9943	2.20495	0.75865	2.90641	0.00365604	0.0136041
HORVU5Hr1G036750	undescribed protein	NA	NA	5.64004	2.20492	0.832741	2.64778	0.00810211	0.0268255
HORVU2Hr1G077270	undescribed protein	NA	NA	4.97399	2.20339	0.914222	2.41013	0.0159468	0.0470203
HORVU4Hr1G024530	PRA1 (Prenylated rab acceptor) family protein	prenylated RAB acceptor 1.B4	0	3731.06	2.20262	0.164525	13.3877	7.1345e-41	6.40027e-39
HORVU4Hr1G079160	serpin 3	Serine protease inhibitor (SERPIN) family protein	0	22.5321	2.20156	0.542343	4.05935	4.92098e-05	0.000300704
HORVU4Hr1G025380	Plant protein of unknown function (DUF868)	NA	NA	18.3797	2.20137	0.646058	3.40738	0.0006559	0.00305955
HORVU6Hr1G004840	aminopeptidase M1	aminopeptidase M1	encodes an aminopeptidase, a ortholog of mouse microsomal AP (EC 3.4.11.2).	379.53	2.19835	0.247483	8.8828	6.51988e-19	1.81782e-17
HORVU3Hr1G031140	BEST Arabidopsis thaliana protein match is: Late embryogenesis abundant protein, group 2 .	0	0	41.9162	2.19779	0.5311	4.13818	3.50077e-05	0.000220562
HORVU1Hr1G069900	ovate family protein 4	ovate family protein 4	Encodes OFP4, a member of the plant specific ovate family proteins. Members of this family have been shown to bind to KNOX and BELL- like TALE class homeodomain proteins. OFP4 interacts with KNAT7 to regulate secondary cell wall formation.	449.628	2.19738	0.270409	8.12612	4.43251e-16	9.97588e-15
HORVU3Hr1G025920	Cytochrome P450 superfamily protein	cinnamate-4-hydroxylase	Encodes a cinnamate-4-hydroxylase. Mutations in this gene impact phenylpropanoid metabolism, growth and development.	2644.88	2.19734	0.201386	10.9111	1.02065e-27	5.03763e-26
HORVU4Hr1G060560	DA1-related protein 2	DA1-related protein 2	Essential for early phloem development and function, and for root system development.	10.8659	2.19712	0.66323	3.31276	0.000923798	0.00415092
HORVU3Hr1G102730	undescribed protein	NA	NA	68.4013	2.19649	0.351293	6.25258	4.03719e-10	5.25019e-09
HORVU0Hr1G008330	undescribed protein	NA	NA	28.0097	2.19445	0.521835	4.20526	2.60778e-05	0.000167816
HORVU2Hr1G067450	undescribed protein	NA	NA	34.0568	2.19228	0.584318	3.75186	0.000175524	0.000951574
HORVU3Hr1G010570	Protein NRT1/ PTR FAMILY 8.2	peptide transporter 5	Encodes a dipeptide transporter expressed in pollen and ovules during early seed development. GFP-tagged PTR5 localizes to the plasma membrane.	112.905	2.1918	0.310183	7.06616	1.59277e-12	2.67559e-11
HORVU1Hr1G029460	GDSL esterase/lipase	GDSL-like Lipase/Acylhydrolase superfamily protein	GDSL-motif esterase/acyltransferase/lipase. Enzyme group with broad substrate specificity that may catalyze acyltransfer or hydrolase reactions with lipid and non-lipid substrates.	311.852	2.18779	0.262006	8.35012	6.81908e-17	1.62938e-15
HORVU2Hr1G040910	Late embryogenesis abundant (LEA) hydroxyproline-rich glycoprotein family	Late embryogenesis abundant (LEA) hydroxyproline-rich glycoprotein family	0	14.8646	2.18479	0.596562	3.6623	0.000249964	0.00130266
HORVU3Hr1G024420	Pectin lyase-like superfamily protein	Pectin lyase-like superfamily protein	0	17.476	2.18309	0.615358	3.54768	0.000388639	0.00192976
HORVU4Hr1G033840	undescribed protein	NA	NA	5.82676	2.18296	0.885599	2.46495	0.0137032	0.0415977
HORVU1Hr1G068030	Cytochrome P450 superfamily protein	cytochrome P450, family 98, subfamily A, polypeptide 3	encodes coumarate 3-hydroxylase (C3H), a P450-dependent monooxygenase. Involved in lignin biosynthesis and flavonoid biosynthesis. Also affects the biosynthesis of coumarins such as scopoletin and scopolin as a branching-out-pathway from the phenylpropanoid acid level.	509.689	2.18183	0.24805	8.79593	1.41874e-18	3.86292e-17
HORVU1Hr1G092890	putative indole-3-acetic acid-amido synthetase GH3.9	Auxin-responsive GH3 family protein	Encodes a jasmonate-amido synthetase that is a member of the GH3 family of proteins. JAR1 catalyzes the formation of a biologically active jasmonyl-isoleucine (JA-Ile) conjugate. JA-Ile promotes the interaction between JAZ1 and COI1 in the jasmonate signaling pathway. JAR1 localizes to the cytoplasm and is also a phytochrome A signaling component. JAR1 is an auxin-induced gene. Loss of function m…	6110.13	2.18107	0.155574	14.0195	1.18381e-44	1.23536e-42
HORVU5Hr1G071720	undescribed protein	NA	NA	276.25	2.1791	0.323692	6.73203	1.67317e-11	2.56002e-10
HORVU2Hr1G079670	sugar transporter protein 12	NA	NA	33.2412	2.17839	0.615887	3.537	0.000404698	0.00199863
HORVU4Hr1G025470	Senescence-associated protein	NA	NA	198.343	2.17797	0.402267	5.41423	6.15517e-08	6.19076e-07
HORVU1Hr1G054060	QWRF motif-containing protein 7	Family of unknown function (DUF566)	0	10.4043	2.17792	0.653144	3.33452	0.000854459	0.00387339
HORVU5Hr1G015500	undescribed protein	NA	NA	19.0028	2.17644	0.559799	3.88789	0.000101118	0.000577716
HORVU2Hr1G120780	Cathepsin B-like cysteine proteinase	Cysteine proteinases superfamily protein	Encodes a papain-like cysteine protease involved in tapetal programmed cell death and pollen development.	1467.41	2.17458	0.281292	7.73067	1.06984e-14	2.17775e-13
HORVU1Hr1G093150	Polyol transporter 5	polyol/monosaccharide transporter 5	This gene encodes a plasma membrane-localized polyol/cyclitol/monosaccharide-H+-symporter. The symporter is able to catalyze the energy-dependent membrane passage of a wide range of linear polyols (three to six carbon backbone), of cyclic polyols (<i>myo</i>-inositol), and of numerous monosaccharides, including pyranose ring-forming and furanose ring-forming hexoses and pentoses. This gene belong…	5.82852	2.17388	0.855285	2.54171	0.0110312	0.0347986
HORVU2Hr1G113360	GRAS family transcription factor family protein	scarecrow-like 3	Encodes a scarecrow-like protein (SCL3) Putative transcription factors interacting with the gene product of VHA-B1 (vacuolar ATPase subunit B1; as shown through yeast two-hybrid assay).	918.733	2.17299	0.218447	9.94745	2.58739e-23	9.90295e-22
HORVU5Hr1G038210	undescribed protein	NA	NA	9.87554	2.16628	0.691547	3.13251	0.0017332	0.00714144
HORVU6Hr1G019620	undescribed protein	NA	NA	338.987	2.16447	0.275462	7.85758	3.91637e-15	8.22085e-14
HORVU2Hr1G123370	Late embryogenesis abundant (LEA) hydroxyproline-rich glycoprotein family	Late embryogenesis abundant (LEA) hydroxyproline-rich glycoprotein family	0	42.7407	2.16434	0.570704	3.7924	0.000149199	0.000822461
HORVU7Hr1G085180	UDP-galactose transporter 3	UDP-galactose transporter 3	0	15471.7	2.16297	0.133045	16.2575	1.97698e-59	3.71657e-57
HORVU7Hr1G075130	unknown function	0	0	95.5926	2.16291	0.406423	5.32182	1.02734e-07	1.0052e-06
HORVU3Hr1G089620	unknown protein; BEST Arabidopsis thaliana protein match is: unknown protein .	0	0	263.475	2.16266	0.399542	5.41285	6.20305e-08	6.23157e-07
HORVU1Hr1G037590	bZIP transcription factor 17	Basic-leucine zipper (bZIP) transcription factor family protein	bZIP17 appears to regulate transcription as part of a salt and osmotic stress response. zip17 mutants show enhanced inhibition of primary root elongation in response to NaCl. Several salt-responsive genes, such as ATHB-7 show a reduced transcriptional response to a salt treatment in zip17 mutant seedlings. myc:bZIP17 undergoes proteolytic processing in salt-treated wild type seedlings, but not in…	12.3377	2.15999	0.669504	3.22625	0.00125424	0.00541399
HORVU1Hr1G085360	undescribed protein	NA	NA	73.2394	2.15972	0.308839	6.99303	2.69015e-12	4.43164e-11
HORVU3Hr1G066650	receptor-like protein kinase 2	Leucine-rich repeat protein kinase family protein	0	355.011	2.15971	0.254243	8.49464	1.9855e-17	4.91893e-16
HORVU7Hr1G121500	Flavin-containing monooxygenase family protein	flavin-dependent monooxygenase 1	FMO1 is required for full expression of TIR-NB-LRR-conditioned resistance to avirulent pathogens and for basal resistance to invasive virulent pathogens. Functions in an EDS1-regulated but SA-independent mechanism that promotes resistance and cell death at pathogen infection sites.	38.9368	2.15766	0.418715	5.15306	2.56264e-07	2.34582e-06
HORVU7Hr1G109970	ENTH/ANTH/VHS superfamily protein	ENTH/ANTH/VHS superfamily protein	0	17.4044	2.15714	0.581641	3.70871	0.000208321	0.00110685
HORVU6Hr1G038190	Chromosome 3B, genomic scaffold, cultivar Chinese Spring	NA	NA	8.87522	2.1571	0.713136	3.02481	0.00248792	0.00976493
HORVU4Hr1G029070	undescribed protein	NA	NA	6.23919	2.15653	0.821951	2.62367	0.00869883	0.0284986
HORVU5Hr1G112930	C2H2-like zinc finger protein	C2H2-type zinc finger family protein	0	17.1062	2.15612	0.613625	3.51375	0.000441836	0.00215663
HORVU3Hr1G117530	undescribed protein	NA	NA	7.85247	2.15372	0.807123	2.6684	0.00762143	0.025497
HORVU3Hr1G025680	Carboxypeptidase Y	serine carboxypeptidase-like 27	0	57.5388	2.15356	0.477201	4.51289	6.39503e-06	4.60958e-05
HORVU7Hr1G042460	undescribed protein	NA	NA	6.65998	2.15223	0.810188	2.65645	0.00789679	0.0262677
HORVU2Hr1G112730	Retrotransposon protein, putative, unclassified	NA	NA	9.1662	2.15218	0.735467	2.92628	0.00343045	0.0128734
HORVU7Hr1G044650	undescribed protein	NA	NA	2654.23	2.15192	0.206657	10.413	2.16299e-25	9.30995e-24
HORVU2Hr1G078420	Protein PAIR1	putative recombination initiation defects 3	Encodes a novel plant-specific protein that is involved in meiotic double strand break formation.	554.27	2.15093	0.208213	10.3304	5.13301e-25	2.16918e-23
HORVU1Hr1G026950	undescribed protein	NA	NA	14.4606	2.14987	0.630388	3.4104	0.000648677	0.00302917
HORVU3Hr1G001170	undescribed protein	NA	NA	895.269	2.14986	0.299938	7.16769	7.62717e-13	1.31139e-11
HORVU6Hr1G034710	unknown function	NA	NA	11.1322	2.14915	0.721856	2.97726	0.00290838	0.0112121
HORVU7Hr1G053510	undescribed protein	NA	NA	28.5226	2.14877	0.554698	3.87377	0.000107165	0.000609001
HORVU2Hr1G105160	unknown function	NA	NA	40.3809	2.14821	0.441733	4.86314	1.15541e-06	9.49542e-06
HORVU1Hr1G057050	undescribed protein	NA	NA	7.26659	2.14793	0.752664	2.85376	0.00432046	0.0156772
HORVU3Hr1G108570	Protein of Unknown Function (DUF239)	Protein of Unknown Function (DUF239)	0	10.7868	2.14788	0.767676	2.7979	0.00514365	0.018227
HORVU3Hr1G065280	Lipid A export ATP-binding/permease protein MsbA	ATP binding cassette subfamily B4	Encodes an auxin efflux transmembrane transporter that is a member of the multidrug resistance P-glycoprotein (MDR/PGP) subfamily of ABC transporters. Functions in the basipetal redirection of auxin from the root tip. Exhibits apolar plasma membrane localization in the root cap and polar localization in tissues above and is involved in root hair elongation.	9.19583	2.14773	0.74705	2.87494	0.00404098	0.0148295
HORVU0Hr1G011140	Macaca fascicularis brain cDNA clone: QflA-19312, similar to human similar to rRNA intron-encoded homing endonuclease(LOC391446), mRNA, RefSeq: XM_372959.1	NA	NA	248.243	2.14736	0.419137	5.1233	3.00232e-07	2.71046e-06
HORVU1Hr1G069620	WRKY DNA-binding protein 54	WRKY DNA-binding protein 54	member of WRKY Transcription Factor; Group III	77.7279	2.14714	0.455811	4.71059	2.47003e-06	1.92534e-05
HORVU2Hr1G015410	Wound-induced protein 1	Nuclear transport factor 2 (NTF2) family protein	0	43.4155	2.14472	0.468939	4.57355	4.79523e-06	3.53211e-05
HORVU1Hr1G032190	Prolyl 4-hydroxylase subunit alpha-1	Oxoglutarate/iron-dependent oxygenase	0	110.749	2.14467	0.374725	5.72332	1.04465e-08	1.15073e-07
HORVU5Hr1G088300	Signal peptidase complex subunit 3B	Signal peptidase subunit	0	9985.31	2.14458	0.146732	14.6156	2.23436e-48	2.82802e-46
HORVU4Hr1G043930	TATA-box-binding protein 2	TATA binding protein 2	TATA-box binding protein. Required for basal transcription. Acts facilitating the recruitment of TFIID to the promoter, which together with the RNA polymerase form the preinitiation complex.	26.0982	2.14331	0.553066	3.87533	0.000106482	0.000605791
HORVU2Hr1G039210	RRNA intron-encoded homing endonuclease	NA	NA	65.7763	2.1433	0.576188	3.71978	0.000199393	0.00106495
HORVU3Hr1G062350	unknown protein; Has 37 Blast hits to 37 proteins in 13 species: Archae - 0; Bacteria - 0; Metazoa - 0; Fungi - 0; Plants - 35; Viruses - 0; Other Eukaryotes - 2 (source: NCBI BLink).	0	0	5.89298	2.13924	0.827199	2.58613	0.00970597	0.0312535
HORVU7Hr1G057490	undescribed protein	NA	NA	589.928	2.13837	0.178118	12.0054	3.32986e-33	2.14444e-31
HORVU3Hr1G092690	B3 domain-containing transcription factor ABI3	AP2/B3-like transcriptional factor family protein	Homologous to the maize transcription factor Viviparous-1. Full length ABI3 protein binds to the highly conserved RY motif [DNA motif CATGCA(TG)], present in many seed-specific promoters, and the B3 domains of this transcription factor is necessary for the specific interaction with the RY element. Transcriptional activity of ABI3 requires the B3 DNA-binding domain and an activation domain. In add…	39.9339	2.13717	0.405603	5.26911	1.37085e-07	1.31366e-06
HORVU5Hr1G107280	undescribed protein	NA	NA	1140.78	2.13696	0.191334	11.1687	5.79946e-29	3.03221e-27
HORVU2Hr1G006230	undescribed protein	NA	NA	16.9529	2.13686	0.57078	3.74375	0.000181297	0.000978722
HORVU2Hr1G101370	RING/U-box superfamily protein	RING/U-box superfamily protein	0	601.21	2.13626	0.210502	10.1484	3.36702e-24	1.35995e-22
HORVU5Hr1G124880	MATE efflux family protein	MATE efflux family protein	Encodes a plasma membrane localized MATE type transporter that is involved in CO2 signaling during stomatal aperture regulation. RHC1 regulates HT1 which phosphorylates OST1, a kinase that regulates the SLAC1 anion channel and thus stomatal closing.	20.7147	2.13619	0.530212	4.02894	5.60279e-05	0.000338965
HORVU3Hr1G056270	Pectin lyase-like superfamily protein	Pectin lyase-like superfamily protein	0	93.9635	2.13611	0.301008	7.09653	1.27928e-12	2.16748e-11
HORVU2Hr1G032500	undescribed protein	NA	NA	10.3873	2.13591	0.775139	2.75552	0.00585989	0.0203642
HORVU3Hr1G082330	unknown function	NA	NA	4.88622	2.13579	0.887614	2.40622	0.0161188	0.0474397
HORVU6Hr1G057900	undescribed protein	NA	NA	21.6334	2.13537	0.511028	4.17858	2.93336e-05	0.000187119
HORVU0Hr1G012710	BTB/POZ domain-containing protein	Phototropic-responsive NPH3 family protein	0	468.238	2.13504	0.271446	7.86543	3.67836e-15	7.74667e-14
HORVU4Hr1G079180	Zinc finger CCCH domain-containing protein 48	zinc finger WD40 repeat protein 1	0	168.755	2.13364	0.279684	7.62875	2.37037e-14	4.67258e-13
HORVU0Hr1G023930	Senescence-associated protein	NA	NA	27.624	2.13341	0.466221	4.57596	4.74031e-06	3.49569e-05
HORVU2Hr1G064610	tobamovirus multiplication 1	tobamovirus multiplication 1	encodes a host factor that is required for TMV virus multiplication.	54.471	2.13238	0.481569	4.42799	9.51137e-06	6.63512e-05
HORVU4Hr1G036860	undescribed protein	NA	NA	7.1519	2.12959	0.748078	2.84675	0.00441677	0.0159835
HORVU1Hr1G068580	Endoplasmic reticulum-Golgi intermediate compartment protein 3	Endoplasmic reticulum vesicle transporter protein	0	56.2355	2.12862	0.363745	5.85196	4.85809e-09	5.58986e-08
HORVU1Hr1G053270	Protein kinase superfamily protein	U-box domain-containing protein kinase family protein	0	33.1692	2.12765	0.506843	4.19784	2.69468e-05	0.000172886
HORVU4Hr1G004520	unknown function	NA	NA	43.2906	2.12758	0.414866	5.12836	2.92279e-07	2.6424e-06
HORVU2Hr1G090240	YELLOW STRIPE like 7	YELLOW STRIPE like 7	Arabidopsis thaliana metal-nicotianamine transporter YSL4	2220.14	2.1275	0.219603	9.68796	3.39249e-22	1.20466e-20
HORVU7Hr1G069220	undescribed protein	NA	NA	6.29047	2.12745	0.829838	2.56369	0.0103565	0.0330196
HORVU5Hr1G042180	purple acid phosphatase 22	Purple acid phosphatases superfamily protein	0	228.113	2.12745	0.329018	6.46607	1.00583e-10	1.41219e-09
HORVU5Hr1G014090	undescribed protein	NA	NA	5.85176	2.12669	0.795431	2.67363	0.00750345	0.0251693
HORVU7Hr1G118380	Signal peptidase subunit	Signal peptidase subunit	0	4.4566	2.12577	0.881165	2.41246	0.0158454	0.0467859
HORVU3Hr1G084300	Protein SUPPRESSOR OF GENE SILENCING 3 homolog	XS domain-containing protein / XS zinc finger domain-containing protein-related	Required for posttranscriptional gene silencing and natural virus resistance.SGS3 is a member of an 'unknown' protein family. Members of this family have predicted coiled coiled domains suggesting oligomerization and a potential zinc finger domain. Involved in the production of trans-acting siRNAs, through direct or indirect stabilization of cleavage fragments of the primary ta-siRNA transcript. …	47.4997	2.12459	0.392377	5.41466	6.1406e-08	6.18098e-07
HORVU4Hr1G001930	Chromosome 3B, genomic scaffold, cultivar Chinese Spring	NA	NA	20.6212	2.12448	0.530664	4.00344	6.24279e-05	0.000374231
HORVU4Hr1G053150	Plant protein of unknown function (DUF247)	Plant protein of unknown function (DUF247)	0	762.337	2.12432	0.267079	7.9539	1.80731e-15	3.88625e-14
HORVU4Hr1G025590	Protein TAR1	NA	NA	75.5496	2.12395	0.483755	4.39054	1.13069e-05	7.77733e-05
HORVU2Hr1G116700	Wound-responsive family protein	Wound-responsive family protein	0	59.0282	2.12262	0.365912	5.80091	6.59577e-09	7.45509e-08
HORVU1Hr1G051840	tobamovirus multiplication protein 3	tobamovirus multiplication protein 3	Necessary for the efficient multiplication of tobamoviruses.	376.289	2.12231	0.266983	7.94925	1.87648e-15	4.02821e-14
HORVU1Hr1G057760	hexokinase-like 1	hexokinase-like 1	Involved in glucose-ethylene crosstalk.	501.46	2.12169	0.187673	11.3052	1.23607e-29	6.72395e-28
HORVU2Hr1G079790	Sugar transport protein 5	Major facilitator superfamily protein	0	22.9613	2.1204	0.516813	4.10284	4.08111e-05	0.000254182
HORVU5Hr1G060460	trehalose phosphate synthase	UDP-Glycosyltransferase / trehalose-phosphatase family protein	Encodes an enzyme putatively involved in trehalose biosynthesis. The protein has a trehalose synthase (TPS)-like domain and a trehalose phosphatase (TPP)-like domain. It can complement a yeast mutant lacking both of these activities suggesting that this is a bifunctional enzyme.	188.199	2.1199	0.281836	7.52175	5.40459e-14	1.03738e-12
HORVU7Hr1G051470	sulfotransferase 2A	sulfotransferase 2A	Encodes a sulfotransferase that acts specifically on 11- and 12-hydroxyjasmonic acid. Transcript levels for this enzyme are increased by treatments with jasmonic acid (JA), 12-hydroxyJA, JA-isoleucine, and 12-oxyphytodienoic acid (a JA precursor).	7.68717	2.11911	0.808802	2.62006	0.0087915	0.0287617
HORVU6Hr1G018420	calnexin 1	calnexin 1	0	35091.4	2.11894	0.191983	11.0371	2.52996e-28	1.28595e-26
HORVU5Hr1G011160	undescribed protein	NA	NA	15025	2.11717	0.159906	13.2401	5.15137e-40	4.47976e-38
HORVU5Hr1G016110	Unplaced genomic scaffold PAXINscaffold_121, whole genome shotgun sequence	NA	NA	4.40011	2.11671	0.86349	2.45134	0.0142324	0.0428546
HORVU2Hr1G053620	Senescence-associated protein, putative	NA	NA	17.2694	2.11584	0.688711	3.07218	0.00212503	0.00852246
HORVU2Hr1G022610	undescribed protein	NA	NA	8.53787	2.11522	0.774177	2.73221	0.00629103	0.0216274
HORVU1Hr1G076950	calcium-transporting ATPase, putative	ATPase E1-E2 type family protein / haloacid dehalogenase-like hydrolase family protein	0	447.993	2.11503	0.309661	6.83014	8.48322e-12	1.34049e-10
HORVU5Hr1G016020	RRNA intron-encoded homing endonuclease	NA	NA	12.255	2.11338	0.766453	2.75735	0.00582727	0.0202729
HORVU7Hr1G098940	undescribed protein	NA	NA	45.4193	2.11327	0.416523	5.07358	3.904e-07	3.46334e-06
HORVU1Hr1G012660	unknown function	NA	NA	1792.11	2.11311	0.17158	12.3156	7.46746e-35	5.28866e-33
HORVU0Hr1G023910	Senescence-associated protein	NA	NA	136.972	2.11301	0.45155	4.67946	2.87626e-06	2.21565e-05
HORVU4Hr1G046320	phosphatidylinositol- 4-phosphate 5-kinase 5	phosphatidylinositol- 4-phosphate 5-kinase 5	Encodes a protein with phosphatidylinositol-4-phosphate 5-kinase activity that plays a role in pollen tip growth. The enzyme localizes to the apical plasma membrane and adjacent cytosolic region of pollen tubes. Overexpression of this gene leads to increased deposition of pectin in the cell wall at the tip of the pollen tube and causes altered pollen tube morphology.	61.1622	2.10408	0.355796	5.91374	3.34431e-09	3.93665e-08
HORVU2Hr1G076650	Mitochondrial ATP synthase 6 kDa subunit	0	0	4.98319	2.10217	0.829189	2.53521	0.0112379	0.0353058
HORVU5Hr1G058780	pumilio 9	pumilio 9	Encodes a member of the Arabidopsis Pumilio (APUM) proteins containing PUF domain (eight repeats of approximately 36 amino acids each). PUF proteins regulate both mRNA stability and translation through sequence-specific binding to the 3' UTR of target mRNA transcripts.	973.204	2.09878	0.182257	11.5155	1.10234e-30	6.3334e-29
HORVU5Hr1G115230	non-specific phospholipase C1	non-specific phospholipase C1	0	115.381	2.09851	0.373911	5.61232	1.99627e-08	2.12749e-07
HORVU6Hr1G024790	undescribed protein	NA	NA	6.61941	2.09813	0.82784	2.53446	0.011262	0.035373
HORVU6Hr1G044510	undescribed protein	NA	NA	150.434	2.097	0.273725	7.66097	1.84532e-14	3.68013e-13
HORVU6Hr1G005030	P-loop NTPase domain-containing protein LPA1	NA	NA	81.9688	2.09575	0.359677	5.82676	5.65139e-09	6.43031e-08
HORVU0Hr1G022030	VQ motif family protein	NA	NA	16.0373	2.09444	0.58201	3.59863	0.000319894	0.0016218
HORVU6Hr1G030010	undescribed protein	NA	NA	6.47292	2.09274	0.820952	2.54916	0.0107983	0.0342235
HORVU5Hr1G002340	unknown function	NA	NA	9.42965	2.09228	0.736927	2.8392	0.00452274	0.0163055
HORVU3Hr1G022210	Lipoxygenase	NA	NA	81.3211	2.09198	0.330837	6.32329	2.56057e-10	3.43113e-09
HORVU5Hr1G048180	2-oxoglutarate (2OG) and Fe(II)-dependent oxygenase superfamily protein	2-oxoglutarate (2OG) and Fe(II)-dependent oxygenase superfamily protein	0	5694.63	2.09192	0.23659	8.84196	9.40523e-19	2.58285e-17
HORVU2Hr1G107270	U-box domain-containing protein 19	NA	NA	115.75	2.09018	0.320672	6.51811	7.11972e-11	1.01523e-09
HORVU1Hr1G024360	undescribed protein	NA	NA	17.6801	2.08878	0.604093	3.45772	0.000544766	0.00260143
HORVU3Hr1G038700	myb domain protein 56	myb domain protein 56	Member of the R2R3 factor gene family that acts as a cell-specific repressor of quiescent center (QC) divisions in the primary root, acting through the BR signaling pathway. Works with BES1 to regulate QC division in the root.	535.541	2.08694	0.272761	7.65115	1.99193e-14	3.95709e-13
HORVU7Hr1G077010	#N/A	NA	NA	106.447	2.08649	0.321911	6.48158	9.07666e-11	1.27929e-09
HORVU7Hr1G002200	nodulin MtN21 /EamA-like transporter family protein	nodulin MtN21 /EamA-like transporter family protein	nodulin MtN21-like transporter family protein	16.2641	2.0851	0.660683	3.15597	0.00159963	0.00667512
HORVU2Hr1G094130	undescribed protein	NA	NA	11.3923	2.08296	0.787064	2.64649	0.00813317	0.026897
HORVU2Hr1G067920	Elongation factor 2	Ribosomal protein S5/Elongation factor G/III/V family protein	0	52.6842	2.08284	0.343003	6.07238	1.26027e-09	1.55133e-08
HORVU1Hr1G034010	Retrotransposon protein, putative, unclassified	NA	NA	103.055	2.08099	0.373683	5.56885	2.56423e-08	2.70015e-07
HORVU3Hr1G057540	ATP-dependent zinc metalloprotease FtsH	P-loop containing nucleoside triphosphate hydrolases superfamily protein	0	9.79037	2.08086	0.693983	2.99843	0.00271377	0.0105445
HORVU1Hr1G026970	Unplaced genomic scaffold PAXINscaffold_121, whole genome shotgun sequence	NA	NA	106.113	2.07976	0.398442	5.21973	1.79188e-07	1.68122e-06
HORVU2Hr1G038580	F-box domain containing protein	NA	NA	16.1471	2.0794	0.667592	3.11479	0.00184079	0.00752052
HORVU3Hr1G098730	Leucine-rich repeat receptor-like protein kinase family protein	polygalacturonase inhibiting protein 1	Encodes a polygalacturonase inhibiting protein involved in defense response. PGIPs inhibit the function of cell wall pectin degrading enzymes such as those produced by fungal pathogens. PGIP1 is induced by fungal infection. Suppressed in the proton sensitive stop1-mutant, but the transcription level was recovered by transformation of STOP2. Knockout mutant showed severe damage in the root tip in …	15.383	2.07888	0.693635	2.99708	0.0027258	0.0105864
HORVU0Hr1G010910	NifU-like protein 4, mitochondrial	NIFU-like protein 2	Encodes a protein containing the NFU domain and functions as a molecular scaffold for iron-sulfur cluster assembly and delivery. Homologous to the cyanobacterial CNFU protein and is targeted to the chloroplast.	12.7238	2.0769	0.638862	3.25094	0.00115025	0.00502108
HORVU1Hr1G000590	APOLLO	Polynucleotidyl transferase, ribonuclease H-like superfamily protein	0	12.3447	2.07637	0.646154	3.21342	0.00131163	0.0056228
HORVU6Hr1G060850	SAUR-like auxin-responsive protein family	SAUR-like auxin-responsive protein family	0	48.4852	2.07618	0.356097	5.83038	5.53026e-09	6.31496e-08
HORVU6Hr1G094530	undescribed protein	NA	NA	21562.9	2.07538	0.239712	8.65778	4.81042e-18	1.25755e-16
HORVU6Hr1G076410	#N/A	#N/A	#N/A	2466.78	2.07472	0.327139	6.34202	2.26769e-10	3.05952e-09
HORVU6Hr1G072950	NHL domain-containing protein	NHL domain-containing protein	0	3130.14	2.07338	0.181256	11.439	2.66998e-30	1.5136e-28
HORVU4Hr1G067410	Sec14p-like phosphatidylinositol transfer family protein	Sec14p-like phosphatidylinositol transfer family protein	0	62.9358	2.07322	0.385159	5.38277	7.33467e-08	7.30809e-07
HORVU7Hr1G077970	PLC-like phosphodiesterases superfamily protein	PLC-like phosphodiesterases superfamily protein	0	888.402	2.07217	0.231551	8.94906	3.58525e-19	1.01736e-17
HORVU5Hr1G019030	ATP-dependent 6-phosphofructokinase	Phosphofructokinase family protein	0	521.495	2.07204	0.205389	10.0884	6.21862e-24	2.46881e-22
HORVU3Hr1G000740	unknown function	NA	NA	377.681	2.07115	0.309247	6.69742	2.12138e-11	3.20741e-10
HORVU3Hr1G026180	adenylate kinase family protein	P-loop containing nucleoside triphosphate hydrolases superfamily protein	encodes a uridine 5'-monophosphate (UMP)/cytidine 5'-monophosphate (CMP) kinase.	74.2662	2.06892	0.326691	6.33295	2.40519e-10	3.2347e-09
HORVU2Hr1G025270	bZIP transcription factor 17	Basic-leucine zipper (bZIP) transcription factor family protein	bZIP17 appears to regulate transcription as part of a salt and osmotic stress response. zip17 mutants show enhanced inhibition of primary root elongation in response to NaCl. Several salt-responsive genes, such as ATHB-7 show a reduced transcriptional response to a salt treatment in zip17 mutant seedlings. myc:bZIP17 undergoes proteolytic processing in salt-treated wild type seedlings, but not in…	85.5839	2.06716	0.355352	5.81722	5.9833e-09	6.78984e-08
HORVU7Hr1G045150	unknown function	0	0	74.6648	2.06706	0.3101	6.6658	2.63236e-11	3.93346e-10
HORVU2Hr1G061930	undescribed protein	NA	NA	88.8323	2.0651	0.324977	6.35459	2.08979e-10	2.8405e-09
HORVU3Hr1G034510	Hybrid signal transduction histidine kinase I	NA	NA	413.021	2.06489	0.285935	7.22154	5.14012e-13	8.99504e-12
HORVU3Hr1G065210	Protein of Unknown Function (DUF239)	Protein of Unknown Function (DUF239)	0	136.613	2.0607	0.340743	6.04767	1.46951e-09	1.79851e-08
HORVU2Hr1G023840	rhomboid protein-related	rhomboid protein-related	0	131.435	2.05915	0.431967	4.76692	1.87061e-06	1.48991e-05
HORVU2Hr1G024760	unknown function	NA	NA	133.268	2.05843	0.285851	7.20104	5.97563e-13	1.0379e-11
HORVU7Hr1G063110	undescribed protein	NA	NA	11.1253	2.05577	0.686136	2.99616	0.002734	0.010615
HORVU5Hr1G094410	Transmembrane emp24 domain-containing protein A	emp24/gp25L/p24 family/GOLD family protein	0	7394.44	2.05546	0.149158	13.7804	3.34292e-43	3.26216e-41
HORVU1Hr1G003600	Protein of unknown function (DUF707)	Protein of unknown function (DUF707)	0	1302.36	2.05529	0.187645	10.9531	6.42299e-28	3.20111e-26
HORVU1Hr1G075030	like COV 2	like COV 2	0	181.41	2.05443	0.361079	5.6897	1.27263e-08	1.3893e-07
HORVU2Hr1G015580	Retrovirus-related Pol polyprotein from transposon TNT 1-94	NA	NA	125.819	2.05312	0.275482	7.45282	9.13664e-14	1.72015e-12
HORVU5Hr1G039910	undescribed protein	NA	NA	6.99177	2.0508	0.778652	2.63378	0.0084439	0.0277666
HORVU2Hr1G116740	Wound-responsive family protein	Wound-responsive family protein	0	1190.17	2.04994	0.182893	11.2084	3.70772e-29	1.95858e-27
HORVU1Hr1G031530	Transposable element protein, putative	NA	NA	309.386	2.0488	0.230838	8.87551	6.96121e-19	1.93875e-17
HORVU7Hr1G085510	UDP-Glycosyltransferase superfamily protein	UDP-Glycosyltransferase superfamily protein	0	110.254	2.04864	0.379431	5.39925	6.69201e-08	6.70433e-07
HORVU2Hr1G123390	unknown function	NA	NA	203.208	2.04855	0.36568	5.60204	2.11847e-08	2.24836e-07
HORVU4Hr1G087700	GRAS family transcription factor	GRAS family transcription factor	Belongs to one of the LOM (LOST MERISTEMS) genes: AT2G45160 (LOM1), AT3G60630 (LOM2) and AT4G00150 (LOM3). LOM1 and LOM2 promote cell differentiation at the periphery of shoot meristems and help to maintain their polar organization.	87.4156	2.04739	0.286269	7.152	8.55237e-13	1.46358e-11
HORVU0Hr1G016390	undescribed protein	NA	NA	30.0726	2.04632	0.506486	4.04023	5.33978e-05	0.000324204
HORVU7Hr1G086540	Transposon Ty1-PL Gag-Pol polyprotein	NA	NA	324.206	2.04573	0.191567	10.6789	1.2776e-26	5.94979e-25
HORVU6Hr1G073690	Caleosin-related family protein	Caleosin-related family protein	The gene encodes a stress-responsive and OB-associated non-seed caleosin-like protein. It plays a negative regulator role in ABA signaling.	114603	2.04203	0.15132	13.4948	1.67918e-41	1.52781e-39
HORVU3Hr1G055350	GDSL esterase/lipase	GDSL-like Lipase/Acylhydrolase superfamily protein	GDSL-motif esterase/acyltransferase/lipase. Enzyme group with broad substrate specificity that may catalyze acyltransfer or hydrolase reactions with lipid and non-lipid substrates.	129.296	2.04192	0.306483	6.66241	2.6938e-11	4.02292e-10
HORVU5Hr1G033700	unknown function	NA	NA	29.6778	2.04164	0.459411	4.44404	8.82836e-06	6.18735e-05
HORVU7Hr1G089190	FAD-binding Berberine family protein	FAD-binding Berberine family protein	0	132.046	2.04063	0.291565	6.99889	2.57996e-12	4.25835e-11
HORVU5Hr1G053330	transcription factor-related	bZIP transcription factor family protein	0	702.543	2.03907	0.240237	8.48775	2.10674e-17	5.20918e-16
HORVU2Hr1G124570	undescribed protein	NA	NA	20815.4	2.03719	0.243688	8.35981	6.28185e-17	1.50664e-15
HORVU5Hr1G073110	undescribed protein	NA	NA	303.518	2.03716	0.314267	6.48225	9.0363e-11	1.27501e-09
HORVU3Hr1G016320	LOB domain-containing protein 41	LOB domain-containing protein 41	0	2093.75	2.03648	0.230171	8.84768	8.93556e-19	2.4618e-17
HORVU1Hr1G010360	Protein of Unknown Function (DUF239)	Protein of Unknown Function (DUF239)	0	174.294	2.03589	0.32555	6.2537	4.00848e-10	5.21817e-09
HORVU3Hr1G093790	Chromosome 3B, genomic scaffold, cultivar Chinese Spring	NA	NA	33.9822	2.03388	0.460959	4.41228	1.02289e-05	7.09697e-05
HORVU7Hr1G045630	HVA22 homologue E	HVA22 homologue E	Encodes one of five HVA22 homologs in Arabidopsis. HVA22 is an ABA- and stress-inducible gene first isolated from barley. Members of this gene family have only been found in eukaryotes. AtHVA22e mRNA is upregulated to varying degrees in response to cold stress, salt stress, ABA treatment or dehydration.	48.7738	2.03266	0.383199	5.30445	1.1301e-07	1.09819e-06
HORVU4Hr1G085250	Aquaporin-like superfamily protein	tonoplast intrinsic protein 4;1	0	36.1534	2.03185	0.408139	4.97834	6.41321e-07	5.51519e-06
HORVU0Hr1G011260	#N/A	NA	NA	5.46145	2.03095	0.83819	2.42301	0.0153923	0.0457175
HORVU6Hr1G013580	F-box domain containing protein	NA	NA	1857.71	2.03038	0.163083	12.45	1.39899e-35	1.02194e-33
HORVU1Hr1G080630	Ubiquitin-like superfamily protein	Ubiquitin-like superfamily protein	0	2387.67	2.02973	0.212729	9.54138	1.40951e-21	4.75421e-20
HORVU4Hr1G027180	proline transporter 1	proline transporter 1	Encodes a proline transporter with affinity for gly betaine, proline and GABA. Protein is expressed in the vascular tissue, specifically the phloem.	8532.01	2.02882	0.145907	13.9049	5.91503e-44	6.04918e-42
HORVU0Hr1G035810	HAT family dimerisation domain containing protein	NA	NA	176.795	2.02764	0.250798	8.08476	6.22881e-16	1.3812e-14
HORVU7Hr1G047460	undescribed protein	NA	NA	247.128	2.02721	0.226874	8.93538	4.05782e-19	1.1451e-17
HORVU2Hr1G116810	Retrotransposon protein, putative, Ty1-copia subclass	NA	NA	320.435	2.02643	0.256484	7.90078	2.77167e-15	5.90528e-14
HORVU7Hr1G041300	Protein TIFY 11e	NA	NA	17.9433	2.02578	0.699517	2.89597	0.00377989	0.0139957
HORVU2Hr1G041880	unknown function	NA	NA	137.975	2.02549	0.348692	5.80882	6.29152e-09	7.13011e-08
HORVU4Hr1G032440	MADS-box transcription factor family protein	AGAMOUS-like 65	Encodes a member of the MIKC (MADS box, Keratin binding domain, and C terminal domain containing )family of transcriptional regulators. AGL65 is expressed in pollen.It forms heterodimers with other MICK family members (AGL104). Involved in late stages of pollen development and pollen tube growth.	144.929	2.0252	0.326403	6.20458	5.48425e-10	7.03188e-09
HORVU7Hr1G090350	ABC transporter G family member 26	ABC-2 type transporter family protein	Encodes a ATP-binding cassette transporter G26 (ABCG26) involved in tapetal cell and pollen development. Required for male fertility and pollen exine formation.	16.3552	2.02516	0.593945	3.40968	0.000650387	0.00303605
HORVU6Hr1G047190	Retrotransposon protein, putative, unclassified	NA	NA	38.1703	2.02505	0.414097	4.89027	1.00697e-06	8.35616e-06
HORVU7Hr1G017060	F-box domain containing protein	NA	NA	715.422	2.02264	0.174085	11.6187	3.31277e-31	1.94707e-29
HORVU6Hr1G075850	Aquaporin-like superfamily protein	NOD26-like intrinsic protein 4;2	0	841.675	2.02175	0.312968	6.45993	1.04752e-10	1.4683e-09
HORVU3Hr1G074680	Tunicamycin induced 1	0	Encodes Tunicamycin Induced 1(TIN1), a plant-speci_x001E_c ER stress-inducible protein. TIN1 mutation affects pollen surface morphology. Transcriptionally induced by treatment with the N-linked glyclsylation inhibitor tunicamycin.	3774.55	2.02038	0.140392	14.391	5.89017e-47	6.87643e-45
HORVU5Hr1G025500	Leaf-specific thionin	NA	NA	6.32527	2.01973	0.78311	2.57911	0.00990554	0.0318359
HORVU5Hr1G009800	undescribed protein	NA	NA	5.935	2.01933	0.833567	2.42252	0.0154131	0.045758
HORVU5Hr1G083980	Senescence-associated protein, putative	NA	NA	47.443	2.0192	0.539312	3.74403	0.000181096	0.00097784
HORVU7Hr1G091350	SAUR-like auxin-responsive protein family	SAUR-like auxin-responsive protein family	0	4397.94	2.01721	0.203741	9.90081	4.1291e-23	1.55936e-21
HORVU2Hr1G061470	undescribed protein	NA	NA	38.7967	2.01605	0.403902	4.99143	5.99354e-07	5.17168e-06
HORVU1Hr1G026990	Senescence-associated protein, putative	NA	NA	67.7087	2.01531	0.453352	4.44535	8.77498e-06	6.15501e-05
HORVU1Hr1G065860	undescribed protein	NA	NA	10.5934	2.01494	0.668521	3.01402	0.00257809	0.0100632
HORVU1Hr1G041260	2-oxoglutarate (2OG) and Fe(II)-dependent oxygenase superfamily protein	2-oxoglutarate (2OG) and Fe(II)-dependent oxygenase superfamily protein	encodes a protein whose sequence is similar to a 2-oxoglutarate-dependent dioxygenase	1348.7	2.01285	0.235074	8.56265	1.10305e-17	2.79225e-16
HORVU5Hr1G110640	undescribed protein	NA	NA	94.0333	2.01236	0.312704	6.43536	1.23179e-10	1.71085e-09
HORVU6Hr1G009150	Cysteine-rich receptor-like protein kinase 10	NA	NA	26.6175	2.01026	0.479021	4.19659	2.70963e-05	0.000173669
HORVU5Hr1G015700	Senescence-associated protein	NA	NA	16.0391	2.01013	0.62773	3.20222	0.00136375	0.00581505
HORVU7Hr1G089960	phospholipase D P2	phospholipase D alpha 1	Encodes phospholipase D alpha 1 (PLD alpha 1). Positive regulator of abscisic acid (ABA) mediated stomatal movements. PLD alpha 1 plays an important role in seed deterioration and aging in Arabidopsis.	11.5523	2.00894	0.663545	3.02759	0.00246516	0.00968749
HORVU6Hr1G065210	transcription factor-related	transcription factor-related	Encodes a nuclear-localized transcriptional activator with weak sequence similarity to basic helix-loop-helix(bHLH)-domain proteins. It promotes the production of stele cells in root meristems and is required to establish and maintain the normal vascular cell number and pattern in primary and lateral roots.	107.88	2.00798	0.324628	6.18548	6.1915e-10	7.88337e-09
HORVU3Hr1G015470	undescribed protein	NA	NA	208.616	2.00784	0.38475	5.21856	1.80318e-07	1.68902e-06
HORVU2Hr1G011910	Protein of Unknown Function (DUF239)	Protein of Unknown Function (DUF239)	0	1077.2	2.00759	0.339701	5.90986	3.42398e-09	4.02672e-08
HORVU2Hr1G092850	Protein kinase superfamily protein	Protein kinase superfamily protein	0	10.6749	2.00756	0.749642	2.67803	0.00740561	0.0249163
HORVU5Hr1G011560	undescribed protein	NA	NA	16207	2.0075	0.256873	7.81514	5.49e-15	1.14116e-13
HORVU6Hr1G077560	undescribed protein	NA	NA	19.6728	2.00748	0.567321	3.53853	0.000402366	0.00198981
HORVU4Hr1G030150	undescribed protein	NA	NA	6.30605	2.00723	0.787947	2.54742	0.0108523	0.0343311
HORVU7Hr1G106570	Divalent metal cation transporter MntH	natural resistance-associated macrophage protein 1	Thought to be involved in iron homeostasis. Induced in leaves in response to iron deficiency. Transgenic plants accumulate toxic levels of iron. Gene complements yeast iron uptake mutants.	6338.11	2.00615	0.136056	14.745	3.31363e-49	4.23598e-47
HORVU4Hr1G040040	Retrotransposon protein, putative, unclassified, expressed	NA	NA	14.2348	2.00577	0.648434	3.09325	0.00197978	0.0080217
HORVU3Hr1G052960	unknown function	NA	NA	784.746	2.00562	0.158931	12.6194	1.64985e-36	1.25541e-34
HORVU4Hr1G019310	undescribed protein	NA	NA	14.3881	2.00516	0.685164	2.92654	0.00342756	0.0128663
HORVU2Hr1G059940	Glutaredoxin family protein	Glutaredoxin family protein	0	390.789	2.00512	0.262941	7.62573	2.42649e-14	4.77215e-13
HORVU6Hr1G060500	membrane steroid binding protein 1	membrane-associated progesterone binding protein 3	putative progesterone-binding protein homolog (Atmp2) mRNA,	9.0092	2.00511	0.767858	2.6113	0.00902	0.0294038
HORVU5Hr1G082700	FkbM family methyltransferase	0	0	23.6444	2.00493	0.512933	3.90876	9.27697e-05	0.000534681
HORVU2Hr1G039320	Senescence-associated protein	NA	NA	33.6995	2.00479	0.499079	4.01698	5.89484e-05	0.00035487
HORVU2Hr1G039570	alpha 1,4-glycosyltransferase family protein	alpha 1,4-glycosyltransferase family protein	0	122.664	2.00392	0.293464	6.82851	8.58012e-12	1.35412e-10
HORVU6Hr1G017540	undescribed protein	NA	NA	19.4365	2.00158	0.573005	3.49313	0.000477388	0.00231206
HORVU5Hr1G040160	Late embryogenesis abundant (LEA) hydroxyproline-rich glycoprotein family	Late embryogenesis abundant (LEA) hydroxyproline-rich glycoprotein family	0	8.16907	2.00153	0.773383	2.58802	0.00965282	0.031112
HORVU6Hr1G030760	undescribed protein	NA	NA	30.9179	1.99976	0.521754	3.83277	0.000126711	0.000707493
HORVU6Hr1G009380	Protein canopy-1	0	0	1015.82	1.9989	0.295863	6.75615	1.41705e-11	2.1812e-10
HORVU5Hr1G115740	undescribed protein	NA	NA	9.0727	1.9989	0.805158	2.48261	0.0130423	0.0399343
HORVU7Hr1G070260	unknown function	NA	NA	20.9749	1.9985	0.50226	3.979	6.92044e-05	0.000411052
HORVU4Hr1G078370	undescribed protein	NA	NA	8.18731	1.99844	0.742335	2.69211	0.00710023	0.0240312
HORVU3Hr1G026600	Chromosome 3B, genomic scaffold, cultivar Chinese Spring	NA	NA	36.8179	1.99832	0.462506	4.32064	1.55579e-05	0.000104538
HORVU4Hr1G044420	undescribed protein	NA	NA	285.568	1.99811	0.21296	9.38256	6.43917e-21	2.05788e-19
HORVU1Hr1G051850	Endonuclease-reverse transcriptase HmRTE-e01	NA	NA	19.7332	1.99771	0.510606	3.91243	9.13721e-05	0.000527577
HORVU5Hr1G075510	Glucan endo-1,3-beta-glucosidase 13	O-Glycosyl hydrolases family 17 protein	0	1423.1	1.99769	0.273115	7.31447	2.58399e-13	4.66231e-12
HORVU5Hr1G053490	undescribed protein	NA	NA	10.4379	1.99657	0.697227	2.86358	0.0041888	0.0152753
HORVU0Hr1G001430	WRKY DNA-binding protein 51	WRKY DNA-binding protein 50	member of WRKY Transcription Factor; Group II-c. Involved in jasmonic acid inducible defense responses.	38.0477	1.99653	0.613234	3.25574	0.00113099	0.00494966
HORVU3Hr1G048850	undescribed protein	NA	NA	16.1174	1.99441	0.585759	3.40482	0.000662071	0.00308721
HORVU7Hr1G031230	Auxin-induced protein 5NG4	NA	NA	20.901	1.99425	0.561694	3.55043	0.000384609	0.00191272
HORVU7Hr1G027310	Leucine-rich repeat protein kinase family protein	Leucine-rich repeat protein kinase family protein	0	114.224	1.99364	0.337178	5.91274	3.36472e-09	3.95885e-08
HORVU5Hr1G061860	GDSL esterase/lipase	GDSL-like Lipase/Acylhydrolase superfamily protein	GDSL-motif esterase/acyltransferase/lipase. Enzyme group with broad substrate specificity that may catalyze acyltransfer or hydrolase reactions with lipid and non-lipid substrates.	11.6937	1.99312	0.72315	2.75617	0.00584826	0.0203349
HORVU6Hr1G066260	S-adenosyl-L-methionine-dependent methyltransferases superfamily protein	S-adenosyl-L-methionine-dependent methyltransferases superfamily protein	0	8.28806	1.98994	0.766658	2.5956	0.00944257	0.0305361
HORVU2Hr1G039380	undescribed protein	NA	NA	6.65953	1.98934	0.822214	2.41949	0.0155423	0.0460504
HORVU1Hr1G085230	purine permease 4	purine permease 4	Member of a family of proteins related to PUP1, a purine transporter. May be involved in the transport of purine and purine derivatives such as cytokinins, across the plasma membrane.	102.642	1.98925	0.30582	6.50465	7.78758e-11	1.1086e-09
HORVU1Hr1G069190	undescribed protein	NA	NA	32052.6	1.989	0.280815	7.08295	1.41116e-12	2.38146e-11
HORVU7Hr1G095720	Peptidyl-prolyl cis-trans isomerase B	cyclophilin 5	encodes a cyclophilin protein that exhibits peptidylprolyl cis/trans-isomerase and protein refolding activities that were sensitive to cyclosporin A. The protein interacts with GNOM in vitro and is localized to both the cytosolic and membrane fractions. The gene is expressed in the developing embryo.	660.951	1.98855	0.313837	6.33624	2.35434e-10	3.16975e-09
HORVU7Hr1G046210	undescribed protein	NA	NA	84.2495	1.98772	0.369667	5.37705	7.57176e-08	7.53844e-07
HORVU2Hr1G069840	Remorin family protein	Remorin family protein	0	165.9	1.98644	0.256568	7.74236	9.7592e-15	1.99611e-13
HORVU5Hr1G071950	Subtilisin-like protease	Subtilase family protein	Encodes a subtilisin-like serine protease essential for mucilage release from seed coats.	32074.4	1.98638	0.194721	10.2012	1.959e-24	8.03944e-23
HORVU2Hr1G095080	Cytochrome P450 superfamily protein	#N/A	#N/A	8.09273	1.98408	0.748605	2.65036	0.0080405	0.0266477
HORVU4Hr1G086660	S-adenosyl-L-methionine-dependent methyltransferases superfamily protein	NA	NA	67.6246	1.98044	0.399593	4.95616	7.19012e-07	6.14199e-06
HORVU7Hr1G074970	undescribed protein	S-adenosyl-L-methionine-dependent methyltransferases superfamily protein	0	524.497	1.98005	0.226909	8.72616	2.63467e-18	7.01334e-17
HORVU6Hr1G089240	Ethylene receptor 2	NA	NA	634.65	1.97994	0.280291	7.06386	1.61944e-12	2.71859e-11
HORVU2Hr1G000060	Heavy metal transport/detoxification superfamily protein	Signal transduction histidine kinase, hybrid-type, ethylene sensor	Ethylene receptor, subfamily 2. Has serine kinase activity.	11.6647	1.97854	0.633745	3.12198	0.00179636	0.00736256
HORVU5Hr1G052730	undescribed protein	NA	NA	20.1236	1.97673	0.501917	3.93836	8.2039e-05	0.000479098
HORVU3Hr1G109670	undescribed protein	NA	NA	655.272	1.97576	0.335424	5.89032	3.85439e-09	4.50184e-08
HORVU1Hr1G045600	unknown function	NA	NA	20.0166	1.97389	0.546949	3.60892	0.000307478	0.00156755
HORVU7Hr1G011820	undescribed protein	NA	NA	12.3622	1.97357	0.608144	3.24524	0.00117353	0.00510876
HORVU5Hr1G104710	undescribed protein	NA	NA	9.36288	1.97235	0.692277	2.84908	0.00438457	0.0158737
HORVU6Hr1G086300	RING/U-box superfamily protein	NA	NA	21.5594	1.96807	0.565723	3.47885	0.000503572	0.00242281
HORVU1Hr1G054770	undescribed protein	RING/U-box superfamily protein	0	8.86067	1.96787	0.777508	2.53099	0.0113741	0.035668
HORVU5Hr1G075140	Acyl-CoA N-acyltransferases (NAT) superfamily protein	NA	NA	1750.4	1.96746	0.26545	7.41181	1.24586e-13	2.32502e-12
HORVU4Hr1G076160	undescribed protein	Acyl-CoA N-acyltransferases (NAT) superfamily protein	0	218.687	1.96698	0.235393	8.35614	6.48041e-17	1.55136e-15
HORVU5Hr1G016080	undescribed protein	NA	NA	13.2956	1.96579	0.617383	3.18407	0.00145222	0.00614738
HORVU1Hr1G009060	Protein kinase superfamily protein	NA	NA	7262.18	1.96547	0.153156	12.8331	1.06971e-37	8.57346e-36
HORVU6Hr1G092730	Core-2/I-branching beta-1,6-N-acetylglucosaminyltransferase family protein	S-domain-2 5	0	6.76501	1.96545	0.776595	2.53086	0.0113785	0.035673
HORVU3Hr1G065000	copper transporter 3	Core-2/I-branching beta-1,6-N-acetylglucosaminyltransferase family protein	0	29.8006	1.96512	0.519473	3.7829	0.000155011	0.000851378
HORVU3Hr1G075090	Hsp70 nucleotide exchange factor fes1	NA	NA	222.306	1.96371	0.262235	7.48835	6.97442e-14	1.32478e-12
HORVU5Hr1G065400	Wound-induced protein 1	ARM repeat superfamily protein	0	165.72	1.96318	0.317834	6.17675	6.54342e-10	8.31903e-09
HORVU2Hr1G015360	undescribed protein	Nuclear transport factor 2 (NTF2) family protein	0	839.483	1.96285	0.207952	9.43895	3.76552e-21	1.22797e-19
HORVU7Hr1G044590	undescribed protein	NA	NA	1395.33	1.95963	0.169411	11.5673	6.0332e-31	3.49775e-29
HORVU7Hr1G023740	undescribed protein	NA	NA	109.44	1.95867	0.368909	5.30936	1.10008e-07	1.07023e-06
HORVU7Hr1G114630	60S acidic ribosomal protein P0	NA	NA	22.866	1.95728	0.481789	4.06252	4.85463e-05	0.00029736
HORVU0Hr1G038820	NADH:cytochrome B5 reductase 1	Ribosomal protein L10 family protein	0	208.304	1.95687	0.22104	8.85298	8.52116e-19	2.3578e-17
HORVU3Hr1G079960	Esterase/lipase/thioesterase family protein	NADH:cytochrome B5 reductase 1	Encodes NADH:cytochrome (Cyt) b5 reductase that displayed strict specificity to NADH for the reduction of a recombinant Cyt b5 (AtB5-A), whereas no Cyt b5 reduction was observed when NADPH was used as the electron donor.	482.717	1.95448	0.262216	7.45371	9.07541e-14	1.71114e-12
HORVU7Hr1G018470	beta glucosidase 11	Esterase/lipase/thioesterase family protein	Encodes a protein with phytyl ester synthesis and diacylglycerol acyltransferase activities that is involved in the deposition of free phytol and free fatty acids in the form of phytyl esters in chloroplasts, a process involved in maintaining the integrity of the photosynthetic membrane during abiotic stress and senescence.	84.3144	1.95445	0.392212	4.98316	6.25526e-07	5.38661e-06
HORVU5Hr1G077790	undescribed protein	beta glucosidase 11	0	23.1789	1.95345	0.494426	3.95095	7.78431e-05	0.000456891
HORVU0Hr1G035450	undescribed protein	NA	NA	32.5678	1.95242	0.459145	4.25228	2.11601e-05	0.000139102
HORVU2Hr1G081850	undescribed protein	NA	NA	16.6485	1.95229	0.537282	3.63365	0.000279445	0.00143928
HORVU7Hr1G099080	Protein phosphatase 2C family protein	NA	NA	9.86649	1.95082	0.708868	2.75203	0.00592278	0.0205437
HORVU6Hr1G086560	Late embryogenesis abundant (LEA) hydroxyproline-rich glycoprotein family	DNA-binding protein phosphatase 1	Encodes DBP1, a member of the DBP factors (DNA-binding protein phosphatases) featuring sequence-specific DNA-binding and protein phosphatase activity. DBP1 is involved in plant-potyvirus interactions. Loss-of-function of DBP1 renders resistance to potyviruses.	508.573	1.94914	0.268099	7.27021	3.58939e-13	6.39228e-12
HORVU0Hr1G010640	RRNA intron-encoded homing endonuclease	Late embryogenesis abundant (LEA) hydroxyproline-rich glycoprotein family	0	114.588	1.9488	0.30851	6.31681	2.67012e-10	3.56485e-09
HORVU1Hr1G027350	undescribed protein	NA	NA	13.414	1.9485	0.675996	2.88242	0.00394634	0.0145342
HORVU5Hr1G009380	undescribed protein	NA	NA	24.5851	1.94812	0.469685	4.1477	3.35825e-05	0.000212211
HORVU5Hr1G082780	Ubiquitin-associated domain-containing protein 2	NA	NA	789.774	1.94741	0.21171	9.19846	3.63107e-20	1.10518e-18
HORVU3Hr1G038170	undescribed protein	Ubiquitin-associated (UBA) protein	0	118.797	1.94476	0.462534	4.20457	2.61577e-05	0.000168245
HORVU5Hr1G015410	undescribed protein	NA	NA	6.68806	1.9438	0.776052	2.50473	0.0122543	0.037974
HORVU3Hr1G063910	serine/threonine protein kinase 1	NA	NA	49.533	1.94328	0.424414	4.57874	4.67782e-06	3.45459e-05
HORVU5Hr1G065370	Glycosyltransferase	CBL-interacting protein kinase 5	Encodes CBL-interacting protein kinase 5 (CIPK5).	247.534	1.94271	0.331297	5.86393	4.52031e-09	5.22472e-08
HORVU5Hr1G079660	Retrotransposon protein, putative, Ty3-gypsy subclass	Uridine diphosphate glycosyltransferase 74E2	Encodes a UDP-glucosyltransferase, UGT74E2, that acts on IBA (indole-3-butyric acid) and affects auxin homeostasis. The transcript and protein levels of this enzyme are strongly induced by H2O2 and may allow integration of ROS (reactive oxygen species) and auxin signaling. This enzyme can also transfer glycosyl groups to several compounds related to the explosive TNT when this synthetic compound …	14	1.9411	0.609924	3.18252	0.00145999	0.00617394
HORVU4Hr1G037200	Protein of unknown function (DUF789)	NA	NA	13.5314	1.94056	0.594234	3.26566	0.00109209	0.00479587
HORVU6Hr1G093680	undescribed protein	Protein of unknown function (DUF789)	0	203.175	1.94033	0.234396	8.27802	1.25242e-16	2.93767e-15
HORVU6Hr1G082790	RNA-directed DNA polymerase (Reverse transcriptase) domain containing protein	NA	NA	29.855	1.94027	0.463897	4.18254	2.88268e-05	0.000184161
HORVU4Hr1G042180	undescribed protein	NA	NA	11.6946	1.93929	0.763821	2.53893	0.0111193	0.0349961
HORVU4Hr1G036780	Subtilisin-like protease	NA	NA	13.1255	1.939	0.60871	3.18543	0.0014454	0.00612438
HORVU6Hr1G081640	Retrotransposon protein, putative, unclassified	Subtilase family protein	Encodes a protein with similarity to serine protease, subtilisin, that is upregulated during senescence and expressed in the arial portions of the plant.Loss of function mutations have increased branch number but normal silique length and seed set and therefore have increased fertility.	7.17127	1.93782	0.760679	2.54749	0.0108502	0.0343311
HORVU5Hr1G033400	Subtilisin-like protease	NA	NA	30.1801	1.93763	0.572575	3.38405	0.00071424	0.00330456
HORVU1Hr1G082790	undescribed protein	Subtilase family protein	0	7764.8	1.93748	0.194501	9.96129	2.25111e-23	8.64178e-22
HORVU7Hr1G044600	Protein TAR1	NA	NA	4511.29	1.93622	0.190433	10.1674	2.77097e-24	1.12991e-22
HORVU7Hr1G053570	undescribed protein	NA	NA	98.8214	1.93357	0.389013	4.97047	6.67922e-07	5.72661e-06
HORVU6Hr1G006020	Pectin acetylesterase 5	NA	NA	18.5178	1.93313	0.536644	3.60225	0.000315472	0.00160181
HORVU3Hr1G116470	undescribed protein	Pectinacetylesterase family protein	0	39.6225	1.93245	0.408675	4.72857	2.26106e-06	1.77436e-05
HORVU3Hr1G036260	UDP-Glycosyltransferase superfamily protein	NA	NA	22.2822	1.93106	0.52509	3.67758	0.000235454	0.00123358
HORVU2Hr1G090200	undescribed protein	UDP-glucosyl transferase 73D1	0	2145.23	1.93082	0.230918	8.36149	6.19319e-17	1.48817e-15
HORVU3Hr1G027950	nucleobase-ascorbate transporter 7	NA	NA	59.7149	1.93026	0.457688	4.21741	2.47125e-05	0.000159915
HORVU5Hr1G018400	UDP-glucuronic acid decarboxylase 1	Xanthine/uracil permease family protein	Encodes a plasma-membrane localized nucleobase transporter capable of transporting adenine, guanine, uracil and hypoxanthine. Likely to be a proton-nucleobase symporter.	8476.6	1.92987	0.184393	10.466	1.23701e-25	5.41553e-24
HORVU5Hr1G050860	Senescence-associated protein, putative	NAD(P)-binding Rossmann-fold superfamily protein	encodes an isoform of UDP-glucuronic acid decarboxylase, which is predicted to be membrane-bound by PSORT. This enzyme produces UDP-xylose, which is a substrate for many cell wall carbohydrates including hemicellulose and pectin. UDP-xylose is also known to feedback regulate several cell wall biosynthetic enzymes.	16.6401	1.92847	0.543307	3.5495	0.000385963	0.00191833
HORVU6Hr1G053140	Mannose-6-phosphate isomerase 1	NA	NA	15.7352	1.92745	0.591181	3.26033	0.00111282	0.00488186
HORVU3Hr1G003940	response to oxidative stress	Mannose-6-phosphate isomerase, type I	Encodes a protein with phosphomannose isomerase activity.	16.7356	1.92742	0.628343	3.06747	0.00215878	0.00863615
HORVU1Hr1G024670	Senescence-associated protein	0	Encodes a membrane protein NO PRIMEXINE AND PLASMA MEMBRANE UNDULATION (NPU). Involved in primexine deposition and plasma membrane undulation during early pollen wall development.	634.113	1.92716	0.1954	9.86261	6.0455e-23	2.24986e-21
HORVU4Hr1G025570	calreticulin 3	NA	NA	15.7475	1.92662	0.691225	2.78726	0.00531556	0.0187401
HORVU6Hr1G050580	Glycosyltransferase	calreticulin 3	Encodes one of three Arabidopsis calreticulins. In CRT-deficient mouse fibroblasts, this protein restores ER Ca2+ levels. Non-receptor component required for EFR-mediated immunity. Mutants show de-repressed anthocyanin accumulation in the presence of elf18, and EFR accumulation and signalling.	36.9018	1.92465	0.419071	4.59266	4.37622e-06	3.25631e-05
HORVU2Hr1G107740	undescribed protein	NA	NA	26.3238	1.92384	0.488569	3.93771	8.22646e-05	0.000480306
HORVU4Hr1G075400	Gag-pol polyprotein	NA	NA	64.4277	1.92229	0.502462	3.82574	0.000130379	0.000726547
HORVU3Hr1G015080	Amidohydrolase family	NA	NA	23.8127	1.91963	0.531279	3.61322	0.000302417	0.00154453
HORVU3Hr1G108620	Unplaced genomic scaffold PAXINscaffold_121, whole genome shotgun sequence	Amidohydrolase family	Encodes a product that might regulate nucleo-cytoplasmic trafficking of an intermediate(s) involved in phyA signal transduction. Differs from isoform 2 only in the first few N-terminal amino acids.	117.42	1.91653	0.271404	7.06153	1.64679e-12	2.7627e-11
HORVU5Hr1G015770	RRNA intron-encoded homing endonuclease	NA	NA	5.8342	1.91633	0.797924	2.40165	0.0163213	0.0479035
HORVU0Hr1G023870	purple acid phosphatase 27	NA	NA	31.6587	1.91552	0.498685	3.84115	0.000122461	0.000686465
HORVU4Hr1G067950	basic helix-loop-helix (bHLH) DNA-binding superfamily protein	Purple acid phosphatases superfamily protein	Encodes a purple acid phosphatase whose expression is responsive to both phosphate (Pi) and phosphite (Phi) in roots.	1449.9	1.91545	0.247807	7.7296	1.07884e-14	2.19433e-13
HORVU4Hr1G058790	D-mannose binding lectin protein with Apple-like carbohydrate-binding domain isoform 3	basic helix-loop-helix (bHLH) DNA-binding superfamily protein	0	564.565	1.91528	0.256045	7.48026	7.41746e-14	1.40476e-12
HORVU3Hr1G088330	Pollen Ole e 1 allergen and extensin family protein	NA	NA	9.79059	1.91445	0.753246	2.54159	0.0110349	0.0347986
HORVU3Hr1G032570	Transposon Ty1-H Gag-Pol polyprotein	Pollen Ole e 1 allergen and extensin family protein	0	705.012	1.91307	0.213755	8.94983	3.5602e-19	1.01138e-17
HORVU6Hr1G077190	unknown protein; BEST Arabidopsis thaliana protein match is: unknown protein .	NA	NA	14.9465	1.91211	0.587304	3.25575	0.00113094	0.00494966
HORVU2Hr1G069070	Transposon protein, putative, CACTA, En/Spm sub-class	0	0	12.5797	1.91189	0.619228	3.08755	0.00201816	0.00815654
HORVU6Hr1G064750	UDP-N-acetylmuramoyl-L-alanyl-D-glutamate--2, 6-diaminopimelate ligase	NA	NA	12.0589	1.9118	0.67763	2.8213	0.00478289	0.0171075
HORVU4Hr1G069580	RRNA intron-encoded homing endonuclease	NA	NA	387.256	1.91102	0.367679	5.19753	2.01957e-07	1.87488e-06
HORVU5Hr1G015710	unknown protein; Has 30201 Blast hits to 17322 proteins in 780 species: Archae - 12; Bacteria - 1396; Metazoa - 17338; Fungi - 3422; Plants - 5037; Viruses - 0; Other Eukaryotes - 2996 (source: NCBI BLink).	NA	NA	26.4574	1.91075	0.544222	3.51098	0.000446457	0.00217545
HORVU6Hr1G051240	zinc-finger protein 2	0	0	12.9661	1.91049	0.655569	2.91425	0.00356548	0.0133195
HORVU0Hr1G003030	alpha-L-arabinofuranosidase 2	C2H2-type zinc finger family protein	0	124.699	1.91023	0.261012	7.31856	2.50654e-13	4.53216e-12
HORVU4Hr1G026150	Glucan endo-1,3-beta-glucosidase 13	alpha-L-arabinofuranosidase 2	0	8723.75	1.90791	0.204165	9.34496	9.19242e-21	2.9123e-19
HORVU7Hr1G091100	Unplaced genomic scaffold PLICRscaffold_102, whole genome shotgun sequence	O-Glycosyl hydrolases family 17 protein	0	9.22021	1.90763	0.766599	2.48844	0.0128306	0.0393899
HORVU1Hr1G026910	undescribed protein	NA	NA	11.6498	1.90742	0.715568	2.66561	0.00768496	0.0256704
HORVU7Hr1G091870	22.0 kDa heat shock protein	NA	NA	8.78921	1.90502	0.701754	2.71465	0.00663454	0.0226439
HORVU1Hr1G035950	Early-responsive to dehydration stress protein (ERD4)	NA	NA	15.7688	1.90434	0.588588	3.23544	0.00121454	0.0052622
HORVU5Hr1G001660	YELLOW STRIPE like 7	Early-responsive to dehydration stress protein (ERD4)	0	327.773	1.90253	0.201755	9.4299	4.10489e-21	1.33354e-19
HORVU2Hr1G090280	undescribed protein	YELLOW STRIPE like 7	Arabidopsis thaliana metal-nicotianamine transporter YSL4	45.1651	1.90091	0.429635	4.42447	9.66797e-06	6.73885e-05
HORVU3Hr1G003370	undescribed protein	NA	NA	62.3226	1.89924	0.439159	4.32472	1.52724e-05	0.000102887
HORVU6Hr1G010540	unknown function	NA	NA	1405.76	1.89886	0.198936	9.54509	1.35992e-21	4.59909e-20
HORVU6Hr1G031640	undescribed protein	NA	NA	11.0839	1.89804	0.726619	2.61215	0.00899758	0.0293345
HORVU4Hr1G049510	pectinesterase family protein	NA	NA	56.726	1.89691	0.395304	4.79861	1.59768e-06	1.28613e-05
HORVU3Hr1G091360	Two-component response regulator ORR6	Plant invertase/pectin methylesterase inhibitor superfamily	0	457.297	1.89657	0.387097	4.89947	9.60935e-07	8.00268e-06
HORVU2Hr1G120490	undescribed protein	response regulator 6	Encodes a Type-A response regulator that is responsive to cytokinin treatment. Its C-ter domain is very short in comparison to other Arabidopsis ARRs (17 total). Arr6 protein is stabilized by cytokinin.	2903.64	1.89487	0.154049	12.3004	9.01007e-35	6.36355e-33
HORVU2Hr1G068870	Sphingolipid 10-desaturase	NA	NA	10.0804	1.8939	0.768709	2.46374	0.0137496	0.0416935
HORVU5Hr1G041490	Protein phosphatase 2C family protein	Fatty acid/sphingolipid desaturase	0	472.154	1.8927	0.192819	9.81594	9.61364e-23	3.53938e-21
HORVU7Hr1G008470	Nucleotide-sugar transporter family protein	Protein phosphatase 2C family protein	Involved in abscisic acid (ABA) signal transduction. Negative regulator of ABA promotion of stomatal closure.	280.3	1.89065	0.267124	7.07779	1.46474e-12	2.47025e-11
HORVU3Hr1G078650	undescribed protein	Drug/metabolite transporter superfamily protein	0	3627.39	1.88864	0.154217	12.2467	1.75074e-34	1.21965e-32
HORVU2Hr1G072070	Acid phosphatase/vanadium-dependent haloperoxidase-related protein	NA	NA	19.7545	1.88835	0.549999	3.43337	0.000596124	0.00281617
HORVU2Hr1G084120	S-adenosyl-L-methionine-dependent methyltransferases superfamily protein	Acid phosphatase/vanadium-dependent haloperoxidase-related protein	0	265.576	1.88815	0.290942	6.48979	8.5958e-11	1.21891e-09
HORVU2Hr1G127220	Cathepsin B-like cysteine proteinase 4	S-adenosyl-L-methionine-dependent methyltransferases superfamily protein	0	1329.03	1.88779	0.179255	10.5313	6.19592e-26	2.77428e-24
HORVU6Hr1G011930	C-repeat binding factor 3-like protein	Cysteine proteinases superfamily protein	Encodes a papain-like cysteine protease involved in tapetal programmed cell death and pollen development.	196.811	1.88547	0.255786	7.37125	1.69034e-13	3.12713e-12
HORVU2Hr1G025720	Histone-lysine N-methyltransferase, H3 lysine-9 specific	NA	NA	6.88128	1.88304	0.762938	2.46814	0.0135817	0.0413187
HORVU1Hr1G008690	Aldehyde dehydrogenase family 3 member H1	SU(VAR)3-9 homolog 9	Encodes a SU(VAR)3-9 homolog, a SET domain protein. Known SET domain proteins are involved in epigenetic control of gene expression and act as histone methyltransferases. There are 10 SUVH genes in Arabidopsis and members of this subfamily of the SET proteins have an additional conserved SRA domain. A plant line expressing an RNAi construct directed against this gene has reduced agrobacterium-med…	2498.63	1.88191	0.150424	12.5106	6.52922e-36	4.85269e-34
HORVU4Hr1G017450	undescribed protein	aldehyde dehydrogenase 3H1	Encodes an aldehyde dehydrogenase induced by ABA and dehydration that can oxidize saturated aliphatic aldehydes. It is also able to oxidize beta-unsaturated aldehydes, but not aromatic aldehydes. Activity of ALDH3H1 is NAD +-dependent.	2702.98	1.88074	0.204546	9.19468	3.76102e-20	1.14066e-18
HORVU2Hr1G061340	CASP-like protein 1	NA	NA	86.1022	1.87964	0.301446	6.23544	4.5052e-10	5.83213e-09
HORVU5Hr1G011680	Aldose 1-epimerase	Uncharacterised protein family (UPF0497)	0	11.025	1.87911	0.673871	2.78853	0.00529476	0.0186794
HORVU2Hr1G080100	undescribed protein	Galactose mutarotase-like superfamily protein	0	4074.49	1.8783	0.2416	7.77442	7.57946e-15	1.56277e-13
HORVU7Hr1G109540	gibberellin 20 oxidase 2	NA	NA	9664.92	1.87799	0.233113	8.05617	7.87253e-16	1.73664e-14
HORVU1Hr1G063780	Core-2/I-branching beta-1,6-N-acetylglucosaminyltransferase family protein	2-oxoglutarate (2OG) and Fe(II)-dependent oxygenase superfamily protein	Encodes gibberellin 20-oxidase that is involved in the later steps of the gibberellin biosynthetic pathway. Regulated by a circadian clock. Weak expression response to far red light.	63.222	1.87793	0.437241	4.29496	1.74727e-05	0.000116456
HORVU0Hr1G039960	Sucrose transport protein	Core-2/I-branching beta-1,6-N-acetylglucosaminyltransferase family protein	0	32.4816	1.87556	0.493609	3.79969	0.000144876	0.000801742
HORVU1Hr1G035760	undescribed protein	sucrose transporter 2	encodes a sucrose transporter in sieve elements and a number of sink tissues and cell types. Gene expression is induced by wounding.	69.9781	1.87501	0.345996	5.41916	5.98787e-08	6.03437e-07
HORVU6Hr1G038220	Unplaced genomic scaffold PLICRscaffold_102, whole genome shotgun sequence	NA	NA	33.4533	1.87482	0.520154	3.60435	0.000312934	0.00159081
HORVU0Hr1G035520	undescribed protein	NA	NA	9.85915	1.87408	0.773038	2.42431	0.0153375	0.0455651
HORVU5Hr1G076930	Protein NRT1/ PTR FAMILY 5.7	NA	NA	21.3256	1.8729	0.627489	2.98475	0.00283813	0.0109777
HORVU5Hr1G114330	BURP domain-containing protein 12	Major facilitator superfamily protein	0	25.2961	1.87283	0.597291	3.13553	0.00171542	0.00708761
HORVU7Hr1G019590	unknown function	polygalacturonase 2	0	27.8694	1.87003	0.624442	2.99473	0.00274689	0.0106602
HORVU1Hr1G056770	RNA-directed DNA polymerase (reverse transcriptase)-related family protein	0	0	287.755	1.86864	0.281068	6.64837	2.96364e-11	4.40532e-10
HORVU7Hr1G065630	Senescence-associated protein	NA	NA	173.421	1.86804	0.246024	7.5929	3.12823e-14	6.12399e-13
HORVU2Hr1G123580	unknown function	NA	NA	16.6607	1.86794	0.594794	3.14048	0.00168672	0.00699069
HORVU1Hr1G014160	F-box domain containing protein	NA	NA	7.68242	1.86467	0.751382	2.48166	0.0130772	0.0400225
HORVU5Hr1G020930	Folate-biopterin transporter	NA	NA	206.076	1.86409	0.208512	8.93997	3.89284e-19	1.10342e-17
HORVU3Hr1G033490	unknown function	Major facilitator superfamily protein	0	1605.48	1.86359	0.231034	8.06633	7.244e-16	1.60353e-14
HORVU4Hr1G038420	undescribed protein	NA	NA	12.7248	1.86321	0.658774	2.8283	0.00467964	0.0167969
HORVU2Hr1G061910	WD-40 repeat family protein	NA	NA	97.6308	1.86145	0.272163	6.83948	7.94829e-12	1.25985e-10
HORVU3Hr1G022900	NADPH:quinone oxidoreductase	LisH dimerisation motif;WD40/YVTN repeat-like-containing domain	LEUNIG regulates floral organ identity,gynoecium and ovule development. Negatively regulates AGAMOUS . Encodes a glutamine-rich protein with seven WD repeats similar to transcriptional corepressors.	3143.19	1.86108	0.164392	11.321	1.033e-29	5.65542e-28
HORVU6Hr1G005920	GDSL esterase/lipase	NADPH:quinone oxidoreductase	Encodes NAD(P)H:quinone reductase which is an FMN binding protein that catalyzes the reduction of quinone substrates to hydroquinones.The enzyme activity was confirmed by in vitro assay.	238.245	1.8606	0.301046	6.18046	6.39144e-10	8.13389e-09
HORVU3Hr1G058440	Chromosome 3B, genomic scaffold, cultivar Chinese Spring	GDSL-like Lipase/Acylhydrolase superfamily protein	GDSL-motif esterase/acyltransferase/lipase. Enzyme group with broad substrate specificity that may catalyze acyltransfer or hydrolase reactions with lipid and non-lipid substrates.	1266.32	1.85885	0.169705	10.9534	6.39772e-28	3.19473e-26
HORVU5Hr1G038580	undescribed protein	NA	NA	15.2251	1.8584	0.56288	3.3016	0.000961366	0.00429482
HORVU6Hr1G077690	CHD3-type chromatin-remodeling factor PICKLE	NA	NA	17.9349	1.85789	0.57654	3.22248	0.00127087	0.00547562
HORVU3Hr1G047730	Ethylene-responsive transcription factor 1	NA	NA	10.1642	1.85721	0.76685	2.42187	0.015441	0.0458248
HORVU6Hr1G064370	undescribed protein	ethylene-responsive element binding protein	Encodes a member of the ERF (ethylene response factor) subfamily B-2 of the plant specific ERF/AP2 transcription factor family (RAP2.3). The protein contains one AP2 domain. There are 5 members in this subfamily including RAP2.2 AND RAP2.12.It is localized to the nucleus and acts as a transcriptional activator through the GCC-box. It has been identified as a suppressor of Bax-induced cell death b…	311.798	1.85691	0.212924	8.721	2.75758e-18	7.32332e-17
HORVU5Hr1G058180	undescribed protein	NA	NA	17.4419	1.85578	0.575591	3.22413	0.00126355	0.0054496
HORVU1Hr1G024340	undescribed protein	NA	NA	63.9954	1.85428	0.317446	5.84124	5.18143e-09	5.94319e-08
HORVU1Hr1G044210	glycolipid transfer protein 1	NA	NA	313.797	1.85417	0.208935	8.8744	7.03145e-19	1.95405e-17
HORVU6Hr1G058570	Coffea canephora DH200=94 genomic scaffold, scaffold_244	glycolipid transfer protein 1	0	11.6224	1.85073	0.659721	2.80532	0.00502671	0.0178448
HORVU5Hr1G049420	undescribed protein	0	0	45.0468	1.85069	0.380467	4.86425	1.14894e-06	9.44837e-06
HORVU2Hr1G041900	Two-component response regulator ARR12	NA	NA	581.326	1.84932	0.176691	10.4664	1.23283e-25	5.40646e-24
HORVU7Hr1G114130	Nucleotide-sugar transporter family protein	response regulator 12	Encodes an Arabidopsis response regulator (ARR) protein that acts in concert with other type-B ARRs in the cytokinin signaling pathway. Also involved in cytokinin-dependent inhibition of hypocotyl elongation and cytokinin-dependent greening and shooting in tissue culture.	117.622	1.84663	0.287625	6.42026	1.36039e-10	1.88311e-09
HORVU2Hr1G036780	Calcium-transporting ATPase 1	Nucleotide-sugar transporter family protein	0	2678.71	1.84628	0.144422	12.7839	2.01591e-37	1.57617e-35
HORVU1Hr1G007310	unknown protein; BEST Arabidopsis thaliana protein match is: unknown protein .	endomembrane-type CA-ATPase 4	0	1447.18	1.84618	0.152114	12.1368	6.74444e-34	4.51401e-32
HORVU0Hr1G005480	Cytochrome P450 superfamily protein	NA	NA	1279.57	1.84528	0.148962	12.3875	3.05295e-35	2.21118e-33
HORVU2Hr1G020580	Hypoxia induced protein conserved region containing protein, expressed	#N/A	#N/A	25.534	1.84473	0.540773	3.41128	0.000646582	0.0030205
HORVU5Hr1G047000	unknown function	NA	NA	1485.6	1.84347	0.226559	8.1368	4.05854e-16	9.16649e-15
HORVU5Hr1G012220	myb domain protein 77	0	0	4266.32	1.84318	0.145356	12.6804	7.59188e-37	5.81142e-35
HORVU4Hr1G064780	FASCICLIN-like arabinogalactan-protein 11	myb domain protein 77	Encodes a member of the R2R3 transcription factor gene family. Expressed in response to potassium deprivation and auxin. Involved in lateral root development. Interacts with ARF7 and regulates the expression of some auxin responsive genes.	977.733	1.84214	0.230353	7.99702	1.27465e-15	2.76882e-14
HORVU3Hr1G018810	RRNA intron-encoded homing endonuclease	FASCICLIN-like arabinogalactan-protein 11	Encodes FLA11, a member of fasciclin-like arabinogalactan proteins (FLAs) containing a cell adhesion fasciclin (FAS) domain. Mutations result in altered stem biomechanics with reduced tensile strength and reduced tensile modulus of elasticity, as well as altered cell wall architecture and composition, with increased cellulose microfibril angle, reduced arabinose, galactose and cellulose content.	9.06758	1.84181	0.720557	2.55609	0.0105856	0.0336619
HORVU2Hr1G053630	FASCICLIN-like arabinogalactan protein 8	NA	NA	22.7115	1.8418	0.538745	3.41869	0.000629233	0.00295294
HORVU2Hr1G065620	undescribed protein	FASCICLIN-like arabinogalactan protein 14 precursor	fasciclin-like arabinogalactan-protein, family (FLA14)	7.72152	1.83989	0.733281	2.50912	0.0121033	0.0375996
HORVU6Hr1G012240	Beta-1,3-galactosyltransferase 15	NA	NA	20103.9	1.83863	0.20185	9.10892	8.32098e-20	2.45378e-18
HORVU4Hr1G005270	unknown function	Galactosyltransferase family protein	0	358.798	1.83776	0.294959	6.23058	4.64714e-10	6.00674e-09
HORVU3Hr1G006020	unknown protein; BEST Arabidopsis thaliana protein match is: unknown protein .	NA	NA	33.0269	1.83692	0.432928	4.24301	2.20545e-05	0.000144138
HORVU2Hr1G070620	V-type proton ATPase subunit a3	0	0	75.3912	1.83585	0.451359	4.06739	4.7542e-05	0.000291901
HORVU2Hr1G109990	ER lumen protein retaining receptor family protein	vacuolar proton ATPase A3	Vacuolar proton ATPase subunit VHA-a isoform 3. Localized in the tonoplast.	66.2786	1.83575	0.400489	4.58377	4.5666e-06	3.38614e-05
HORVU7Hr1G057300	U-box domain-containing protein	ER lumen protein retaining receptor family protein	0	9248.05	1.8355	0.144534	12.6994	5.95664e-37	4.58715e-35
HORVU2Hr1G076470	Ethylene receptor 4	#N/A	#N/A	11.3225	1.83498	0.647644	2.83331	0.00460689	0.016559
HORVU6Hr1G080180	myb domain protein 101	Signal transduction histidine kinase, hybrid-type, ethylene sensor	Ethylene receptor, subfamily 2. Has serine kinase activity.	11.4637	1.83492	0.62955	2.91466	0.00356075	0.0133077
HORVU7Hr1G027370	undescribed protein	myb domain protein 101	Member of the R2R3 factor gene family.	64.9638	1.83316	0.38448	4.76788	1.86172e-06	1.48377e-05
HORVU1Hr1G012860	Wound-responsive family protein	NA	NA	17.3016	1.83312	0.564586	3.24684	0.00116694	0.00508438
HORVU2Hr1G116800	Glycosyltransferase family 61 protein	Wound-responsive family protein	0	212.091	1.83034	0.265098	6.9044	5.0415e-12	8.12712e-11
HORVU2Hr1G023260	Endonuclease-reverse transcriptase HmRTE-e01	Glycosyltransferase family 61 protein	0	603.239	1.82942	0.286569	6.38385	1.72691e-10	2.36866e-09
HORVU2Hr1G047560	undescribed protein	NA	NA	10.8714	1.82711	0.756039	2.41669	0.0156624	0.0463364
HORVU2Hr1G040950	undescribed protein	NA	NA	21.437	1.8267	0.567496	3.21887	0.00128695	0.00553186
HORVU4Hr1G068520	unknown function	NA	NA	10.9287	1.8239	0.658594	2.76938	0.00561624	0.0196484
HORVU3Hr1G000750	Zinc transporter ZupT	NA	NA	15.2257	1.82291	0.688578	2.64735	0.00811249	0.0268564
HORVU6Hr1G033420	RRNA intron-encoded homing endonuclease	ZIP metal ion transporter family	0	54.6789	1.82179	0.350403	5.19911	2.00242e-07	1.86235e-06
HORVU2Hr1G039200	Protein kinase superfamily protein	NA	NA	20.018	1.82098	0.545382	3.33891	0.000841074	0.00382153
HORVU6Hr1G009910	EamA-like transporter family protein	NA	NA	21.873	1.81889	0.505174	3.60052	0.000317576	0.00161133
HORVU7Hr1G077640	undescribed protein	EamA-like transporter family protein	0	1264.71	1.81859	0.17585	10.3418	4.561e-25	1.93065e-23
HORVU1Hr1G019010	F-box domain containing protein	NA	NA	357.745	1.81845	0.258752	7.02777	2.09853e-12	3.49077e-11
HORVU7Hr1G120310	Chromosome 3B, genomic scaffold, cultivar Chinese Spring	NA	NA	23.797	1.81778	0.574132	3.16613	0.0015448	0.00647578
HORVU1Hr1G082580	undescribed protein	NA	NA	90.0723	1.81768	0.314656	5.77673	7.61642e-09	8.552e-08
HORVU7Hr1G021970	undescribed protein	NA	NA	8864.18	1.81616	0.147092	12.3471	5.05154e-35	3.62788e-33
HORVU0Hr1G012700	Protoheme IX farnesyltransferase	NA	NA	7.46786	1.81549	0.743423	2.44207	0.0146035	0.0437403
HORVU1Hr1G006780	Cysteine protease 1	cytochrome c oxidase 10	0	15.8089	1.81452	0.574416	3.15889	0.00158371	0.00662047
HORVU2Hr1G032490	#N/A	NA	NA	20.953	1.81193	0.587276	3.08532	0.00203335	0.00821013
HORVU2Hr1G082990	undescribed protein	Cysteine proteinases superfamily protein	0	1508.44	1.81193	0.211891	8.55121	1.21802e-17	3.06808e-16
HORVU0Hr1G003120	WRKY DNA-binding protein 57	NA	NA	56.0763	1.8117	0.390989	4.63364	3.59283e-06	2.72172e-05
HORVU5Hr1G076900	N-methyl-L-tryptophan oxidase	NA	NA	31.1656	1.80905	0.548511	3.2981	0.000973404	0.00434025
HORVU0Hr1G003340	Peroxidase superfamily protein	WRKY DNA-binding protein 57	Encodes WRKY57, a member of the WRKY Transcription Factor. Activation of WRKY57 confers drought tolerance.	173.954	1.80671	0.257238	7.02349	2.16389e-12	3.59482e-11
HORVU5Hr1G074820	inositol transporter 2	FAD-dependent oxidoreductase family protein	0	10.0081	1.80581	0.708671	2.54817	0.0108291	0.0342786
HORVU1Hr1G066600	unknown function	Peroxidase superfamily protein	Encodes a cold-inducible cationic peroxidase that is involved in the stress response. In response to low temperature, RCI3 transcripts accumulate in the aerial part and in roots of etiolated seedlings but only in roots of light-grown seedlings.	58.7414	1.80432	0.33909	5.32105	1.03171e-07	1.0087e-06
HORVU2Hr1G060210	undescribed protein	inositol transporter 2	Inositol transporter presenting conserved extracellular loop domains homologs of plexins/semaphorin/integrin (PSI) domains from animal type I receptors.	25.3955	1.80373	0.511903	3.52358	0.000425755	0.00209011
HORVU5Hr1G051760	RNA-directed DNA polymerase (reverse transcriptase)-related family protein	NA	NA	44.4205	1.80353	0.414264	4.35359	1.33929e-05	9.0947e-05
HORVU7Hr1G108250	Phosphatidic acid phosphatase (PAP2) family protein	NA	NA	2839.57	1.80256	0.299989	6.00875	1.86958e-09	2.25682e-08
HORVU4Hr1G038450	RRNA intron-encoded homing endonuclease	NA	NA	47.094	1.80021	0.398744	4.5147	6.34067e-06	4.57685e-05
HORVU3Hr1G045490	undescribed protein	Phosphatidic acid phosphatase (PAP2) family protein	Encodes a phosphatidic acid phosphatase that can be detected in chloroplast membrane fractions. This gene, LPPgamma appears to be more important for diacylglycerol formation than LPPepsilon1 and LPPepsilon2 in the plastids. Heterozygous lppgamma mutants produce pollen that have defects in pollen tube germination and no homozygous mutants have been recovered.	13.0052	1.79917	0.691497	2.60185	0.00927222	0.0300956
HORVU6Hr1G055760	B-box zinc finger family protein	NA	NA	1120.81	1.79894	0.330295	5.44647	5.138e-08	5.2149e-07
HORVU3Hr1G047400	undescribed protein	NA	NA	10.9977	1.79792	0.712373	2.52385	0.0116077	0.0362628
HORVU6Hr1G028150	cDNA clone:002-142-B09, full insert sequence	light-regulated zinc finger protein 1	0	354.197	1.79779	0.190413	9.44155	3.67314e-21	1.19938e-19
HORVU7Hr1G068510	Protein O-linked-mannose beta-1,4-N-acetylglucosaminyltransferase 2	NA	NA	13.2645	1.79734	0.653846	2.74888	0.00597989	0.0206969
HORVU0Hr1G001920	ubiquitin-conjugating enzyme 11	NA	NA	152.553	1.7967	0.392269	4.58028	4.64348e-06	3.43321e-05
HORVU1Hr1G080720	HKT14-1	Glycosyltransferase family 61 protein	0	561.168	1.7967	0.185195	9.70166	2.9664e-22	1.0563e-20
HORVU6Hr1G071660	WRKY family transcription factor	ubiquitin-conjugating enzyme 11	0	259.158	1.79616	0.375287	4.78609	1.7006e-06	1.36384e-05
HORVU2Hr1G100450	unknown function	high-affinity K+ transporter 1	encodes a sodium transporter (HKT1) expressed in xylem parenchyma cells. Mutants over-accumulate sodium in shoot tissue and have increased sodium in the xylem sap and reduced sodium in phloem sap and roots.	9.58829	1.79533	0.67079	2.67644	0.00744088	0.0249988
HORVU3Hr1G033740	undescribed protein	WRKY family transcription factor	Encodes a transcription factor WRKY6. Regulates Phosphate1 (Pho1) expression in response to low phosphate (Pi) stress.	418.774	1.79521	0.231981	7.73859	1.00523e-14	2.05113e-13
HORVU3Hr1G042810	Chromosome 3B, genomic scaffold, cultivar Chinese Spring	NA	NA	10.8505	1.79234	0.654537	2.73833	0.00617524	0.0212918
HORVU7Hr1G060880	Peptide-N4-(N-acetyl-beta-glucosaminyl)asparagine amidase A protein	NA	NA	40.9416	1.79124	0.455647	3.9312	8.4523e-05	0.000492704
HORVU0Hr1G006830	respiratory burst oxidase homologue D	NA	NA	22.566	1.78961	0.497435	3.59767	0.000321086	0.00162752
HORVU3Hr1G029310	undescribed protein	Peptide-N4-(N-acetyl-beta-glucosaminyl)asparagine amidase A protein	0	188.923	1.78766	0.287027	6.22818	4.71874e-10	6.08084e-09
HORVU5Hr1G024550	CYCLOPS	respiratory burst oxidase homologue D	NADPH/respiratory burst oxidase protein D (RbohD).Interacts with AtrbohF gene to fine tune the spatial control of ROI production and hypersensitive response to cell in and around infection site.	76.3121	1.78738	0.31519	5.67081	1.42124e-08	1.53709e-07
HORVU6Hr1G086030	undescribed protein	NA	NA	17.0917	1.78708	0.562357	3.17783	0.00148381	0.00625809
HORVU7Hr1G008420	Two-component response regulator ARR12	NA	NA	11.7772	1.78615	0.66677	2.67881	0.00738836	0.0248648
HORVU4Hr1G078310	Tudor/PWWP/MBT superfamily protein	NA	NA	80.2681	1.78466	0.430275	4.14772	3.35805e-05	0.000212211
HORVU7Hr1G112860	undescribed protein	response regulator 12	Encodes an Arabidopsis response regulator (ARR) protein that acts in concert with other type-B ARRs in the cytokinin signaling pathway. Also involved in cytokinin-dependent inhibition of hypocotyl elongation and cytokinin-dependent greening and shooting in tissue culture.	347.826	1.78367	0.22595	7.8941	2.9241e-15	6.21451e-14
HORVU1Hr1G095010	Carbohydrate-binding-like fold	Tudor/PWWP/MBT superfamily protein	0	22.6529	1.78272	0.538711	3.30922	0.000935552	0.00419636
HORVU1Hr1G026210	Zinc finger protein CONSTANS-LIKE 10	NA	NA	30.1422	1.78218	0.454067	3.92492	8.67599e-05	0.000504708
HORVU4Hr1G078320	undescribed protein	NA	NA	161.379	1.78204	0.346861	5.13762	2.78237e-07	2.52527e-06
HORVU3Hr1G043390	undescribed protein	Carbohydrate-binding-like fold	0	382.813	1.78041	0.191367	9.30367	1.35676e-20	4.22513e-19
HORVU6Hr1G071950	Protein of Unknown Function (DUF239)	B-box type zinc finger protein with CCT domain	0	13.8989	1.77762	0.643954	2.76048	0.00577159	0.0201093
HORVU3Hr1G043780	undescribed protein	NA	NA	25.6479	1.77737	0.481308	3.69278	0.000221813	0.00117171
HORVU2Hr1G080120	Protein of Unknown Function (DUF239)	NA	NA	12.0709	1.77581	0.652096	2.72323	0.00646474	0.0221382
HORVU3Hr1G016120	Lung seven transmembrane receptor family protein	Protein of Unknown Function (DUF239)	0	187.862	1.77557	0.309014	5.74592	9.14227e-09	1.01582e-07
HORVU2Hr1G043070	unknown function	NA	NA	159.327	1.77481	0.358653	4.94855	7.47669e-07	6.36764e-06
HORVU2Hr1G037700	undescribed protein	Protein of Unknown Function (DUF239)	0	337.235	1.77404	0.308995	5.74132	9.39438e-09	1.04247e-07
HORVU4Hr1G050360	1-aminocyclopropane-1-carboxylate oxidase 1	Lung seven transmembrane receptor family protein	0	132.252	1.77322	0.301775	5.87596	4.20409e-09	4.89017e-08
HORVU2Hr1G041950	xyloglucan endotransglucosylase/hydrolase 28	NA	NA	100.048	1.77273	0.295987	5.98922	2.1085e-09	2.5297e-08
HORVU1Hr1G024350	pumilio 1	NA	NA	2083.27	1.77138	0.212945	8.31845	8.91201e-17	2.10975e-15
HORVU5Hr1G067490	Aldehyde dehydrogenase family 9 member A1-B	ethylene-forming enzyme	Encodes 1-aminocyclopropane-1-carboxylate oxidase	853.825	1.77033	0.223281	7.92868	2.21484e-15	4.73073e-14
HORVU6Hr1G050810	undescribed protein	endoxyloglucan transferase A3	EXGT-A3 has homology to xyloglucan endotransglucosylases/hydrolases (XTHs). Mutants in this gene show a lesion mimic phenotype associated with leaf maturation and a reduction in the number of tertiary veins. Individual tracheary elements in the mutants are shorter, but phloem transport activity is not severely affected. EXGT-A3 plays a role in xyloglucan degradation in the differentiating trachea…	117.338	1.7693	0.329246	5.37379	7.70967e-08	7.66381e-07
HORVU2Hr1G100120	Protein disulfide isomerase-like 5-4	pumilio 1	Encodes a member of the Arabidopsis Pumilio (APUM) proteins containing PUF domain (eight repeats of approximately 36 amino acids each). PUF proteins regulate both mRNA stability and translation through sequence-specific binding to the 3' UTR of target mRNA transcripts.	414.412	1.76828	0.192664	9.17805	4.38984e-20	1.32197e-18
HORVU2Hr1G107550	undescribed protein	aldehyde dehydrogenase 6B2	Arabidopsis thaliana methylmalonate-semialdehyde dehydrogenase	30.547	1.76747	0.560259	3.15473	0.00160645	0.00669907
HORVU7Hr1G000940	undescribed protein	NA	NA	38.2195	1.76727	0.396758	4.45427	8.41783e-06	5.92889e-05
HORVU2Hr1G046000	Copper-transporting ATPase 1	PDI-like 5-3	Encodes a protein disulfide isomerase-like (PDIL) protein, a member of a multigene family within the thioredoxin (TRX) superfamily. Unlike several other PDI family members, transcript levels for this gene are not up-regulated in response to three different chemical inducers of ER stress (dithiothreitol, beta-mercaptoethanol, and tunicamycin).	6623.16	1.76651	0.233833	7.5546	4.20163e-14	8.13811e-13
HORVU7Hr1G116150	SITE-1 protease	NA	NA	4019.48	1.76604	0.287393	6.14503	7.99476e-10	1.00641e-08
HORVU6Hr1G052180	undescribed protein	NA	NA	27.4237	1.76553	0.455214	3.87847	0.000105115	0.000599216
HORVU7Hr1G108890	undescribed protein	copper-exporting ATPase / responsive-to-antagonist 1 / copper-transporting ATPase (RAN1)	ATP dependent copper transporter vital for ethylene response pathway	365.42	1.76546	0.269628	6.54775	5.84096e-11	8.39437e-10
HORVU7Hr1G026040	Xyloglucan galactosyltransferase KATAMARI1	SITE-1 protease	S1P appears to function as a Golgi-localized subtilase and to help protect seedlings against salt and osmotic stress. The roots of s1p-3 mutants are hypersensitive to NaCl, KCl, LiCl, and mannitol. Several salt-stress responsive genes show weaker induction in an s1P-3 mutant background. The proteolytic cleavage of the bZIP17 transcription factor depends on S1P in vitro. And there is evidence that…	42.1366	1.76496	0.383254	4.60519	4.12095e-06	3.08432e-05
HORVU5Hr1G067690	Wound-responsive family protein	NA	NA	12671.4	1.76486	0.287634	6.13579	8.47391e-10	1.06463e-08
HORVU4Hr1G047470	RNA-directed DNA polymerase (reverse transcriptase)-related family protein	NA	NA	55.8005	1.7641	0.37623	4.68888	2.74711e-06	2.12705e-05
HORVU4Hr1G079010	Unplaced genomic scaffold PLICRscaffold_102, whole genome shotgun sequence	Exostosin family protein	Encodes a xyloglucan galactosyltransferase located in the membrane of Golgi stacks that is involved in the biosynthesis of fucose. It is also involved in endomembrane organization. It is suggested that it is a dual-function protein that is responsible for actin organization and the synthesis of cell wall materials.	11.834	1.76395	0.643193	2.74248	0.00609769	0.0210618
HORVU2Hr1G116750	Cytochrome P450 superfamily protein	Wound-responsive family protein	0	17.2693	1.76348	0.572186	3.082	0.00205613	0.0082875
HORVU5Hr1G028470	expansin B2	NA	NA	39.7003	1.76333	0.452518	3.8967	9.75123e-05	0.000559241
HORVU7Hr1G053630	TRAM, LAG1 and CLN8 (TLC) lipid-sensing domain containing protein	NA	NA	32.3666	1.76257	0.613778	2.87167	0.00408313	0.0149604
HORVU0Hr1G015600	11S seed storage protein	cytochrome p450 71b6	Encodes a cytochrome P450 monooxygenase that converts indole-3-acetonitrile to indole-3-aldehyde / indole-3-carboxylic acid and cyanide.	52.1899	1.76223	0.362848	4.85666	1.19381e-06	9.80476e-06
HORVU4Hr1G088080	Stromal cell-derived factor 2-like protein	expansin B2	member of BETA-EXPANSINS. Naming convention from the Expansin Working Group (Kende et al, 2004. Plant Mol Bio)	1077.83	1.76173	0.211476	8.33063	8.04107e-17	1.91243e-15
HORVU1Hr1G030710	beta-galactosidase 16	DNA-binding storekeeper protein-related	0	1299.34	1.76152	0.181291	9.71653	2.56369e-22	9.15446e-21
HORVU3Hr1G114900	Heavy metal transport/detoxification superfamily protein	RmlC-like cupins superfamily protein	0	74.0111	1.76144	0.30703	5.73702	9.63595e-09	1.06789e-07
HORVU7Hr1G033390	undescribed protein	stromal cell-derived factor 2-like protein precursor	Encodes an endoplasmic reticulum protein SDF2 (stromal-derived factor-2). Forms a complex SDF2-ERdj3B-BiP that is required for the proper accumulation of the surface-exposed leucine-rich repeat receptor kinases EFR. EFR is involved in PAMP (pathogen associated molecular patterns) triggered immunity.	6937.72	1.76063	0.161466	10.904	1.10245e-27	5.39969e-26
HORVU1Hr1G065290	Vesicle-associated membrane protein-associated protein A	beta-galactosidase 16	0	379.701	1.76028	0.266665	6.6011	4.08123e-11	5.97965e-10
HORVU7Hr1G100230	Transmembrane protein 147	homolog of anti-oxidant 1	0	32.7862	1.75959	0.464713	3.78639	0.000152849	0.000840589
HORVU3Hr1G023470	undescribed protein	NA	NA	21.7625	1.75937	0.717019	2.45373	0.0141383	0.0426512
HORVU2Hr1G097220	Potassium transporter family protein	Plant VAMP (vesicle-associated membrane protein) family protein	0	510.981	1.75935	0.258064	6.81752	9.2627e-12	1.45556e-10
HORVU5Hr1G097860	Cytochrome P450 superfamily protein	0	0	308.452	1.75853	0.234199	7.50872	5.97075e-14	1.14177e-12
HORVU5Hr1G106700	B1358B12.17 protein	NA	NA	8.77982	1.75835	0.702542	2.50284	0.01232	0.0381246
HORVU2Hr1G020220	Beta-1,3-galactosyltransferase 7	K+ uptake transporter 3	potassium transporter KUP3p (KUP3)	629.88	1.75756	0.172865	10.1672	2.77664e-24	1.13042e-22
HORVU1Hr1G047220	undescribed protein	ferulic acid 5-hydroxylase 1	encodes ferulate 5-hydroxylase (F5H). Involved in lignin biosynthesis.	3085.8	1.75662	0.186598	9.41394	4.7789e-21	1.54661e-19
HORVU2Hr1G080780	Transporter, putative, expressed	NA	NA	25.7567	1.75627	0.453273	3.87463	0.000106786	0.000607384
HORVU7Hr1G024690	Cytochrome P450 superfamily protein	Galactosyltransferase family protein	0	1456.41	1.75524	0.190995	9.19	3.9285e-20	1.18583e-18
HORVU3Hr1G015450	undescribed protein	NA	NA	2802.26	1.75442	0.284926	6.15747	7.39184e-10	9.34193e-09
HORVU4Hr1G026340	Chromosome 3B, genomic scaffold, cultivar Chinese Spring	NA	NA	568.917	1.75402	0.181551	9.6613	4.40221e-22	1.53969e-20
HORVU7Hr1G094630	laccase 14	#N/A	#N/A	32.1579	1.75381	0.560878	3.1269	0.00176663	0.0072558
HORVU3Hr1G060090	Protein NRT1/ PTR FAMILY 4.6	NA	NA	165.686	1.75335	0.253437	6.9183	4.57106e-12	7.39673e-11
HORVU3Hr1G024820	Dolichyldiphosphatase 1	alpha/beta-Hydrolases superfamily protein	0	20.3134	1.75298	0.643628	2.72359	0.00645776	0.0221173
HORVU7Hr1G083090	ERD (early-responsive to dehydration stress) family protein	laccase 14	putative laccase, a member of laccase family of genes (17 members in Arabidopsis).	2042.98	1.75249	0.164579	10.6484	1.7742e-26	8.21755e-25
HORVU7Hr1G086170	undescribed protein	nitrate transporter 1:2	Encodes an inducible component of low-affinity nitrate uptake. mRNA found primarily in root hairs and the epidermis of roots. It also acts as an ABA importer at the site of ABA biosynthesis and is important for the regulation of stomatal aperture in inflorescence stems.	2898.21	1.75175	0.263409	6.6503	2.92502e-11	4.35297e-10
HORVU4Hr1G056660	undescribed protein	Phosphatidic acid phosphatase (PAP2) family protein	Encodes a phosphatidic acid phosphatase that can be detected in chloroplast membrane fractions. This gene, LPPgamma appears to be more important for diacylglycerol formation than LPPepsilon1 and LPPepsilon2 in the plastids. Heterozygous lppgamma mutants produce pollen that have defects in pollen tube germination and no homozygous mutants have been recovered.	237.786	1.75163	0.336364	5.20754	1.9136e-07	1.78649e-06
HORVU1Hr1G004230	undescribed protein	ERD (early-responsive to dehydration stress) family protein	0	354.099	1.75125	0.22944	7.63272	2.29851e-14	4.53792e-13
HORVU2Hr1G018690	cytokinin oxidase/dehydrogenase 6	NA	NA	48.1491	1.75053	0.489696	3.57472	0.000350599	0.00176209
HORVU2Hr1G052370	Zinc finger BED domain-containing protein RICESLEEPER 2	NA	NA	14.312	1.74945	0.679105	2.57611	0.00999179	0.0320769
HORVU5Hr1G001640	2-oxoglutarate (2OG) and Fe(II)-dependent oxygenase superfamily protein	NA	NA	2426.42	1.74934	0.185094	9.45112	3.35219e-21	1.09598e-19
HORVU3Hr1G019850	unknown function	cytokinin oxidase 4	It encodes a protein whose sequence is similar to cytokinin oxidase/dehydrogenase, which catalyzes the degradation of cytokinins.	2823.59	1.74904	0.221014	7.91372	2.49809e-15	5.33128e-14
HORVU4Hr1G030580	undescribed protein	NA	NA	10.2735	1.74898	0.685646	2.55086	0.0107459	0.0340953
HORVU0Hr1G017000	undescribed protein	2-oxoglutarate (2OG) and Fe(II)-dependent oxygenase superfamily protein	0	48.9101	1.74862	0.396581	4.40924	1.03736e-05	7.18566e-05
HORVU5Hr1G102110	undescribed protein	NA	NA	12.2875	1.74548	0.608571	2.86816	0.00412861	0.0150849
HORVU4Hr1G043280	Senescence-associated protein, putative	NA	NA	43.7814	1.7441	0.428104	4.07402	4.6208e-05	0.000284264
HORVU5Hr1G067980	Transmembrane protein 19	NA	NA	6355.46	1.74248	0.313744	5.55382	2.79501e-08	2.92749e-07
HORVU1Hr1G077280	undescribed protein	NA	NA	20.1187	1.74213	0.494251	3.52478	0.000423836	0.00208109
HORVU0Hr1G003660	UDP-Glycosyltransferase superfamily protein	NA	NA	56.0656	1.74161	0.391309	4.45072	8.55827e-06	6.01786e-05
HORVU3Hr1G022590	undescribed protein	Protein of unknown function DUF92, transmembrane	0	481.43	1.7415	0.176436	9.87043	5.59216e-23	2.08722e-21
HORVU1Hr1G027640	Endoglucanase 11	NA	NA	38.1248	1.7406	0.392502	4.43462	9.22357e-06	6.44138e-05
HORVU5Hr1G095010	RRNA intron-encoded homing endonuclease	UDP-glucosyltransferase 73B2	The At4g34135 gene encodes a flavonol 7-O-glucosyltransferase (EC 2.4.1.237) that glucosylates also with a 20 fold lower activity flavonols (kaempferol and quercetin) at the 3-O-position.	11.4979	1.7403	0.694266	2.50667	0.0121873	0.0377964
HORVU3Hr1G109650	undescribed protein	NA	NA	11.8336	1.73929	0.697529	2.49351	0.0126488	0.0389206
HORVU5Hr1G060140	Pollen Ole e 1 allergen and extensin family protein	glycosyl hydrolase 9B8	0	89.7646	1.73922	0.384222	4.52661	5.99387e-06	4.34492e-05
HORVU2Hr1G039350	TLC ATP/ADP transporter	NA	NA	30.4875	1.73825	0.663713	2.61899	0.00881913	0.0288225
HORVU7Hr1G008350	Homeobox-leucine zipper protein family	NA	NA	40.2925	1.73788	0.410269	4.23595	2.27586e-05	0.000148322
HORVU5Hr1G020170	peptidoglycan-binding LysM domain-containing protein	Pollen Ole e 1 allergen and extensin family protein	0	1308.3	1.73725	0.213684	8.13002	4.29227e-16	9.66876e-15
HORVU4Hr1G022450	undescribed protein	TLC ATP/ADP transporter	0	10.8252	1.73557	0.668455	2.59639	0.009421	0.0304818
HORVU2Hr1G106970	nodulin MtN21 /EamA-like transporter family protein	protodermal factor 2	Encodes a homeodomain protein that is expressed in the LI layer of the vegetative, floral and inflorescence meristems. Binds to the L1 box promoter element which is required in some proteins for L1 specific expression.	858.572	1.73554	0.345265	5.02668	4.99052e-07	4.35497e-06
HORVU2Hr1G094730	calreticulin 1b	peptidoglycan-binding LysM domain-containing protein	0	308.497	1.7346	0.26061	6.65595	2.81479e-11	4.1987e-10
HORVU2Hr1G000350	undescribed protein	NA	NA	1619.7	1.73346	0.284052	6.10263	1.04335e-09	1.29554e-08
HORVU3Hr1G040230	unknown function	nodulin MtN21 /EamA-like transporter family protein	nodulin MtN21-like transporter family protein	18.8008	1.73325	0.511102	3.3912	0.000695867	0.00323066
HORVU2Hr1G121990	unknown function	calreticulin 1a	Encodes one of three Arabidopsis calreticulins. In CRT-deficient mouse fibroblasts, this protein restores ER Ca2+ levels.	104355	1.73299	0.143191	12.1026	1.02304e-33	6.74127e-32
HORVU7Hr1G112920	undescribed protein	NAD(P)-binding Rossmann-fold superfamily protein	0	12.0075	1.73289	0.651612	2.6594	0.00782804	0.026087
HORVU7Hr1G028390	undescribed protein	NA	NA	69.4843	1.7324	0.384197	4.50915	6.5089e-06	4.68901e-05
HORVU1Hr1G053390	Actinidain	NA	NA	2435.6	1.73211	0.201189	8.60937	7.34662e-18	1.88396e-16
HORVU4Hr1G045590	Isoaspartyl peptidase/L-asparaginase	NA	NA	16.364	1.7315	0.618293	2.80045	0.00510321	0.0180937
HORVU2Hr1G104250	expansin B4	NA	NA	79.9221	1.73142	0.319982	5.411	6.26743e-08	6.28883e-07
HORVU4Hr1G077710	Protein of unknown function (DUF579)	NA	NA	34.6472	1.73075	0.415453	4.16593	3.10086e-05	0.000196919
HORVU2Hr1G113270	Two-component response regulator ARR12	N-terminal nucleophile aminohydrolases (Ntn hydrolases) superfamily protein	Encodes an asparaginase that catalyzes the degradation of L-asparagine to L-aspartic acid and ammonia.	167.903	1.7295	0.257909	6.70586	2.00222e-11	3.04344e-10
HORVU0Hr1G016380	Plant cysteine oxidase 1	expansin B4	member of BETA-EXPANSINS. Naming convention from the Expansin Working Group (Kende et al, 2004. Plant Mol Bio)	8703.36	1.72947	0.29449	5.87275	4.28612e-09	4.97202e-08
HORVU2Hr1G113560	unknown function	Protein of unknown function (DUF579)	Encode a DUF579 (domain of unknown function 579) containing protein essential for normal xylan synthesis and deposition in the secondary cell wall.	44.8172	1.72863	0.442915	3.90284	9.5069e-05	0.000545963
HORVU7Hr1G112950	DOF zinc finger protein 1	response regulator 12	Encodes an Arabidopsis response regulator (ARR) protein that acts in concert with other type-B ARRs in the cytokinin signaling pathway. Also involved in cytokinin-dependent inhibition of hypocotyl elongation and cytokinin-dependent greening and shooting in tissue culture.	336.473	1.72812	0.286052	6.04129	1.52886e-09	1.86579e-08
HORVU1Hr1G094490	Potassium transporter family protein	Protein of unknown function (DUF1637)	0	42312.7	1.72753	0.168321	10.2633	1.03103e-24	4.30726e-23
HORVU2Hr1G028570	Protein kinase superfamily protein	NA	NA	51.4073	1.72682	0.379204	4.55381	5.26836e-06	3.84736e-05
HORVU6Hr1G072200	unknown function	NA	NA	23.212	1.72511	0.571391	3.01914	0.00253497	0.00992216
HORVU3Hr1G096860	Aspartyl/glutamyl-tRNA(Asn/Gln) amidotransferase subunit B, putative isoform 3	high affinity K+ transporter 5	Encodes a protein of the KUP/HAK/KT potassium channel class that is upregulated in the roots by K levels.	16.7744	1.72479	0.578009	2.98403	0.00284482	0.0110002
HORVU6Hr1G012800	undescribed protein	ACT-like protein tyrosine kinase family protein	0	759.531	1.72456	0.158142	10.9052	1.08876e-27	5.35088e-26
HORVU0Hr1G039280	Protein phosphatase 2C family protein	NA	NA	50.6808	1.72422	0.478086	3.60651	0.00031034	0.00158026
HORVU7Hr1G107600	Protein CHUP1, chloroplastic	0	0	22.9207	1.72371	0.660501	2.6097	0.00906213	0.0295186
HORVU5Hr1G054280	undescribed protein	NA	NA	26.1214	1.72333	0.548216	3.14353	0.00166922	0.00692469
HORVU7Hr1G008560	signal peptide peptidase	highly ABA-induced PP2C gene 2	Encodes a member of the group A protein phosphatase 2C (PP2C) family that is responsible for negatively regulating seed dormancy.	23.9624	1.72332	0.648666	2.65671	0.00789078	0.0262516
HORVU3Hr1G057700	unknown function	Hydroxyproline-rich glycoprotein family protein	actin binding protein required for normal chloroplast positioning	27.8783	1.72246	0.44976	3.82972	0.000128288	0.000715521
HORVU6Hr1G051330	undescribed protein	NA	NA	230.175	1.72242	0.238863	7.21093	5.55693e-13	9.67807e-12
HORVU3Hr1G108010	undescribed protein	signal peptide peptidase	homologous to Signal Peptide Peptidases (SPP), required for pollen development and pollen germination. No homozygotes could be recovered from a T-DNA insertion mutant.	7960.78	1.7223	0.158763	10.8483	2.03186e-27	9.82017e-26
HORVU1Hr1G079730	Chaperone protein DnaJ	NA	NA	127.554	1.7213	0.334233	5.15001	2.60479e-07	2.3793e-06
HORVU7Hr1G066770	undescribed protein	NA	NA	18.4284	1.72118	0.514493	3.34538	0.000821687	0.00374075
HORVU4Hr1G025440	BnaAnng22160D protein	NA	NA	22.9027	1.72012	0.491697	3.49832	0.000468192	0.0022714
HORVU4Hr1G056070	ER membrane protein complex subunit 3	DNAJ heat shock N-terminal domain-containing protein	J domain protein localized in ER lumen. Can compensate for the growth defect in jem1 scj1 mutant yeast. Also shows similarity to HSP40 proteins and is induced by heat stress. At high temperatures, mutant alleles are not transmitted through the pollen due to defects in pollen tube growth.	1289.88	1.71885	0.312232	5.50503	3.69098e-08	3.81436e-07
HORVU1Hr1G027040	undescribed protein	NA	NA	17.43	1.71602	0.570973	3.00543	0.00265208	0.0103284
HORVU6Hr1G076400	undescribed protein	NA	NA	8.40801	1.71546	0.710272	2.41522	0.0157256	0.0465028
HORVU5Hr1G074770	undescribed protein	Protein of unknown function DUF106, transmembrane	0	460.284	1.71274	0.287097	5.9657	2.43581e-09	2.89792e-08
HORVU0Hr1G035510	Staphylococcal nuclease homologue	NA	NA	140.004	1.71124	0.696329	2.45752	0.01399	0.0422943
HORVU2Hr1G104270	Two-component response regulator ARR12	NA	NA	22.1876	1.71056	0.503134	3.39981	0.000674333	0.00313866
HORVU2Hr1G096110	unknown function	NA	NA	27.7978	1.70983	0.5961	2.86835	0.00412614	0.0150812
HORVU2Hr1G074900	undescribed protein	NA	NA	47.7355	1.70969	0.373438	4.57823	4.68932e-06	3.46208e-05
HORVU4Hr1G024470	NAC domain containing protein 75	Staphylococcal nuclease homologue	Encodes a Ca(2+)-dependent nuclease that can degrade both DNA and RNA.	3518.22	1.70863	0.197908	8.63346	5.95231e-18	1.53875e-16
HORVU7Hr1G118290	Ethylene-responsive transcription factor 1	response regulator 10	Encodes an Arabidopsis response regulator (ARR) protein that acts in concert with other type-B ARRs in the cytokinin signaling pathway. Also involved in cytokinin-dependent inhibition of hypocotyl elongation and cytokinin-dependent greening and shooting in tissue culture.	509.368	1.70852	0.241466	7.07559	1.48812e-12	2.50472e-11
HORVU2Hr1G045590	undescribed protein	NA	NA	176.189	1.70781	0.224822	7.59627	3.048e-14	5.9715e-13
HORVU4Hr1G018310	undescribed protein	NA	NA	32.6041	1.70759	0.45633	3.74202	0.000182548	0.000984848
HORVU3Hr1G077870	receptor-like kinase 1	NA	NA	10.978	1.70755	0.706079	2.41835	0.0155911	0.0461577
HORVU2Hr1G082650	Kinase interacting (KIP1-like) family protein	NAC (No Apical Meristem) domain transcriptional regulator superfamily protein	Encodes suppressor of gamma response 1 (SOG1), a putative transcription factor governing multiple responses to DNA damage.	107.327	1.70675	0.438229	3.89466	9.83381e-05	0.000563472
HORVU6Hr1G038120	undescribed protein	Integrase-type DNA-binding superfamily protein	Encodes a member of the ERF (ethylene response factor) subfamily B-6 of ERF/AP2 transcription factor family. The protein contains one AP2 domain. There are 12 members in this subfamily including RAP2.11. This gene is involved in wax biosynthesis. Over-expression of the gene results in glossy leaf phenotype and increased drought tolerance. Two closely related genes, AT5G25390 and AT5G11190 have si…	529.925	1.70635	0.280756	6.07769	1.21927e-09	1.50312e-08
HORVU1Hr1G031110	undescribed protein	NA	NA	22.6945	1.70614	0.558253	3.05622	0.00224148	0.00891118
HORVU7Hr1G095420	Ethylene-responsive transcription factor 1	NA	NA	11987	1.70481	0.214271	7.95633	1.77213e-15	3.81381e-14
HORVU4Hr1G024500	undescribed protein	inflorescence meristem receptor-like kinase 2	encodes a leucine-repeat receptor kinase expressed in inflorescence meristem. Locus association was made from performing sequence analysis with IMK3 (MRLK) whose locus association was provided by the authors.	294.222	1.70473	0.284708	5.98764	2.12906e-09	2.55197e-08
HORVU2Hr1G013370	Eukaryotic aspartyl protease family protein	Kinase interacting (KIP1-like) family protein	0	1510.92	1.70463	0.161293	10.5686	4.16726e-26	1.88241e-24
HORVU4Hr1G031860	Sugar transport protein 5	NA	NA	15.4754	1.70433	0.553831	3.07735	0.0020885	0.00840578
HORVU5Hr1G061310	Transposon protein, putative, CACTA, En/Spm sub-class	NA	NA	71.1907	1.70231	0.338617	5.02724	4.97582e-07	4.34484e-06
HORVU6Hr1G083520	Leucine-rich receptor-like protein kinase family protein	Integrase-type DNA-binding superfamily protein	encodes a member of the ERF (ethylene response factor) subfamily B-2 of ERF/AP2 transcription factor family. The protein contains one AP2 domain. There are 5 members in this subfamily including RAP2.2 AND RAP2.12.	238.076	1.70135	0.205	8.29928	1.04742e-16	2.47042e-15
HORVU6Hr1G056930	Beta-1,3-galactosyltransferase 7	NA	NA	79.4571	1.70046	0.321069	5.29624	1.18211e-07	1.14698e-06
HORVU4Hr1G053840	Galactose-binding protein	Eukaryotic aspartyl protease family protein	0	23.9127	1.70023	0.564849	3.01006	0.00261195	0.0101845
HORVU2Hr1G079650	Amino-acid permease BAT1 homolog	Major facilitator superfamily protein	0	30.4628	1.69891	0.490493	3.46368	0.000532837	0.00254827
HORVU1Hr1G029990	undescribed protein	NA	NA	12.5755	1.69794	0.650818	2.60894	0.00908234	0.0295769
HORVU3Hr1G011710	Endoplasmic reticulum-Golgi intermediate compartment protein 3	Leucine-rich repeat protein kinase family protein	0	59.004	1.69694	0.409139	4.14758	3.36003e-05	0.000212271
HORVU7Hr1G028670	Eukaryotic aspartyl protease family protein	Galactosyltransferase family protein	Encodes a hydroxyproline O-galactosyltransferase.	1761.12	1.6966	0.154132	11.0074	3.5192e-28	1.77466e-26
HORVU3Hr1G081880	Protein disulfide isomerase-like 1-4	Galactose-binding protein	Encodes a member of the mid-SUN subfamily of SUN-domain proteins that is localized to both the nuclear envelope and the ER. It is involved in early seed development and nuclear morphology.	3006.96	1.69642	0.181789	9.33182	1.0407e-20	3.28489e-19
HORVU3Hr1G053090	Serine incorporator 3	bidirectional amino acid transporter 1	Encodes a bidirectional amino acid transporter that can transport ala, arg, glu and lys, GABA but not pro with both export and import activity. Its expression is localized in the vascular tissues suggesting a function in amino acids export from the phloem into sink tissue.	28.6154	1.6946	0.474294	3.57289	0.000353066	0.0017724
HORVU1Hr1G006120	undescribed protein	NA	NA	35.5519	1.69371	0.584222	2.89909	0.00374247	0.0138752
HORVU5Hr1G103070	unknown protein; BEST Arabidopsis thaliana protein match is: unknown protein .	Endoplasmic reticulum vesicle transporter protein	0	2044.76	1.69124	0.160425	10.5423	5.51516e-26	2.47814e-24
HORVU7Hr1G089250	cyclin p4;1	FAD-binding Berberine family protein	0	10.4282	1.69028	0.636537	2.65544	0.00792061	0.0263296
HORVU5Hr1G037120	AT-hook protein 1	Eukaryotic aspartyl protease family protein	0	153.193	1.69014	0.250044	6.75936	1.38604e-11	2.13991e-10
HORVU7Hr1G050900	unknown protein; BEST Arabidopsis thaliana protein match is: unknown protein .	PDI-like 1-3	Encodes a protein disulfide isomerase-like (PDIL) protein, a member of a multigene family within the thioredoxin (TRX) superfamily. Transcript levels for this gene are up-regulated in response to three different chemical inducers of ER stress (dithiothreitol, beta-mercaptoethanol, and tunicamycin). Neither AtIRE1-2 nor AtbZIP60 appear to be required for this response.	13.0282	1.68681	0.675608	2.49673	0.0125344	0.0386243
HORVU6Hr1G084500	Hexosyltransferase	Serinc-domain containing serine and sphingolipid biosynthesis protein	0	65.8236	1.68675	0.557197	3.02721	0.0024682	0.00969495
HORVU2Hr1G044420	Hexosyltransferase	NA	NA	20.2636	1.6866	0.513779	3.28274	0.00102803	0.00454972
HORVU4Hr1G058350	Glycosyltransferase family 61 protein	0	0	136.635	1.68558	0.253858	6.63986	3.13974e-11	4.64278e-10
HORVU1Hr1G055470	undescribed protein	cyclin p4;1	0	18.2661	1.68493	0.571761	2.94691	0.00320966	0.0121735
HORVU3Hr1G062690	alpha-mannosidase 1	purine permease 4	Member of a family of proteins related to PUP1, a purine transporter. May be involved in the transport of purine and purine derivatives such as cytokinins, across the plasma membrane.	37.3247	1.68394	0.400067	4.20914	2.56349e-05	0.000165382
HORVU3Hr1G069860	BTB/POZ domain-containing protein	NA	NA	18.9131	1.68259	0.510809	3.29397	0.000987834	0.00439693
HORVU3Hr1G050380	beta-1,4-N-acetylglucosaminyltransferase family protein	0	0	700.274	1.68186	0.222552	7.55715	4.12002e-14	8.00429e-13
HORVU1Hr1G054100	Senescence-associated protein, putative	Nucleotide-diphospho-sugar transferases superfamily protein	0	3204.29	1.68182	0.14778	11.3805	5.22708e-30	2.91792e-28
HORVU2Hr1G089320	ureidoglycine aminohydrolase	plant glycogenin-like starch initiation protein 6	Encodes an IPC (inositol phosphorylceramide) glucuronosyltransferase. Defects in transmission via the pollen are evident but the defect in transmission through the male gametophyte is not due to improper pollen development or inability of pollen tubes to germinate and grow.	18.5039	1.68171	0.543228	3.09578	0.00196296	0.00796364
HORVU3Hr1G003140	Auxenochlorella protothecoides strain 0710 contig1325, whole genome shotgun sequence	Glycosyltransferase family 61 protein	0	887	1.68007	0.227467	7.38598	1.51331e-13	2.81184e-12
HORVU5Hr1G120380	Elongated mesocotyl1	NA	NA	9.01048	1.67958	0.680783	2.46713	0.0136199	0.0414044
HORVU2Hr1G100750	unknown function	alpha-mannosidase 1	Encodes an alpha-mannosidase I enzyme responsible for N-glycan maturation.	88.9576	1.67751	0.430598	3.89577	9.78871e-05	0.000561139
HORVU4Hr1G069760	serpin 3	Phototropic-responsive NPH3 family protein	A member of the NPY gene family (NPY1/AT4G31820, NPY2/AT2G14820, NPY3/AT5G67440, NPY4/AT2G23050, NPY5/AT4G37590). Involved in auxin-mediated organogenesis.	2004.59	1.6772	0.190356	8.81085	1.24198e-18	3.38886e-17
HORVU6Hr1G013610	Protein of unknown function, DUF599	beta-1,4-N-acetylglucosaminyltransferase family protein	0	480.543	1.67666	0.242686	6.90879	4.8881e-12	7.88481e-11
HORVU2Hr1G039150	Chitinase domain-containing protein 1	NA	NA	12.7643	1.67535	0.650877	2.57399	0.0100533	0.0322353
HORVU2Hr1G050450	RNI-like superfamily protein	ureidoglycine aminohydrolase	Encodes a protein with ureidoglycine aminohydrolase activity.	398.789	1.67514	0.183183	9.14464	5.98276e-20	1.77862e-18
HORVU1Hr1G032830	undescribed protein	NA	NA	18.3753	1.67338	0.581468	2.87786	0.00400389	0.0147185
HORVU5Hr1G059310	At5g37260-like protein	NA	NA	50.1702	1.6722	0.345465	4.84045	1.29544e-06	1.05513e-05
HORVU3Hr1G023110	Protein kinase family protein	Aminotransferase-like, plant mobile domain family protein	Encodes a nuclear localized aminotransferase-like protein containing a plant mobile domain.	26.4865	1.67045	0.553509	3.01793	0.00254504	0.00995549
HORVU6Hr1G008840	Protein phosphatase 2C family protein	Serine protease inhibitor (SERPIN) family protein	0	86.7501	1.67014	0.307402	5.43309	5.53867e-08	5.60598e-07
HORVU5Hr1G074450	Lung seven transmembrane receptor family protein	Protein of unknown function, DUF599	0	3037.85	1.66809	0.213346	7.81873	5.33589e-15	1.11184e-13
HORVU3Hr1G055200	unknown function	Glycosyl hydrolase superfamily protein	0	52.3631	1.66684	0.400676	4.16007	3.18155e-05	0.000201743
HORVU6Hr1G070690	Protein DEFECTIVE IN EXINE FORMATION 1	NA	NA	38.6261	1.66623	0.414103	4.02371	5.72877e-05	0.000345524
HORVU3Hr1G029940	copper transporter 5	NA	NA	91.9371	1.66598	0.313331	5.31701	1.05486e-07	1.02898e-06
HORVU2Hr1G104580	FAD-binding Berberine family protein	Homeodomain-like superfamily protein	Encodes a MYB family transcription factor Circadian 1 (CIR1). Involved in circadian regulation in Arabidopsis.	37.5055	1.66465	0.389109	4.27811	1.8849e-05	0.00012501
HORVU5Hr1G119270	ENTH/ANTH/VHS superfamily protein	wall associated kinase 5	encodes a wall-associated kinase	18.5052	1.66313	0.560186	2.96889	0.00298877	0.0114873
HORVU7Hr1G008370	U-box domain-containing protein 44	highly ABA-induced PP2C gene 3	0	172.468	1.66291	0.252933	6.57453	4.88069e-11	7.07395e-10
HORVU0Hr1G007110	unknown function	Lung seven transmembrane receptor family protein	Encodes a candidate G-protein Coupled Receptor that is involved in the regulation of root growth by bacterial N-acyl-homoserine lactones (AHLs) and plays a role in mediating interactions between plants and microbes.	21.1662	1.66246	0.498464	3.33516	0.000852501	0.0038652
HORVU1Hr1G051140	sucrose transporter 2	S-adenosyl-L-methionine-dependent methyltransferases superfamily protein	0	150.611	1.66195	0.272515	6.09855	1.07034e-09	1.32713e-08
HORVU5Hr1G114910	undescribed protein	defective in exine formation protein (DEX1)	Encodes DEX1 (defective in exine formation). Required for exine pattern formation during pollen development.	2834.33	1.66175	0.14806	11.2234	3.12872e-29	1.66304e-27
HORVU5Hr1G062070	sugar transporter 9	NA	NA	19.2516	1.66129	0.538892	3.08279	0.00205068	0.00826967
HORVU7Hr1G093940	Cyclin family protein	FAD-binding Berberine family protein	0	3201.03	1.66123	0.235587	7.05146	1.77044e-12	2.9643e-11
HORVU1Hr1G005290	undescribed protein	ENTH/ANTH/VHS superfamily protein	0	100.289	1.66079	0.397046	4.18286	2.8786e-05	0.000183947
HORVU6Hr1G072420	Microsomal signal peptidase 12 kDa subunit (SPC12)	Armadillo/beta-catenin-like repeat family protein	0	183.869	1.6607	0.307718	5.39681	6.78376e-08	6.79359e-07
HORVU3Hr1G105130	intracellular protein transport	NA	NA	15.2053	1.66024	0.611188	2.71641	0.00659946	0.0225402
HORVU6Hr1G093600	Caffeoyl-CoA O-methyltransferase 2	sucrose transporter 2	encodes a sucrose transporter in sieve elements and a number of sink tissues and cell types. Gene expression is induced by wounding.	213.827	1.66023	0.221135	7.50779	6.01358e-14	1.1491e-12
HORVU3Hr1G023680	undescribed protein	NA	NA	2287.77	1.65981	0.307769	5.39305	6.92714e-08	6.92904e-07
HORVU1Hr1G091460	BTB/POZ domain-containing protein	Major facilitator superfamily protein	0	4222.78	1.65932	0.146076	11.3593	6.66965e-30	3.69898e-28
HORVU5Hr1G028510	Lipid A export ATP-binding/permease protein MsbA	Cyclin family protein	Encodes a cyclin whose expression is reduced in response to high salt.	20.4457	1.65919	0.516482	3.21249	0.0013159	0.00563732
HORVU7Hr1G008490	laccase 6	NA	NA	52.4379	1.65792	0.363818	4.557	5.1889e-06	3.79475e-05
HORVU3Hr1G087090	Heparanase-like protein 2	Microsomal signal peptidase 12 kDa subunit (SPC12)	0	11184.5	1.65727	0.193271	8.57488	9.9191e-18	2.51589e-16
HORVU6Hr1G073910	undescribed protein	0	0	13695	1.6571	0.195998	8.45467	2.79887e-17	6.85428e-16
HORVU7Hr1G049080	Protein phosphatase 2C family protein	NA	NA	20.5828	1.65696	0.513195	3.22871	0.0012435	0.00537218
HORVU1Hr1G024370	Threonine--tRNA ligase	NA	NA	14867	1.6567	0.228637	7.246	4.29272e-13	7.59004e-12
HORVU7Hr1G097110	unknown function	Phototropic-responsive NPH3 family protein	A member of the NPY family genes (NPY1/AT4G31820, NPY2/AT2G14820, NPY3/AT5G67440, NPY4/AT2G23050, NPY5/AT4G37590). Encodes a protein with similarity to NHP3. Contains BTB/POZ domain. Promoter region has canonical auxin response element binding site and Wus binding site. Co-localizes to the late endosome with PID. Regulates cotyledon development through control of PIN1 polarity in concert with PID…	22.0636	1.65621	0.48519	3.41352	0.00064129	0.00299897
HORVU6Hr1G035040	undescribed protein	ABC transporter family protein	Encodes an ATP-binding cassette (ABC) transporter. Expressed in the vascular tissue of primary stem.	571.707	1.65527	0.274478	6.03062	1.63334e-09	1.98194e-08
HORVU7Hr1G105620	undescribed protein	SKU5 similar 5	0	215.752	1.65377	0.296001	5.58706	2.30939e-08	2.44085e-07
HORVU4Hr1G068830	undescribed protein	glucuronidase 1	Belongs to the plant glycoside hydrolase family 79. Encodes a protein with several posttranslational modification sites including O-&#946;-GlcNAc attachment sites and serine-, threonine- and tyrosine-phosphorylation sites, suggesting that this protein is extensively modified posttranslationally. The protein is predicted (WoLF PSORT program) to be secreted.	82.6986	1.65333	0.374746	4.41187	1.0248e-05	7.10823e-05
HORVU4Hr1G033630	unknown function	NA	NA	163.884	1.65289	0.237712	6.95331	3.56811e-12	5.84033e-11
HORVU6Hr1G039940	undescribed protein	Protein phosphatase 2C family protein	Encodes a myristoylated 2C-type protein phosphatase that interacts with the catalytic subunit of SnRK1.	2097.26	1.65254	0.283939	5.82007	5.88223e-09	6.68107e-08
HORVU1Hr1G057910	undescribed protein	Threonyl-tRNA synthetase	Encodes a dual-targeted threonyl-tRNA synthetase found in both the chloroplast and mitochondrion.	52.9655	1.65251	0.347258	4.75873	1.94811e-06	1.54682e-05
HORVU6Hr1G073630	undescribed protein	NA	NA	27.682	1.65249	0.445315	3.71084	0.000206575	0.00109825
HORVU7Hr1G087410	RPM1 interacting protein 4 transcript 2	NA	NA	35.1967	1.65239	0.462289	3.57437	0.000351075	0.00176414
HORVU3Hr1G024840	early nodulin-like protein 20	NA	NA	14.665	1.65087	0.620314	2.66134	0.00778298	0.0259554
HORVU3Hr1G044790	Cysteine protease 1	NA	NA	12.9431	1.65024	0.654265	2.52228	0.0116597	0.0363984
HORVU5Hr1G042370	UDP-Glycosyltransferase superfamily protein	NA	NA	64.2635	1.64982	0.384048	4.29588	1.74003e-05	0.000116004
HORVU2Hr1G062570	undescribed protein	NA	NA	494.994	1.64814	0.201617	8.1746	2.96856e-16	6.74041e-15
HORVU1Hr1G059080	Stromal cell-derived factor 2-like protein	NA	NA	17.4997	1.64741	0.542341	3.0376	0.0023847	0.00942054
HORVU2Hr1G038380	Potassium channel subfamily K member 10	NA	NA	12.5842	1.6467	0.628565	2.61977	0.00879896	0.0287713
HORVU7Hr1G053300	undescribed protein	RPM1 interacting protein 4	Encodes a member of the R protein complex and may represent a virulence target of type III pili effector proteins (virulence factors) from bacterial pathogens, which is 'guarded' by R protein complex (RPM1 and RPS2 proteins). RIN4 physically interacts with RPS2 and RPM1 in vivo. Bacterial avirulence (Avr) effectors AvrB, AvrRpm1, and AvrRpt2 induce a mobility shift in RIN4 and expression of AvrRp…	328.792	1.64611	0.213466	7.71137	1.24478e-14	2.52255e-13
HORVU2Hr1G063510	IQ calmodulin-binding motif family protein	early nodulin-like protein 20	Has been classified as a stellacyanin. Has also been classified as an early nodulin-like protein (ENODL), because it does not have a His residue involved in Cu binding. ENODLs are proteins having one plastocyanin-like (PCNL) domain lacking the amino acid residues necessary for Cu binding.	561.378	1.646	0.354609	4.64173	3.45498e-06	2.62663e-05
HORVU6Hr1G088090	NAC domain protein,	Papain family cysteine protease	cysteine proteinase precursor-like protein	1060.75	1.64592	0.243091	6.7708	1.28072e-11	1.9845e-10
HORVU3Hr1G036630	undescribed protein	UDP-Glycosyltransferase superfamily protein	0	91.8654	1.64357	0.309119	5.31693	1.05531e-07	1.02902e-06
HORVU7Hr1G046130	Cysteine-rich repeat secretory protein 11	NA	NA	65.9866	1.64343	0.363307	4.52354	6.08149e-06	4.39971e-05
HORVU7Hr1G079030	PLATZ transcription factor family protein	stromal cell-derived factor 2-like protein precursor	Encodes an endoplasmic reticulum protein SDF2 (stromal-derived factor-2). Forms a complex SDF2-ERdj3B-BiP that is required for the proper accumulation of the surface-exposed leucine-rich repeat receptor kinases EFR. EFR is involved in PAMP (pathogen associated molecular patterns) triggered immunity.	4926.86	1.64317	0.160902	10.2122	1.74809e-24	7.19699e-23
HORVU3Hr1G065360	unknown function	Ca2+ activated outward rectifying K+ channel 6	Encodes AtTPK3 (KCO6), a member of the Arabidopsis thaliana K+ channel family of AtTPK/KCO proteins.AtTPK3 is targeted to the vacuolar membrane. May form homomeric ion channels in vivo.	9.26317	1.64277	0.664305	2.47291	0.0134016	0.0408683
HORVU2Hr1G020790	unknown function	NA	NA	2436.33	1.64198	0.203565	8.06612	7.25667e-16	1.60494e-14
HORVU1Hr1G075880	undescribed protein	NA	NA	27.7075	1.64042	0.439816	3.72978	0.000191643	0.00102785
HORVU7Hr1G000140	proline transporter 1	NAC 007	Encodes a NAC-domain transcription factor that is expressed in developing xylem. Over expression of this protein causes ectopic secondary cell wall growth. Complements some of the cell wall defects seen in SND1/NST1 double mutants.	14.3584	1.64029	0.601609	2.7265	0.00640093	0.0219432
HORVU2Hr1G061850	Haloacid dehalogenase-like hydrolase domain-containing protein 3	NA	NA	732.506	1.63882	0.156881	10.4463	1.5242e-25	6.60494e-24
HORVU4Hr1G084110	undescribed protein	plasmodesmata-located protein 3	Encodes a plasmodesmal protein that affects the intercellular movement of molecules through the plasmodesmata. The protein has two DUF26 domains and a single transmembrane domain.	449.894	1.6386	0.290207	5.6463	1.63935e-08	1.76255e-07
HORVU7Hr1G093120	glycine-rich protein	PLATZ transcription factor family protein	0	30.2284	1.6373	0.485078	3.37533	0.00073727	0.0033982
HORVU4Hr1G069530	Calcium-dependent lipid-binding (CaLB domain) family protein	NA	NA	41.211	1.63686	0.431986	3.78915	0.000151163	0.00083257
HORVU2Hr1G075220	sugar transporter 14	0	0	114.692	1.6363	0.34535	4.7381	2.15727e-06	1.69969e-05
HORVU6Hr1G071150	Senescence-associated protein	NA	NA	34.8678	1.63612	0.496657	3.29425	0.00098683	0.00439323
HORVU5Hr1G073360	Protein kinase superfamily protein	NA	NA	24.2682	1.63583	0.562303	2.90916	0.00362401	0.0135026
HORVU2Hr1G065080	glycosyl hydrolase family protein 43	proline transporter 1	Encodes a proline transporter with affinity for gly betaine, proline and GABA. Protein is expressed in the vascular tissue, specifically the phloem.	293.292	1.63578	0.226053	7.23628	4.61169e-13	8.13153e-12
HORVU0Hr1G022310	Chromosome 3B, genomic scaffold, cultivar Chinese Spring	Haloacid dehalogenase-like hydrolase (HAD) superfamily protein	0	1828.78	1.63559	0.214392	7.62897	2.36633e-14	4.6682e-13
HORVU3Hr1G097340	pentatricopeptide repeat 336	NA	NA	10.8228	1.63505	0.676091	2.41839	0.0155895	0.0461577
HORVU1Hr1G027850	RNA-directed DNA polymerase (reverse transcriptase)-related family protein	0	0	25.3818	1.63324	0.475018	3.43827	0.000585444	0.00277237
HORVU3Hr1G098160	MACPF domain-containing protein	Calcium-dependent lipid-binding (CaLB domain) family protein	0	102.105	1.63251	0.31893	5.1187	3.07649e-07	2.7735e-06
HORVU5Hr1G055850	Retrotransposon gag protein, putative	sugar transporter 14	AtSTP14 belongs to the family of sugar transport proteins (AtSTPs)in volved in monosaccharide transport. Heterologous expression in yeast revealed that AtSTP14 is the transporter specifc for galactose and does not transport other monosaccharides such as glucose or fructose.	564.751	1.6321	0.246712	6.6154	3.70548e-11	5.45098e-10
HORVU5Hr1G083990	undescribed protein	NA	NA	61.3205	1.63055	0.461681	3.53176	0.000412796	0.00203313
HORVU7Hr1G003920	Prolyl 4-hydroxylase subunit alpha-1	glutaminyl cyclase	This locus encodes a protein with similarity to gamma-glutamylcyclotransferase that may be involved in catalyzing the formation of pyroglutate residue on proteins that have been post-translationally processed to reveal a glutamine at their N-terminus. Enzymatic assays to test the function of this protein were performed using a truncated form of the protein lacking a signal peptide that is most si…	41.1187	1.63036	0.437348	3.72783	0.000193137	0.00103543
HORVU7Hr1G047150	Transcription factor RADIALIS	S-domain-2 5	0	134.836	1.63023	0.312766	5.21229	1.86524e-07	1.74364e-06
HORVU1Hr1G014150	undescribed protein	Arabinanase/levansucrase/invertase	0	159.585	1.62987	0.323323	5.04098	4.63149e-07	4.06779e-06
HORVU3Hr1G034040	Actin cross-linking protein	NA	NA	180.893	1.62955	0.330667	4.92808	8.30415e-07	7.00469e-06
HORVU6Hr1G041230	#N/A	Tetratricopeptide repeat (TPR)-like superfamily protein	0	52.429	1.62745	0.332837	4.88964	1.01021e-06	8.38029e-06
HORVU2Hr1G070900	Nef-associated protein 1	RNA-directed DNA polymerase (reverse transcriptase)-related family protein	0	21.7637	1.62739	0.485593	3.35135	0.000804191	0.00367091
HORVU1Hr1G085480	MBOAT (membrane bound O-acyl transferase) family protein	MAC/Perforin domain-containing protein	This gene is predicted to encode a protein involved in negatively regulating salicylic acid-related defense responses and cell death programs. nsl1 mutants develop necrotic lesions spontaneously and show other features of a defense response, such as higher levels of SA and disease resistance-related transcripts, in the absence of a biotic stimulus. The NSL1 protein is predicted to have a MACPF do…	23.0963	1.62706	0.462742	3.51613	0.000437892	0.00213982
HORVU7Hr1G050070	ABC transporter ATP-binding protein NatA	NA	NA	100.792	1.62608	0.298627	5.44518	5.17519e-08	5.25056e-07
HORVU3Hr1G099030	Calcium-dependent lipid-binding (CaLB domain) family protein	NA	NA	11.7477	1.62569	0.628251	2.58764	0.00966347	0.0311402
HORVU2Hr1G066950	Lysine-specific demethylase 5B	P4H isoform 1	Encodes a prolyl-4 hydroxylase that can hydroxylate poly(L-proline),the collagen model peptide (Pro-Pro-Gly)10 and other proline rich peptides.	1346.46	1.62352	0.197899	8.20379	2.3293e-16	5.36516e-15
HORVU3Hr1G059880	undescribed protein	RAD-like 6	0	31.6982	1.62271	0.489525	3.31487	0.000916863	0.00412289
HORVU3Hr1G087730	Epoxide hydrolase 1	NA	NA	353.479	1.62258	0.187582	8.64999	5.15033e-18	1.34092e-16
HORVU5Hr1G107290	undescribed protein	Protein of unknown function (DUF569)	0	365.281	1.62179	0.209428	7.74393	9.63924e-15	1.97473e-13
HORVU1Hr1G026790	ER lumen protein retaining receptor family protein	Terpenoid cyclases/Protein prenyltransferases superfamily protein	Catalyzes the conversion of geranylgeranyl pyrophosphate (GGPP) to copalyl pyrophosphate (CPP) of gibberellin biosynthesis	137.321	1.62168	0.265061	6.11812	9.46834e-10	1.18202e-08
HORVU0Hr1G013040	unknown function	0	0	77.9204	1.62131	0.461451	3.5135	0.000442252	0.00215824
HORVU7Hr1G037320	Adenine nucleotide alpha hydrolases-like superfamily protein	MBOAT (membrane bound O-acyl transferase) family protein	0	210.328	1.62123	0.3235	5.01153	5.4e-07	4.6912e-06
HORVU6Hr1G038520	Signal peptidase I	ABC2 homolog 7	member of ATH subfamily	300.298	1.62086	0.21795	7.43686	1.03109e-13	1.93695e-12
HORVU4Hr1G000850	Tetratricopeptide repeat (TPR)-like superfamily protein	Calcium-dependent lipid-binding (CaLB domain) family protein	0	902.505	1.62076	0.618039	2.62242	0.00873081	0.0285814
HORVU7Hr1G043760	undescribed protein	NA	NA	18.6032	1.61911	0.535591	3.02303	0.00250259	0.00981795
HORVU1Hr1G050820	Plant invertase/pectin methylesterase inhibitor superfamily protein	NA	NA	72.6788	1.61811	0.558645	2.8965	0.00377356	0.0139743
HORVU1Hr1G044770	UPF0496 protein	alpha/beta-Hydrolases superfamily protein	0	29.2421	1.61759	0.519822	3.11181	0.00185942	0.00758817
HORVU2Hr1G062650	Pathogenesis-related thaumatin superfamily protein	NA	NA	9.56011	1.61748	0.653582	2.47479	0.0133314	0.0406977
HORVU5Hr1G120600	undescribed protein	endoplasmic reticulum retention defective 2B	Encodes ERD2b. a homolog of the yeast endoplasmic reticulum retention receptor ERD2. Mutations in ERD2b compromise EFR but not FLS2 signaling.	3082.44	1.61674	0.174249	9.27834	1.72143e-20	5.34124e-19
HORVU7Hr1G113290	undescribed protein	NA	NA	186.599	1.61564	0.318351	5.07501	3.87483e-07	3.43985e-06
HORVU2Hr1G111600	Reticulon family protein	Adenine nucleotide alpha hydrolases-like superfamily protein	0	1771.94	1.61428	0.184656	8.74207	2.28873e-18	6.15309e-17
HORVU1Hr1G057530	gamma carbonic anhydrase 1	Peptidase S24/S26A/S26B/S26C family protein	0	8460.05	1.61409	0.167571	9.63229	5.84108e-22	2.02906e-20
HORVU1Hr1G050780	undescribed protein	Tetratricopeptide repeat (TPR)-like superfamily protein	0	772.281	1.61392	0.261498	6.17182	6.75079e-10	8.56563e-09
HORVU7Hr1G001780	U-box domain-containing protein	NA	NA	20.5735	1.61375	0.501497	3.21786	0.00129152	0.00554869
HORVU2Hr1G105200	SAUR-like auxin-responsive protein family	Plant invertase/pectin methylesterase inhibitor superfamily protein	0	12805.1	1.61121	0.215068	7.49163	6.80213e-14	1.29301e-12
HORVU7Hr1G118570	Rer1 family protein	NA	NA	18.948	1.61078	0.534227	3.01516	0.00256843	0.0100316
HORVU5Hr1G021390	F-box/kelch-repeat protein	Pathogenesis-related thaumatin superfamily protein	0	15831.8	1.61007	0.251398	6.40447	1.50893e-10	2.08084e-09
HORVU4Hr1G076280	D.melanogaster polytene	NA	NA	63.8785	1.60973	0.314926	5.11145	3.19695e-07	2.86995e-06
HORVU7Hr1G103940	pyruvate decarboxylase-2	NA	NA	9.50561	1.60872	0.662377	2.4287	0.015153	0.045101
HORVU3Hr1G030760	Carboxypeptidase Y homolog A	VIRB2-interacting protein 1	0	42.1442	1.60836	0.591535	2.71897	0.00654858	0.0223953
HORVU3Hr1G045680	Zinc finger A20 and AN1 domain-containing stress-associated protein 9	gamma carbonic anhydrase 1	Encodes mitochondrial gamma carbonic anhydrase. Component of the NADH dehydrogenase complex.	59.0762	1.60811	0.347502	4.62763	3.69879e-06	2.79536e-05
HORVU3Hr1G049500	auxin response factor 6	NA	NA	103.013	1.60807	0.286037	5.62189	1.88878e-08	2.02189e-07
HORVU7Hr1G073100	early nodulin-like protein 8	plant U-box 8	Encodes a U-box/ARM repeat protein required fore self-incompatibility.	830.708	1.60797	0.166256	9.67167	3.97835e-22	1.3991e-20
HORVU6Hr1G058060	Putative glycosyl hydrolase of unknown function (DUF1680)	SAUR-like auxin-responsive protein family	0	10.8515	1.60783	0.643484	2.49863	0.0124676	0.0384632
HORVU3Hr1G000490	TRICHOME BIREFRINGENCE-LIKE 34	endoplasmatic reticulum retrieval protein 1B	Key player of retrieval of ER membrane proteins	5103.95	1.6078	0.166474	9.65797	4.54795e-22	1.58632e-20
HORVU7Hr1G085350	cellulose synthase family protein	NA	NA	85.7114	1.60677	0.409736	3.92147	8.80113e-05	0.000510593
HORVU7Hr1G103150	Protein of unknown function (DUF1230)	polyubiquitin 3	encodes ubiquitin that is attached to proteins destined for degradation. UBQ3 is most homologous with UBQ4, and is expressed in higher levels in vegetative tissue but lower levels in flowers than UBQ4. UBQ3 encodes different number of ubiquitins in different ecotypes. UBQ3 transcript level is modulated by UV-B and light/dark treatments.	10.167	1.60635	0.668567	2.40268	0.0162755	0.0477965
HORVU2Hr1G014390	undescribed protein	pyruvate decarboxylase-2	pyruvate decarboxylase-2	21.7539	1.60614	0.525987	3.05357	0.0022614	0.00898478
HORVU2Hr1G071070	Nucleotide-diphospho-sugar transferase family protein	serine carboxypeptidase-like 45	0	217.527	1.60521	0.234221	6.85341	7.21119e-12	1.14871e-10
HORVU2Hr1G036250	ERAD-associated E3 ubiquitin-protein ligase component HRD3	A20/AN1-like zinc finger family protein	0	20.1631	1.60384	0.512655	3.12849	0.00175708	0.00722239
HORVU4Hr1G029700	undescribed protein	auxin response factor 8	Encodes a member of the auxin response factor family. Mediates auxin response via expression of auxin regulated genes. Acts redundantly with ARF6 to control stamen elongation and flower maturation. Expression of ARF8 is controlled by miR167.	19.152	1.60196	0.523474	3.06025	0.00221153	0.0088127
HORVU4Hr1G088780	CBS domain-containing protein CBSX5	early nodulin-like protein 8	0	486.29	1.60162	0.315025	5.08411	3.69355e-07	3.28576e-06
HORVU6Hr1G033540	Translocon-associated protein subunit beta	Putative glycosyl hydrolase of unknown function (DUF1680)	0	1877.93	1.6014	0.175973	9.10028	9.00984e-20	2.65385e-18
HORVU7Hr1G028160	undescribed protein	leucine-rich repeat transmembrane protein kinase family protein	0	26.412	1.60138	0.465397	3.44089	0.000579813	0.00274978
HORVU3Hr1G054030	undescribed protein	TRICHOME BIREFRINGENCE-LIKE 34	Encodes a member of the TBL (TRICHOME BIREFRINGENCE-LIKE) gene family containing a plant-specific DUF231 (domain of unknown function) domain. TBL gene family has 46 members, two of which (TBR/AT5G06700 and TBL3/AT5G01360) have been shown to be involved in the synthesis and deposition of secondary wall cellulose, presumably by influencing the esterification state of pectic polymers. A nomenclature…	19.2567	1.59941	0.580524	2.75511	0.00586717	0.0203812
HORVU3Hr1G071770	undescribed protein	cellulose synthase family protein	Encodes a member of the cellulose synthase family involved in secondary cell wall biosynthesis. Mutants have abnormal xylem formation, reduced cellulose content, and enhanced drought and osmotic stress tolerance. Mediates resistance towards bacterial pathogens via ABA. Confers resistance towards bacterial and fungal pathogens, independent of salicylic acid, ethylene and jasmonate signaling.	113.067	1.59778	0.277168	5.76466	8.1824e-09	9.14733e-08
HORVU3Hr1G050080	unknown function	Protein of unknown function (DUF1230)	0	150.141	1.59667	0.249367	6.40291	1.52444e-10	2.09883e-09
HORVU4Hr1G074490	undescribed protein	NA	NA	50.9162	1.5948	0.372979	4.27583	1.90423e-05	0.00012617
HORVU2Hr1G005990	Ribonuclease III family protein	Nucleotide-diphospho-sugar transferase family protein	0	150.002	1.59341	0.254863	6.25201	4.05204e-10	5.26415e-09
HORVU4Hr1G062000	CLIP-associating protein 1	HCP-like superfamily protein	Encodes an Arabidopsis homolog of the yeast Hrd3/mammlian Sel1L protein. Involved in ERAD (Endoplasmic reticulum-associated degradation).	4486.77	1.59329	0.212572	7.49526	6.61672e-14	1.25964e-12
HORVU7Hr1G083330	C2 domain-containing protein	NA	NA	38.1775	1.59316	0.394961	4.03372	5.48997e-05	0.000332786
HORVU6Hr1G060370	Cell cycle control protein 50A	Cystathionine beta-synthase (CBS) family protein	0	23.4321	1.59294	0.570192	2.7937	0.00521094	0.0184246
HORVU3Hr1G014730	Magnesium transporter protein 1	translocon-associated protein beta (TRAPB) family protein	0	21813.9	1.59267	0.161482	9.86281	6.03354e-23	2.24868e-21
HORVU3Hr1G041770	receptor kinase 2	NA	NA	29.6917	1.59231	0.454624	3.50247	0.000460959	0.00223928
HORVU1Hr1G002430	undescribed protein	NA	NA	5751.3	1.59227	0.188263	8.4577	2.72693e-17	6.69093e-16
HORVU2Hr1G029920	GRAS family transcription factor family protein	NA	NA	11.7983	1.59108	0.646636	2.46055	0.0138723	0.041993
HORVU3Hr1G027500	Hexosyltransferase	0	0	892.02	1.591	0.160793	9.89476	4.38663e-23	1.65174e-21
HORVU2Hr1G037930	U-box domain-containing protein 10	NA	NA	22.3452	1.5897	0.567154	2.80294	0.00506391	0.0179643
HORVU5Hr1G123670	WRKY DNA-binding protein 27	NA	NA	35.1662	1.58959	0.540209	2.94254	0.00325529	0.0123155
HORVU6Hr1G090500	Chromosome 3B, genomic scaffold, cultivar Chinese Spring	CLIP-associated protein	Encodes a microtubule-associated protein that is involved in both cell division and cell expansion. It likely promotes microtubule stability.	35.0191	1.58861	0.484739	3.27725	0.00104823	0.0046295
HORVU2Hr1G025580	Eukaryotic aspartyl protease family protein	Calcium-dependent lipid-binding (CaLB domain) family protein	0	233.196	1.5882	0.221768	7.16152	7.97884e-13	1.36818e-11
HORVU4Hr1G085270	Ethylene receptor 3	ALA-interacting subunit 1	Physically interacts with ALA3, and is required for the phospholipid translocase activity of ALA3.	264.401	1.58648	0.225283	7.04218	1.89258e-12	3.16053e-11
HORVU7Hr1G033370	undescribed protein	Oligosaccharyltransferase complex/magnesium transporter family protein	0	6192.47	1.58564	0.149552	10.6026	2.89934e-26	1.32607e-24
HORVU7Hr1G051420	Cytochrome P450 superfamily protein	Concanavalin A-like lectin protein kinase family protein	0	10.3331	1.58522	0.662685	2.39211	0.0167518	0.0489478
HORVU5Hr1G028530	undescribed protein	NA	NA	4155.87	1.58445	0.216107	7.33176	2.27152e-13	4.13059e-12
HORVU2Hr1G113490	Peroxidase superfamily protein	scarecrow-like 3	Encodes a scarecrow-like protein (SCL3) Putative transcription factors interacting with the gene product of VHA-B1 (vacuolar ATPase subunit B1; as shown through yeast two-hybrid assay).	11.4159	1.58433	0.65014	2.43691	0.0148133	0.0442491
HORVU0Hr1G002090	RING/FYVE/PHD zinc finger superfamily protein	galacturonosyltransferase 7	0	34.977	1.58425	0.399134	3.96921	7.21107e-05	0.000426334
HORVU5Hr1G065470	unknown function	ARM repeat superfamily protein	0	294.44	1.58411	0.232298	6.81929	9.14888e-12	1.43856e-10
HORVU7Hr1G080950	undescribed protein	WRKY DNA-binding protein 27	Encodes a WRKY transcription factor WRKY27. Mutation in Arabidopsis WRKY27 results in delayed symptom development in response to the bacterial wilt pathogen Ralstonia solanacearum.	61.8228	1.58339	0.347915	4.55109	5.33697e-06	3.89524e-05
HORVU3Hr1G019980	elongation defective 1 protein / ELD1 protein	0	0	488.76	1.5828	0.181083	8.74075	2.31573e-18	6.21262e-17
HORVU6Hr1G075110	Plant basic secretory protein (BSP) family protein	Eukaryotic aspartyl protease family protein	0	843.779	1.58207	0.256574	6.16611	6.99917e-10	8.86319e-09
HORVU6Hr1G091700	undescribed protein	Signal transduction histidine kinase, hybrid-type, ethylene sensor	Ethylene receptor, subfamily 2. Has serine kinase activity.	370.384	1.58162	0.209876	7.53595	4.84798e-14	9.34048e-13
HORVU2Hr1G091350	Tetraspanin family protein	receptor lectin kinase	Induced in response to Salicylic acid.	489.856	1.58123	0.257251	6.14663	7.91451e-10	9.97291e-09
HORVU4Hr1G025180	Two-component response regulator ARR12	#N/A	#N/A	216.429	1.58068	0.266598	5.92909	3.0462e-09	3.60399e-08
HORVU7Hr1G048580	response regulator 24	NA	NA	41.5429	1.5804	0.443432	3.56402	0.000365217	0.00182801
HORVU7Hr1G089360	receptor kinase 2	Peroxidase superfamily protein	Encodes a protein with sequence similarity to peroxidases that is involved in lignin biosynthesis. Loss of function mutations show abnormal development of xylem fibers and reduced levels of lignin biosynthetic enxymes.	49.5159	1.58015	0.390732	4.04407	5.25303e-05	0.0003191
HORVU3Hr1G063680	undescribed protein	RING/FYVE/PHD zinc finger superfamily protein	0	10.6855	1.57863	0.655641	2.40776	0.0160505	0.0472824
HORVU4Hr1G038430	Protein kinase superfamily protein	NA	NA	19.7878	1.57793	0.499853	3.15678	0.0015952	0.00666195
HORVU5Hr1G094980	early nodulin-like protein 19	NA	NA	91.469	1.57747	0.384703	4.1005	4.12259e-05	0.000256453
HORVU2Hr1G114650	Leucine-rich repeat receptor-like protein kinase family protein	NA	NA	12.8392	1.57744	0.612523	2.57531	0.0100151	0.0321435
HORVU1Hr1G007730	Protein kinase superfamily protein	elongation defective 1 protein / ELD1 protein	mutant is Dwarfed and shows defects in cell elongation; Cellulose deficient; Plasma Membrane Protein	129.23	1.57736	0.25705	6.1364	8.44104e-10	1.06102e-08
HORVU1Hr1G043980	S-adenosyl-L-methionine-dependent methyltransferases superfamily protein	Plant basic secretory protein (BSP) family protein	0	18.3391	1.57675	0.589726	2.6737	0.00750189	0.0251674
HORVU5Hr1G007200	unknown function	NA	NA	48.5798	1.57473	0.565539	2.78447	0.0053615	0.0188734
HORVU7Hr1G086670	Gag/pol	tetraspanin2	Member of TETRASPANIN family	68.8998	1.57416	0.366931	4.29008	1.78609e-05	0.000118857
HORVU7Hr1G114450	undescribed protein	response regulator 12	Encodes an Arabidopsis response regulator (ARR) protein that acts in concert with other type-B ARRs in the cytokinin signaling pathway. Also involved in cytokinin-dependent inhibition of hypocotyl elongation and cytokinin-dependent greening and shooting in tissue culture.	425.655	1.57399	0.183127	8.59512	8.31793e-18	2.12028e-16
HORVU3Hr1G034520	Dolichyl-diphosphooligosaccharide--protein glycosyltransferase 48 kDa subunit	response regulator 24	Encodes an atypical subtype of the ARR (Arabidopsis response regulator) protein family . It appears to be expressed in floral buds, mature flowers, and pollen. But, unlike the related ARR22 protein, it does not appear to be expressed at the seed:funiculus junction.	681.613	1.57353	0.213925	7.35552	1.90188e-13	3.48568e-12
HORVU2Hr1G118390	Protein of unknown function (DUF604)	cysteine-rich RLK (RECEPTOR-like protein kinase) 5	Encodes a receptor-like protein kinase. Naming convention from Chen et al 2003 (PMID 14756307)	24.4415	1.57084	0.468937	3.34979	0.000808733	0.00368966
HORVU2Hr1G034970	Vacuolar iron transporter homolog 2	NA	NA	46.3797	1.57048	0.39266	3.99959	6.34518e-05	0.00037939
HORVU7Hr1G073300	Transmembrane amino acid transporter family protein	Protein kinase superfamily protein	Splice variant At5g54590.2 encodes CRLK1 (440-amino acid in length) calcium/calmodulin-regulated receptor-like kinase crucial for cold tolerance. CRLK1 is Primarily localized in the plasma membrane.	282.164	1.57038	0.248298	6.32458	2.5392e-10	3.40429e-09
HORVU3Hr1G074100	MLO-like protein 1	early nodulin-like protein 19	0	5409.55	1.56739	0.299979	5.22499	1.74165e-07	1.6401e-06
HORVU6Hr1G061250	Core-2/I-branching beta-1,6-N-acetylglucosaminyltransferase family protein	Leucine-rich repeat (LRR) family protein	0	2784.22	1.56734	0.239656	6.53996	6.15362e-11	8.81892e-10
HORVU2Hr1G108630	Homeobox-leucine zipper protein ROC4	receptor kinase 3	encodes a putative receptor-like serine/threonine protein kinases that is similar to Brassica self-incompatibility (S) locus. Expressed in root. Shoot expression limited to limited to the root-hypocotyl transition zone and at the base of lateral roots as well as in axillary buds, and pedicels.	15.4206	1.56672	0.551096	2.84291	0.00447034	0.0161454
HORVU4Hr1G017470	purple acid phosphatase 10	S-adenosyl-L-methionine-dependent methyltransferases superfamily protein	0	25.8993	1.56664	0.588311	2.66294	0.00774603	0.025844
HORVU6Hr1G083600	Caleosin-related family protein	NA	NA	1265.7	1.56624	0.258902	6.04954	1.4526e-09	1.77952e-08
HORVU5Hr1G066610	hydroxyproline-rich glycoprotein family protein	NA	NA	204.455	1.5645	0.217406	7.1962	6.19116e-13	1.07315e-11
HORVU1Hr1G002520	Protein kinase domain containing protein, expressed	NA	NA	2006.77	1.56442	0.167967	9.31388	1.23243e-20	3.85674e-19
HORVU0Hr1G039470	TRICHOME BIREFRINGENCE-LIKE 16	dolichyl-diphosphooligosaccharide-protein glycosyltransferase 48kDa subunit family protein	Encodes a protein ortholog of human SOT48 or yeast WBP1, an essential protein subunit of the oligosaccharyltransferase (OST) complex, which is responsible for the transfer in the ER of the N-linked glycan precursor onto Asn residues of candidate proteins.	8889.31	1.56419	0.131861	11.8625	1.85467e-32	1.15373e-30
HORVU4Hr1G060310	beta-amylase 1	Protein of unknown function (DUF604)	0	103.458	1.56414	0.276412	5.65874	1.52492e-08	1.64643e-07
HORVU2Hr1G092200	F-box domain containing protein, expressed	Vacuolar iron transporter (VIT) family protein	The gene encodes a putative nodulin-like21 protein.	61.7041	1.5635	0.465222	3.36077	0.000777258	0.0035594
HORVU7Hr1G038300	Gag/pol	Transmembrane amino acid transporter family protein	0	98.7469	1.55979	0.351689	4.43514	9.20111e-06	6.42745e-05
HORVU1Hr1G064440	undescribed protein	Seven transmembrane MLO family protein	A member of a large family of seven-transmembrane domain proteins specific to plants, homologs of the barley mildew resistance locus o (MLO) protein. The Arabidopsis genome contains 15 genes encoding MLO proteins, with localization in plasma membrane. Phylogenetic analysis revealed four clades of closely-related AtMLO genes. ATMLO1 belongs to the clade II, with ATMLO13 and ATMLO15. The gene is ex…	9498.34	1.55936	0.155805	10.0084	1.3998e-23	5.43075e-22
HORVU4Hr1G010270	Phospholipase A2 family protein	Core-2/I-branching beta-1,6-N-acetylglucosaminyltransferase family protein	0	862.221	1.55856	0.162955	9.56433	1.12934e-21	3.83959e-20
HORVU3Hr1G022170	LEM3 (ligand-effect modulator 3) family protein / CDC50 family protein	NA	NA	70.376	1.55841	0.445948	3.4946	0.000474767	0.00230111
HORVU3Hr1G076060	Protein kinase superfamily protein	purple acid phosphatase 10	0	1551.71	1.55745	0.203483	7.65397	1.94873e-14	3.87703e-13
HORVU4Hr1G067020	F-box domain containing protein, expressed	Caleosin-related family protein	Encodes a calcium binding protein whose mRNA is induced upon treatment with NaCl, ABA and in response to dessication. mRNA expression under drought conditions is apparent particularly in leaves and flowers. Isoform of caleosin with a role as a peroxygenase involved in oxylipin metabolism during biotic and abiotic stress. Involved in the production of 2-hydroxy-octadecatrienoic acid. The peroxygen…	97.2929	1.55672	0.321244	4.84591	1.26034e-06	1.0295e-05
HORVU3Hr1G086400	Chromosome 3B, genomic scaffold, cultivar Chinese Spring	hydroxyproline-rich glycoprotein family protein	0	15.276	1.55635	0.604557	2.57436	0.0100425	0.0322153
HORVU6Hr1G008580	EXPRESSED IN: 23 plant structures; EXPRESSED DURING: 14 growth stages;	NA	NA	77.8656	1.55617	0.296454	5.24929	1.52691e-07	1.4534e-06
HORVU3Hr1G014720	B-cell receptor-associated 31-like	TRICHOME BIREFRINGENCE-LIKE 16	Encodes a member of the TBL (TRICHOME BIREFRINGENCE-LIKE) gene family containing a plant-specific DUF231 (domain of unknown function) domain. TBL gene family has 46 members, two of which (TBR/AT5G06700 and TBL3/AT5G01360) have been shown to be involved in the synthesis and deposition of secondary wall cellulose, presumably by influencing the esterification state of pectic polymers. A nomenclature…	297.519	1.55616	0.234132	6.64653	3.00088e-11	4.45807e-10
HORVU1Hr1G038950	Tetraspanin family protein	beta-amylase 1	Encodes a chloroplast beta-amylase. Is necessary for leaf starch breakdown in the absence of BAM3.	370.709	1.55606	0.270782	5.74654	9.10886e-09	1.01255e-07
HORVU1Hr1G046060	undescribed protein	NA	NA	113.706	1.55578	0.282971	5.49804	3.84037e-08	3.95436e-07
HORVU1Hr1G035180	xyloglucan xylosyltransferase 5	cysteine-rich RLK (RECEPTOR-like protein kinase) 8	Encodes a cysteine-rich receptor-like protein kinase.	36.5854	1.55532	0.402676	3.86247	0.000112248	0.000634501
HORVU7Hr1G095860	NAC domain containing protein 102	NA	NA	32.119	1.55496	0.409393	3.79822	0.000145738	0.000805814
HORVU2Hr1G106660	Glucan endo-1,3-beta-glucosidase 3	phospholipase A2-beta	Encodes one of the four Arabidopsis phospholipase PLA2 parologs: AT2G06925 (PLA2-ALPHA), AT2G19690 (PLA2-BETA), AT4G29460 (PLA2-GAMMA) and AT4G29470 (PLA2-DELTA). Involved in pollen development and germination and tube growth. Also involved in stomatal opening in response to light.	1258.09	1.55375	0.211982	7.32962	2.30813e-13	4.19416e-12
HORVU5Hr1G103360	RING/U-box superfamily protein	LEM3 (ligand-effect modulator 3) family protein / CDC50 family protein	0	89.427	1.5535	0.311084	4.99384	5.91905e-07	5.11086e-06
HORVU5Hr1G059070	Orphans transcription factor	Protein kinase superfamily protein	0	50.2873	1.5531	0.372423	4.17026	3.04255e-05	0.000193456
HORVU4Hr1G069680	undescribed protein	NA	NA	494.561	1.55139	0.167923	9.23873	2.49443e-20	7.66526e-19
HORVU3Hr1G073770	Ethylene-responsive transcription factor 1A	NA	NA	982.826	1.55136	0.281978	5.50171	3.76133e-08	3.87922e-07
HORVU1Hr1G034880	undescribed protein	0	0	14.0333	1.5496	0.63428	2.44309	0.014562	0.0436541
HORVU7Hr1G091920	WRKY DNA-binding protein 50	B-cell receptor-associated 31-like	0	3839.63	1.54935	0.188191	8.23286	1.8279e-16	4.23314e-15
HORVU7Hr1G112650	Pathogenesis-related thaumatin superfamily protein	tetraspanin8	Member of TETRASPANIN family	178.736	1.54902	0.430608	3.59729	0.000321552	0.00162923
HORVU7Hr1G041730	calnexin 1	NA	NA	13.5006	1.549	0.582946	2.65719	0.00787941	0.0262172
HORVU6Hr1G040960	UDP-glycosyltransferase 74 F1	Galactosyl transferase GMA12/MNN10 family protein	0	1024.72	1.54723	0.16117	9.59996	7.99723e-22	2.74819e-20
HORVU3Hr1G080100	undescribed protein	NAC domain containing protein 102	Encodes a member of the NAC family of transcription factors. ANAC102 appears to have a role in mediating response to low oxygen stress (hypoxia) in germinating seedlings.	578.896	1.54625	0.245204	6.30599	2.86357e-10	3.80525e-09
HORVU4Hr1G067180	Two-component response regulator ARR12	O-Glycosyl hydrolases family 17 protein	0	687.538	1.54592	0.1797	8.60277	7.78145e-18	1.98948e-16
HORVU3Hr1G080040	alpha-mannosidase 1	RING/U-box superfamily protein	0	45.8511	1.54572	0.382148	4.04481	5.2365e-05	0.000318317
HORVU6Hr1G093520	xyloglucan endotransglucosylase/hydrolase 25	NA	NA	309.792	1.54546	0.267863	5.7696	7.94578e-09	8.89447e-08
HORVU2Hr1G081400	undescribed protein	NA	NA	1659.98	1.54541	0.201292	7.67743	1.62315e-14	3.25229e-13
HORVU6Hr1G005910	multiprotein bridging factor 1C	NA	NA	45.8163	1.54531	0.43171	3.5795	0.000344255	0.00173293
HORVU7Hr1G037180	Cysteine proteinases superfamily protein	Integrase-type DNA-binding superfamily protein	encodes a member of the DREB subfamily A-6 of ERF/AP2 transcription factor family. The protein contains one AP2 domain. There are 8 members in this subfamily including RAP2.4.	142.702	1.54355	0.287903	5.36136	8.25989e-08	8.18213e-07
HORVU1Hr1G013560	undescribed protein	NA	NA	107.065	1.54247	0.275468	5.59946	2.15024e-08	2.28113e-07
HORVU1Hr1G027700	Major facilitator superfamily protein	WRKY DNA-binding protein 50	member of WRKY Transcription Factor; Group II-c. Involved in jasmonic acid inducible defense responses.	31.6353	1.54171	0.48082	3.20642	0.00134399	0.00573938
HORVU7Hr1G099650	BTB/POZ domain-containing protein	Pathogenesis-related thaumatin superfamily protein	encodes a thaumatin-like protein	10475.4	1.54104	0.191874	8.03151	9.62824e-16	2.11083e-14
HORVU6Hr1G018370	undescribed protein	calnexin 1	0	26941.1	1.54098	0.171212	9.00044	2.24824e-19	6.47307e-18
HORVU1Hr1G068800	5'-adenylylsulfate reductase-like 5	UDP-glucosyltransferase 74F2	Induced by Salicylic acid, virus, fungus and bacteria.Involved in the tryptophan synthesis pathway. Independent of NPR1 for their induction by salicylic acid. UGT74F1 transfers UDP:glucose to salicylic acid (forming a glucoside (SAG) and a glucose ester (SGE)), benzoic acid, and athranilate in vitro. UGT74F2 shows a weak ability to catalyze the formation of the p-aminobenzoate-glucose ester in vi…	234.293	1.54058	0.266969	5.77061	7.89829e-09	8.84907e-08
HORVU2Hr1G048740	undescribed protein	NA	NA	24.6948	1.54027	0.46825	3.28941	0.00100397	0.00446196
HORVU7Hr1G011140	Clathrin interactor EPSIN 1	response regulator 11	Encodes an Arabidopsis response regulator (ARR) protein that acts in concert with other type-B ARRs in the cytokinin signaling pathway.	63.1503	1.54016	0.329389	4.6758	2.92814e-06	2.25222e-05
HORVU6Hr1G076440	Cysteine proteinase inhibitor 8	Glycosyl hydrolase family 47 protein	0	1051.15	1.53952	0.233951	6.58054	4.68757e-11	6.8289e-10
HORVU1Hr1G087320	unknown function	xyloglucan endotransglucosylase/hydrolase 25	xyloglucan endotransglycosylase-related protein (XTR3)	18.7618	1.53925	0.537671	2.86282	0.00419893	0.0153057
HORVU6Hr1G016730	undescribed protein	NA	NA	75.2286	1.53894	0.33436	4.60263	4.1719e-06	3.1188e-05
HORVU7Hr1G085130	undescribed protein	multiprotein bridging factor 1C	One of three genes in A. thaliana encoding multiprotein bridging factor 1, a highly conserved transcriptional coactivator. May serve as a bridging factor between a bZIP factor and TBP. Its expression is specifically elevated in response to pathogen infection, salinity, drought, heat, hydrogen peroxide, and application of abscisic acid or salicylic acid. Constitutive expression enhances the tolera…	84.388	1.53892	0.418299	3.67899	0.000234156	0.00122803
HORVU4Hr1G010390	undescribed protein	Cysteine proteinases superfamily protein	0	17625.4	1.5383	0.147963	10.3965	2.57149e-25	1.09942e-23
HORVU2Hr1G022080	undescribed protein	#N/A	#N/A	150.695	1.53824	0.293923	5.23349	1.66339e-07	1.57045e-06
HORVU1Hr1G050010	LSD1 zinc finger family protein	NA	NA	34.0927	1.53814	0.480735	3.19955	0.00137642	0.00586123
HORVU5Hr1G029150	Wound-responsive family protein	Major facilitator superfamily protein	0	47.6286	1.538	0.405712	3.79086	0.000150125	0.000827206
HORVU6Hr1G053490	Integral membrane HRF1 family protein	Phototropic-responsive NPH3 family protein	0	35.537	1.53653	0.426193	3.60523	0.000311874	0.0015869
HORVU2Hr1G000750	L-gulonolactone oxidase 3	NA	NA	105.114	1.53652	0.303613	5.06078	4.17556e-07	3.69016e-06
HORVU5Hr1G109520	undescribed protein	APR-like 5	Encodes a protein disulfide isomerase-like (PDIL) protein, a member of a multigene family within the thioredoxin (TRX) superfamily. This protein also belongs to the adenosine 5'-phosphosulfate reductase-like (APRL) group.	515.008	1.5362	0.210363	7.30262	2.82208e-13	5.07042e-12
HORVU1Hr1G001190	undescribed protein	Cytochrome b561/ferric reductase transmembrane protein family	0	67.5726	1.53619	0.334316	4.59504	4.3266e-06	3.22502e-05
HORVU4Hr1G085820	Pyruvate kinase family protein	UDP-N-acetylglucosamine (UAA) transporter family	0	335.11	1.53584	0.203498	7.54722	4.44651e-14	8.59939e-13
HORVU3Hr1G070240	Eukaryotic aspartyl protease family protein	ENTH/VHS family protein	EPSIN1 plays an important role in the vacuolar trafficking of soluble proteins at the trans-Golgi network via its interaction with gamma-ADR, VTI11, VSR1, and clathrin. Associated with actin filaments and with the Golgi complex. Expressed in most tissues.	14.6265	1.53314	0.59699	2.56812	0.0102253	0.0326868
HORVU7Hr1G088340	Protein NRT1/ PTR FAMILY 8.1	HAD superfamily, subfamily IIIB acid phosphatase	0	204.015	1.53137	0.321186	4.76788	1.86175e-06	1.48377e-05
HORVU6Hr1G065890	UDP-Glycosyltransferase superfamily protein	Cystatin/monellin superfamily protein	0	141.672	1.53044	0.368779	4.15001	3.32461e-05	0.000210241
HORVU1Hr1G016470	CASP-like protein 4B2	NA	NA	30.1657	1.53036	0.476447	3.21201	0.00131809	0.00564481
HORVU2Hr1G062330	Calcineurin-related phosphoesterase-like	NA	NA	85.0016	1.5302	0.314569	4.86443	1.14789e-06	9.44578e-06
HORVU4Hr1G028700	glutamate receptor 3.3	NA	NA	14.0082	1.53009	0.580523	2.63571	0.00839627	0.0276348
HORVU1Hr1G092940	unknown protein; BEST Arabidopsis thaliana protein match is: unknown protein .	NA	NA	11197.9	1.52981	0.270842	5.64836	1.61983e-08	1.74302e-07
HORVU3Hr1G112290	undescribed protein	NA	NA	31.7044	1.52945	0.462595	3.30625	0.000945537	0.00423372
HORVU7Hr1G074030	RING finger protein 13	LSD1 zinc finger family protein	LSD1 monitors a superoxide-dependent signal and negatively regulates a plant cell death pathway. contains zinc-finger motifs. LSD1 negatively regulates a basal defense pathway that can act upstream or independently of both NIM1/NPR1 function and SA accumulation following avirulent or virulent pathogen challenge	17.4001	1.52806	0.607146	2.51679	0.0118429	0.0368757
HORVU4Hr1G021140	flavonol synthase 1	NA	NA	207.474	1.52761	0.279013	5.47503	4.37426e-08	4.46632e-07
HORVU2Hr1G116780	terpene synthase 14	Wound-responsive family protein	0	36.2878	1.52675	0.421722	3.62027	0.000294292	0.00150724
HORVU2Hr1G000270	Retrotransposon protein, putative, unclassified, expressed	Integral membrane HRF1 family protein	0	285.095	1.52607	0.209147	7.29663	2.9507e-13	5.29407e-12
HORVU6Hr1G029240	Gamma-secretase subunit APH1-like	D-arabinono-1,4-lactone oxidase family protein	Encodes a homolog of rat L-gulono-1,4-lactone (L-GulL) oxidase that is involved in the biosynthesis of L-ascorbic acid.	159.342	1.52591	0.31156	4.89765	9.69907e-07	8.06951e-06
HORVU6Hr1G071840	cationic amino acid transporter 6	amino acid permease 3	Amino acid permease which transports basic amino acids.	18.5865	1.5256	0.576694	2.64543	0.00815868	0.0269709
HORVU6Hr1G094520	Ribosomal protein L34e superfamily protein	NA	NA	175.955	1.52549	0.35286	4.32322	1.53769e-05	0.000103404
HORVU2Hr1G018870	sodium hydrogen exchanger 2	NA	NA	31.8739	1.52402	0.430493	3.54018	0.000399847	0.00197888
HORVU2Hr1G119460	Retrotransposon protein, putative, unclassified, expressed	Pyruvate kinase family protein	0	655.503	1.52398	0.201695	7.55586	4.16105e-14	8.07174e-13
HORVU3Hr1G089820	3-ketodihydrosphingosine reductase	RHOMBOID-like protein 13	0	476.591	1.52391	0.170156	8.95597	3.36777e-19	9.58838e-18
HORVU4Hr1G017390	Zinc finger protein Sdr4	Eukaryotic aspartyl protease family protein	0	17054.1	1.5214	0.139301	10.9217	9.08049e-28	4.49924e-26
HORVU4Hr1G088890	undescribed protein	peptide transporter 1	Encodes a di- and tri-peptide transporter that recognizes a variety of different amino acid combinations. GFP-tagged PTR1 localizes to the plasma membrane and has 8 to 11 predicted transmembrane domains. PTR1 is expressed in a number of different vascular tissues throughout the plant based on promoter:GUS expression analysis. ptr1 mutants have a lower dry weight than wild type plants when both ar…	56.2458	1.52102	0.353297	4.3052	1.66835e-05	0.000111458
HORVU2Hr1G024600	Protein disulfide isomerase-like 5-1	UDP-Glycosyltransferase superfamily protein	the glycosyltransferase (UGT72B1) is involved in metabolizing xenobiotica (chloroaniline and chlorophenole). Comparison between wild type and knock-out mutant demonstrates the central role of this gene for metabolizing chloroaniline but significantly less for chlorophenole. The glucosyltransferase preferred UDP-xylose over UDP-glucose indicating its (additional) functioning as a xylosyltransferas…	16.7893	1.5208	0.609103	2.49678	0.0125325	0.0386233
HORVU4Hr1G055070	2-oxoglutarate (2OG) and Fe(II)-dependent oxygenase superfamily protein	NA	NA	185.533	1.5197	0.275652	5.5131	3.52559e-08	3.65402e-07
HORVU4Hr1G061810	receptor kinase 2	Calcineurin-like metallo-phosphoesterase superfamily protein	0	96.9873	1.51866	0.27976	5.42844	5.68473e-08	5.74806e-07
HORVU0Hr1G018770	zinc-finger protein 2	glutamate receptor 3.3	member of Putative ligand-gated ion channel subunit family	49.0177	1.51618	0.383666	3.95181	7.75631e-05	0.000455665
HORVU2Hr1G085690	Polygalacturonase-1 non-catalytic subunit beta	0	0	6916.9	1.51569	0.300776	5.03928	4.67284e-07	4.09988e-06
HORVU6Hr1G072670	Protein disulfide isomerase-like 2-1	NA	NA	44.0877	1.51531	0.427869	3.54153	0.000397808	0.00197031
HORVU6Hr1G086220	NifU-like protein 4, mitochondrial	NA	NA	150.109	1.51483	0.271945	5.57034	2.54238e-08	2.68046e-07
HORVU6Hr1G080360	calmodulin 3	flavonol synthase 1	Encodes a flavonol synthase that catalyzes formation of flavonols from dihydroflavonols. Co-expressed with CHI and CHS (qRT-PCR).	19.6482	1.51455	0.53228	2.84539	0.00443566	0.0160383
HORVU6Hr1G012270	undescribed protein	terpene synthase 14	0	18.4154	1.51249	0.51848	2.91716	0.00353237	0.0132171
HORVU6Hr1G060300	WRKY family transcription factor	NA	NA	137.33	1.51243	0.240889	6.27857	3.41706e-10	4.49172e-09
HORVU3Hr1G104250	Pyruvate kinase family protein	0	Encodes a gamma-secretase subunit. Associates with other subunits in intracellular membrane compartments.	309.805	1.51194	0.29409	5.14107	2.73176e-07	2.48374e-06
HORVU2Hr1G092980	Signal peptidase complex subunit 3A	cationic amino acid transporter 6	Encodes a member of the cationic amino acid transporter (CAT) subfamily of amino acid polyamine choline transporters. Does not mediate efficient uptake of basic amino acids in yeast or Xenopus systems but can transport neutral and acidic amino acid analogs. Expressed in sink tissues. Induced during infestation of roots by the plant parasitic root-knot nematode, Meloidogyne incognita. Localized in…	111.023	1.50988	0.266806	5.65907	1.52195e-08	1.64393e-07
HORVU1Hr1G062810	germin-like protein 10	Ribosomal protein L34e superfamily protein	0	103.011	1.50965	0.285851	5.28127	1.28295e-07	1.23778e-06
HORVU2Hr1G021020	Chromosome 3B, genomic scaffold, cultivar Chinese Spring	sodium hydrogen exchanger 2	Encodes a vacuolar K+/H+ exchanger essential for active K+ uptake at the tonoplast and involved in regulating stomatal closure.	1044.2	1.50842	0.170471	8.84854	8.86736e-19	2.44565e-17
HORVU3Hr1G042990	beta glucosidase 11	NA	NA	19.3228	1.50673	0.548583	2.74659	0.0060218	0.0208335
HORVU4Hr1G033450	undescribed protein	NA	NA	14.1878	1.50667	0.603414	2.4969	0.0125284	0.0386186
[truncated: 3,704 more rows]

## Sheet: DEGs_HC
GeneID	Conf	Annotation	Arab v4	v5	Base mean	ETCvsSync (log2-FC)	StdErr	Wald-Stats	P-value	P-adj
HORVU7Hr1G119670	HC_U	Protein of unknown function (DUF679)	Protein of unknown function (DUF679)	0	15.8399	5.43237	0.852379	6.37318	1.85144e-10	2.53267e-09
HORVU1Hr1G065150	HC_G	undescribed protein	NA	NA	40.7441	5.29557	0.667008	7.93929	2.03339e-15	4.35044e-14
HORVU2Hr1G023770	HC_G	GDSL esterase/lipase	GDSL-like Lipase/Acylhydrolase superfamily protein	GDSL-motif esterase/acyltransferase/lipase. Enzyme group with broad substrate specificity that may catalyze acyltransfer or hydrolase reactions with lipid and non-lipid substrates.	60.9442	5.14006	0.485434	10.5886	3.36627e-26	1.53141e-24
HORVU2Hr1G123830	HC_u	undescribed protein	NA	NA	134.854	4.9903	0.391822	12.7361	3.72361e-37	2.90248e-35
HORVU2Hr1G123710	HC_u	undescribed protein	NA	NA	17.5435	4.70317	0.759569	6.1919	5.94447e-10	7.59531e-09
HORVU5Hr1G056100	HC_TE?	unknown function	NA	NA	28.2203	4.66525	0.724603	6.43835	1.20781e-10	1.68009e-09
HORVU7Hr1G098810	HC_G	Heat shock 70 kDa protein C	Heat shock protein 70 (Hsp 70) family protein	Luminal binding protein (BiP2) involved in polar nuclei fusion during proliferation of endosperm nuclei.	294.961	4.64281	0.297856	15.5874	8.86179e-55	1.37315e-52
HORVU2Hr1G104440	HC_G	ubiquitin 4	ubiquitin extension protein 1	Ubiquitin extension protein	15.9194	4.64131	0.761241	6.09703	1.08057e-09	1.33852e-08
HORVU2Hr1G025080	HC_U	Protein of unknown function (DUF679)	DUF679 domain membrane protein 1	Encodes a protein is directly or indirectly involved in membrane fission during breakdown of the ER and the tonoplast during leaf senescence and in membrane fusion during vacuole biogenesis in roots.	81.6023	4.62487	0.456878	10.1228	4.37822e-24	1.75177e-22
HORVU1Hr1G067460	HC_G	Glucan endo-1,3-beta-glucosidase	beta-1,3-glucanase 5	Encodes a putative beta 1,3-glucanase.	78.9049	4.59823	0.530083	8.67454	4.1523e-18	1.08884e-16
HORVU5Hr1G118970	HC_G	Eukaryotic aspartyl protease family protein	Eukaryotic aspartyl protease family protein	0	119.586	4.59696	0.401582	11.4471	2.43044e-30	1.38087e-28
HORVU7Hr1G053590	HC_G	RRNA intron-encoded homing endonuclease	NA	NA	135.815	4.58601	0.385742	11.8888	1.35355e-32	8.54477e-31
HORVU2Hr1G013360	HC_G	expansin B4	expansin B4	member of BETA-EXPANSINS. Naming convention from the Expansin Working Group (Kende et al, 2004. Plant Mol Bio)	6801.39	4.56452	0.261534	17.4529	3.27344e-68	8.3692e-66
HORVU3Hr1G117330	HC_G	Chromosome 3B, genomic scaffold, cultivar Chinese Spring	NA	NA	2426.5	4.5543	0.211839	21.4989	1.59369e-102	1.31438e-99
HORVU3Hr1G075920	HC_G	Cytokinin dehydrogenase 5	cytokinin oxidase 5	This gene used to be called AtCKX6. It encodes a protein whose sequence is similar to cytokinin oxidase/dehydrogenase, which catalyzes the degradation of cytokinins.	162.013	4.51744	0.360572	12.5285	5.21321e-36	3.90868e-34
HORVU2Hr1G109440	HC_G	Cytochrome P450 superfamily protein	ferulic acid 5-hydroxylase 1	encodes ferulate 5-hydroxylase (F5H). Involved in lignin biosynthesis.	8.11675	4.51304	0.905928	4.98167	6.30364e-07	5.42644e-06
HORVU4Hr1G014460	HC_G	Eukaryotic aspartyl protease family protein	Eukaryotic aspartyl protease family protein	0	46.7266	4.51084	0.546013	8.2614	1.43971e-16	3.36463e-15
HORVU7Hr1G077880	HC_G	Peroxidase superfamily protein	Peroxidase superfamily protein	Encodes a protein with sequence similarity to peroxidases that is involved in lignin biosynthesis. Loss of function mutations show abnormal development of xylem fibers and reduced levels of lignin biosynthetic enxymes.	125.769	4.49859	0.377146	11.928	8.45987e-33	5.36708e-31
HORVU5Hr1G061660	HC_G	gamete expressed protein 1	gamete expressed protein 1	Encodes a transmembrane domain containing protein that is expressed in pollen germ cells.	167.716	4.48035	0.323765	13.8383	1.49777e-43	1.48424e-41
HORVU5Hr1G084560	HC_G	Leucine-rich receptor-like protein kinase family protein	Leucine-rich repeat receptor-like protein kinase family protein	0	7.98977	4.46157	0.90993	4.9032	9.42888e-07	7.87033e-06
HORVU1Hr1G047030	HC_G	Cytochrome P450 superfamily protein	#N/A	#N/A	954.848	4.46131	0.238402	18.7134	3.85066e-78	1.34863e-75
HORVU7Hr1G087440	HC_U	Protein of unknown function (DUF761)	NA	NA	3298.36	4.42676	0.231622	19.112	2.00634e-81	8.54934e-79
HORVU1Hr1G086870	HC_U	Chromosome 3B, genomic scaffold, cultivar Chinese Spring	NA	NA	32.1257	4.4202	0.578024	7.64708	2.05587e-14	4.08094e-13
HORVU2Hr1G032890	HC_G	Cytochrome P450 superfamily protein	#N/A	#N/A	3289.61	4.40779	0.186586	23.6233	2.22065e-123	2.98818e-120
HORVU2Hr1G126380	HC_G	Disease resistance protein (NBS-LRR class) family	disease resistance protein (TIR-NBS-LRR class)	0	7.48082	4.39536	0.913066	4.81384	1.48056e-06	1.19676e-05
HORVU3Hr1G088360	HC_G	Transmembrane amino acid transporter family protein	Transmembrane amino acid transporter family protein	Encodes a putative amino acid transporter.	9.46271	4.37246	0.928274	4.71031	2.4734e-06	1.92679e-05
HORVU3Hr1G112000	HC_G	Peroxidase superfamily protein	Peroxidase superfamily protein	0	29527.7	4.34741	0.225303	19.2958	5.8247e-83	2.70764e-80
HORVU4Hr1G033650	HC_G	S-adenosyl-L-methionine-dependent methyltransferases superfamily protein	S-adenosyl-L-methionine-dependent methyltransferases superfamily protein	0	13.3823	4.34133	0.792364	5.47896	4.27844e-08	4.37372e-07
HORVU5Hr1G118940	HC_G	Eukaryotic aspartyl protease family protein	Eukaryotic aspartyl protease family protein	0	7.27077	4.34022	0.916978	4.73318	2.21033e-06	1.73775e-05
HORVU3Hr1G111080	HC_G	Alpha-amylase/subtilisin inhibitor	NA	NA	16252.7	4.33524	0.152854	28.362	5.95337e-177	5.07366e-173
HORVU7Hr1G109260	HC_G	Eukaryotic aspartyl protease family protein	Eukaryotic aspartyl protease family protein	0	1008.53	4.33147	0.235712	18.3761	2.04027e-75	6.43995e-73
HORVU7Hr1G026180	HC_G	fucosyltransferase 8	fucosyltransferase 8	member of Glycosyltransferase Family- 37. FUT8 was previously associated to AT1G14110	673.155	4.33137	0.255552	16.9491	1.95485e-64	4.42299e-62
HORVU1Hr1G072970	HC_G	Auxin efflux carrier family protein	Auxin efflux carrier family protein	A regulator of auxin efflux and involved in differential growth. PIN3 is expressed in gravity-sensing tissues, with PIN3 protein accumulating predominantly at the lateral cell surface. PIN3 localizes to the plasma membrane and to vesicles. In roots, PIN3 is expressed without pronounced polarity in tiers two and three of the columella cells, at the basal side of vascular cells, and to the lateral …	736.683	4.3164	0.226673	19.0424	7.60141e-81	3.08484e-78
HORVU6Hr1G082990	HC_G	pectinesterase family protein	Plant invertase/pectin methylesterase inhibitor superfamily	0	303.89	4.30576	0.253606	16.9781	1.19219e-64	2.8223e-62
HORVU7Hr1G024480	HC_G	Chalcone synthase 8	Chalcone and stilbene synthase family protein	Encodes chalcone synthase (CHS), a key enzyme involved in the biosynthesis of flavonoids. Required for the accumulation of purple anthocyanins in leaves and stems. Also involved in the regulation of auxin transport and the modulation of root gravitropism.	24.6454	4.29858	0.64107	6.70531	2.00975e-11	3.05308e-10
HORVU3Hr1G001920	HC_G	expansin B2	expansin B2	member of BETA-EXPANSINS. Naming convention from the Expansin Working Group (Kende et al, 2004. Plant Mol Bio)	28183.9	4.29013	0.15782	27.1837	1.01195e-162	5.1745e-159
HORVU7Hr1G089210	HC_G	FAD-binding Berberine family protein	FAD-binding Berberine family protein	0	96.5444	4.28119	0.350903	12.2005	3.08854e-34	2.10013e-32
HORVU3Hr1G000930	HC_G	Chromosome 3B, genomic scaffold, cultivar Chinese Spring	NA	NA	911.514	4.25942	0.210985	20.1882	1.24311e-90	7.39133e-88
HORVU2Hr1G026450	HC_G	Peroxidase superfamily protein	Peroxidase superfamily protein	0	49.052	4.25047	0.505895	8.40188	4.39396e-17	1.06787e-15
HORVU4Hr1G008080	HC_U	Protein of Unknown Function (DUF239)	NA	NA	8856.72	4.22707	0.235003	17.9873	2.45064e-72	7.28552e-70
HORVU5Hr1G012190	HC_G	receptor kinase 2	Concanavalin A-like lectin protein kinase family protein	0	15.5163	4.21133	0.753704	5.58751	2.30344e-08	2.43556e-07
HORVU5Hr1G005190	HC_G	Pathogenesis-related thaumatin superfamily protein	osmotin 34	osmotin-like protein	2044.96	4.19767	0.218057	19.2504	1.40188e-82	6.28805e-80
HORVU2Hr1G002510	HC_G	HEAT repeat-containing protein 5A	NA	NA	22.207	4.19532	0.700267	5.99102	2.08528e-09	2.5042e-08
HORVU4Hr1G007680	HC_G	Eukaryotic aspartyl protease family protein	Eukaryotic aspartyl protease family protein	0	2367.75	4.18736	0.246708	16.973	1.30207e-64	3.05414e-62
HORVU0Hr1G007170	HC_G	undescribed protein	NA	NA	1285	4.18674	0.205844	20.3394	5.76276e-92	3.68341e-89
HORVU7Hr1G109370	HC_G	Chromosome 3B, genomic scaffold, cultivar Chinese Spring	NA	NA	805.104	4.1789	0.282792	14.7773	2.05263e-49	2.65048e-47
HORVU2Hr1G017370	HC_G	NAC domain containing protein 100	NAC domain containing protein 100	0	546.292	4.16752	0.219916	18.9505	4.37306e-80	1.69403e-77
HORVU2Hr1G088170	HC_G	purple acid phosphatase 3	purple acid phosphatase 3	0	6.60899	4.15891	0.928821	4.47762	7.54788e-06	5.37091e-05
HORVU3Hr1G097800	HC_G	undescribed protein	NA	NA	3304.54	4.1582	0.174631	23.8114	2.5445e-125	4.06595e-122
HORVU3Hr1G097760	HC_G	undescribed protein	NA	NA	4028.34	4.14913	0.174718	23.7476	1.16434e-124	1.7511e-121
HORVU0Hr1G018850	HC_G	Acid beta-fructofuranosidase	Glycosyl hydrolases family 32 protein	Encodes a vacuolar invertase betaFruct4. betaFruct4 is transported from the endoplasmic reticulum through the intermediate compartments as a membrane protein. The N-terminal cytoplasmic domain contains multiple sequence motifs that are involved at various stages in the trafficking of betaFruct4 from the ER to the central vacuole.	31690.7	4.1222	0.136867	30.1183	2.78743e-199	7.12663e-195
HORVU3Hr1G021190	HC_U	Chromosome 3B, genomic scaffold, cultivar Chinese Spring	sequence-specific DNA binding transcription factors	Encodes HRA1 (HYPOXIA RESPONSE ATTENUATOR1), a low oxygen-inducible transcription factor.	18293.2	4.11576	0.222421	18.5044	1.90295e-76	6.31852e-74
HORVU2Hr1G064460	HC_G	Peroxidase superfamily protein	Peroxidase superfamily protein	0	147.363	4.11269	0.337149	12.1985	3.16796e-34	2.14841e-32
HORVU3Hr1G097750	HC_G	undescribed protein	NA	NA	673.65	4.11168	0.242939	16.9248	2.95588e-64	6.51491e-62
HORVU7Hr1G026760	HC_G	F-box protein	F-box/RNI-like superfamily protein	0	6.25441	4.10997	0.931029	4.41444	1.01273e-05	7.03026e-05
HORVU3Hr1G056110	HC_G	Cytochrome P450 superfamily protein	#N/A	#N/A	125.923	4.09955	0.327527	12.5167	6.05228e-36	4.51133e-34
HORVU4Hr1G002030	HC_G	serine carboxypeptidase-like 40	serine carboxypeptidase-like 40	0	14917.9	4.0961	0.142712	28.7017	3.62846e-181	4.63844e-177
HORVU5Hr1G114100	HC_G	receptor kinase 2	Concanavalin A-like lectin protein kinase family protein	0	58.5733	4.08561	0.458533	8.91018	5.0951e-19	1.42993e-17
HORVU2Hr1G041180	HC_U	undescribed protein	NA	NA	120.851	4.08007	0.365954	11.1491	7.23154e-29	3.76556e-27
HORVU3Hr1G000910	HC_G	Chromosome 3B, genomic scaffold, cultivar Chinese Spring	NA	NA	242.648	4.04952	0.264105	15.333	4.60462e-53	6.76588e-51
HORVU4Hr1G066750	HC_U	unknown function	0	0	176.572	4.03377	0.35749	11.2836	1.5817e-29	8.54954e-28
HORVU4Hr1G074470	HC_G	glycerol-3-phosphate acyltransferase 6	glycerol-3-phosphate acyltransferase 6	bifunctional sn-glycerol-3-phosphate 2-O-acyltransferase/phosphatase. Involved in cutin assembly.	8.50172	4.0292	0.861582	4.67651	2.91794e-06	2.24505e-05
HORVU5Hr1G122840	HC_G	Eukaryotic aspartyl protease family protein	Eukaryotic aspartyl protease family protein	0	20.8819	4.02873	0.650363	6.19459	5.84358e-10	7.47014e-09
HORVU5Hr1G083340	HC_G	purple acid phosphatase 15	purple acid phosphatase 15	Encodes PAP15, a purple acid phosphatase with phytase activity. Expression of PAP15 is developmentally and temporally regulated, with strong expression at the early stages of seedling growth and pollen germination. The expression is also organ/tissue-specific, with strongest expression in the vasculature, pollen grains, and roots. Recombinant PAP protein exhibits broad substrate specificity with …	5.90023	4.02354	0.935971	4.29879	1.71734e-05	0.00011458
HORVU2Hr1G124930	HC_G	Peroxidase superfamily protein	Peroxidase superfamily protein	0	80.1769	4.01653	0.396717	10.1244	4.30531e-24	1.7253e-22
HORVU6Hr1G087380	HC_G	Eukaryotic aspartyl protease family protein	Eukaryotic aspartyl protease family protein	Encodes ASPG1 (ASPARTIC PROTEASE IN GUARD CELL 1). Functions in drought avoidance through abscisic acid (ABA) signalling in guard cells.	6.20693	4.01554	0.939083	4.27602	1.90266e-05	0.000126122
HORVU7Hr1G039670	HC_G	amino acid permease 1	amino acid permease 1	Encodes AAP1 (amino acid permease 1), a neutral amino acid transporter expressed in seeds. Functions in amino acid uptake into embryos. The transporter also functions in acquisition of glutamate and neutral amino acids by the root.	1723.54	4.01289	0.172486	23.2651	1.00066e-119	1.11234e-116
HORVU2Hr1G013340	HC_G	expansin B4	expansin B4	member of BETA-EXPANSINS. Naming convention from the Expansin Working Group (Kende et al, 2004. Plant Mol Bio)	2616.69	4.00864	0.205777	19.4805	1.60741e-84	7.90321e-82
HORVU5Hr1G110140	HC_G	GDSL esterase/lipase	GDSL-like Lipase/Acylhydrolase superfamily protein	GDSL-motif esterase/acyltransferase/lipase. Enzyme group with broad substrate specificity that may catalyze acyltransfer or hydrolase reactions with lipid and non-lipid substrates.	13801	4.00345	0.254359	15.7394	8.12255e-56	1.29793e-53
HORVU5Hr1G096350	HC_U	Protein of Unknown Function (DUF239)	Protein of Unknown Function (DUF239)	0	63503.3	3.99063	0.242514	16.4553	7.68735e-61	1.55986e-58
HORVU7Hr1G109390	HC_G	Chromosome 3B, genomic scaffold, cultivar Chinese Spring	NA	NA	1313.15	3.98123	0.196829	20.2269	5.67987e-91	3.45755e-88
HORVU7Hr1G024220	HC_G	GDSL esterase/lipase	GDSL-like Lipase/Acylhydrolase superfamily protein	GDSL-motif esterase/acyltransferase/lipase. Enzyme group with broad substrate specificity that may catalyze acyltransfer or hydrolase reactions with lipid and non-lipid substrates.	77.846	3.98027	0.431092	9.23301	2.6314e-20	8.07647e-19
HORVU4Hr1G016500	HC_G	tapetum determinant 1	0	A microRNA MIR400 is derived from the first intron of At1g32583 in the 5'UTR. A stress-induced alternative splicing event in At1g32583 resulted in greater accumulation of miR400 primary transcripts and a low level of mature miR400.	4233.77	3.97872	0.201867	19.7096	1.78277e-86	9.30207e-84
HORVU7Hr1G053600	HC_G	RRNA intron-encoded homing endonuclease	NA	NA	97.9754	3.97501	0.406304	9.78334	1.32761e-22	4.80778e-21
HORVU2Hr1G113150	HC_G	Endo-1,4-beta-xylanase Z	Glycosyl hydrolase family 10 protein	0	3371.06	3.97293	0.241668	16.4396	9.95254e-61	2.00359e-58
HORVU7Hr1G020800	HC_G	early nodulin-related	early nodulin-related	0	8.94807	3.97085	0.878638	4.51933	6.20364e-06	4.48426e-05
HORVU3Hr1G011780	HC_G	PMEI_b/	Plant invertase/pectin methylesterase inhibitor superfamily protein	0	62617.1	3.96552	0.192211	20.631	1.44554e-94	9.7258e-92
HORVU7Hr1G048820	HC_G	BURP domain-containing protein 13	BURP domain-containing protein	responsive to dehydration 22 (RD22) mediated by ABA	1049.5	3.96456	0.250459	15.8291	1.95859e-56	3.18951e-54
HORVU2Hr1G000670	HC_G	Cytochrome P450 superfamily protein	Cytochrome P450 superfamily protein	0	343.938	3.96071	0.26825	14.765	2.46353e-49	3.16508e-47
HORVU5Hr1G068070	HC_G	Protein kinase superfamily protein	S-locus lectin protein kinase family protein	0	64.1201	3.95694	0.412228	9.59891	8.07929e-22	2.77266e-20
HORVU6Hr1G004850	HC_G	Disease resistance protein RPM1	NA	NA	21.8522	3.95676	0.631882	6.26186	3.80407e-10	4.96724e-09
HORVU2Hr1G078960	HC_U	unknown protein; BEST Arabidopsis thaliana protein match is: unknown protein .	NA	NA	15.2858	3.95442	0.718997	5.49991	3.7999e-08	3.91584e-07
HORVU1Hr1G015550	HC_G	Endoglucanase 14	glycosyl hydrolase 9B9	0	347.5	3.95095	0.365946	10.7965	3.57427e-27	1.7081e-25
HORVU1Hr1G058520	HC_G	beta glucosidase 11	NA	NA	5.59353	3.94885	0.940294	4.19958	2.67405e-05	0.000171705
HORVU2Hr1G023820	HC_G	pectinesterase 11	Pectin lyase-like superfamily protein	0	55.9324	3.93596	0.47173	8.34366	7.20257e-17	1.71793e-15
HORVU3Hr1G091120	HC_G	amino acid permease 3	amino acid permease 3	Amino acid permease which transports basic amino acids.	10.0544	3.92992	0.818333	4.80235	1.56817e-06	1.26417e-05
HORVU3Hr1G025080	HC_G	xyloglucan endotransglucosylase/hydrolase 3	xyloglucan endotransglucosylase/hydrolase 2	0	2686.83	3.92987	0.312477	12.5765	2.84383e-36	2.15113e-34
HORVU7Hr1G020300	HC_G	Peroxidase superfamily protein	Peroxidase superfamily protein	0	64.1439	3.92577	0.427852	9.17555	4.49264e-20	1.35133e-18
HORVU1Hr1G084390	HC_G	GDSL esterase/lipase	GDSL-like Lipase/Acylhydrolase superfamily protein	GDSL-motif esterase/acyltransferase/lipase. Enzyme group with broad substrate specificity that may catalyze acyltransfer or hydrolase reactions with lipid and non-lipid substrates.	31.5103	3.92384	0.649351	6.04272	1.51541e-09	1.85115e-08
HORVU7Hr1G111930	HC_G	GDSL esterase/lipase	GDSL-like Lipase/Acylhydrolase superfamily protein	GDSL-motif esterase/acyltransferase/lipase. Enzyme group with broad substrate specificity that may catalyze acyltransfer or hydrolase reactions with lipid and non-lipid substrates.	1839.55	3.92303	0.205894	19.0537	6.12441e-81	2.5402e-78
HORVU7Hr1G022250	HC_G	Ectonucleoside triphosphate diphosphohydrolase 5	apyrase 1	Encodes an Golgi-localized integral membrane enzyme with nucleoside diphosphate activity that when mutated in combination with ATAPY2 causes a complete inhibition of pollen germination.With respect to substrate specificity, APY1 shows the following preferences UTP>IDP>GDP.	1386.56	3.91392	0.163739	23.9035	2.8179e-126	5.14608e-123
HORVU3Hr1G058530	HC_G	GDSL esterase/lipase	GDSL-like Lipase/Acylhydrolase superfamily protein	GDSL-motif esterase/acyltransferase/lipase. Enzyme group with broad substrate specificity that may catalyze acyltransfer or hydrolase reactions with lipid and non-lipid substrates.	186.273	3.91103	0.270178	14.4757	1.72451e-47	2.05073e-45
HORVU1Hr1G049650	HC_U	unknown function	NA	NA	5.42111	3.90498	0.942307	4.14407	3.41198e-05	0.000215446
HORVU1Hr1G068300	HC_G	Somatic embryogenesis receptor kinase 1	NA	NA	5230.18	3.90252	0.189301	20.6154	1.99496e-94	1.30782e-91
HORVU5Hr1G019750	HC_G	Plant invertase/pectin methylesterase inhibitor superfamily protein	NA	NA	458.398	3.89989	0.280435	13.9066	5.77774e-44	5.93251e-42		HORVU5Hr1G019750	HC_G	Plant invertase/pectin methylesterase inhibitor superfamily protein	NA	NA	458.398	3.89989
HORVU7Hr1G003080	HC_G	undescribed protein	NA	NA	180.704	3.89803	0.42234	9.2296	2.71643e-20	8.31747e-19
HORVU2Hr1G017040	HC_G	Subtilisin-like protease	subtilisin-like serine protease 2	Serine protease similar to subtilisin.	1519.97	3.89679	0.200674	19.4185	5.3796e-84	2.54704e-81
HORVU4Hr1G080730	HC_G	phosphate transporter 1;7	phosphate transporter 1;7	Encodes Pht1;7, a member of the Pht1 family of phosphate transporters which include: Pht1;1/At5g43350, Pht1;2/At5g43370, Pht1;3/At5g43360, Pht1;4/At2g38940, Pht1;5/At2g32830, Pht1;6/At5g43340, Pht1;7/At3g54700, Pht1;8/At1g20860, Pht1;9/At1g76430 (Plant Journal 2002, 31:341).	5.53247	3.89583	0.943913	4.12732	3.67018e-05	0.000230611
HORVU3Hr1G097830	HC_G	undescribed protein	NA	NA	5178.99	3.89056	0.157674	24.6748	1.99459e-134	5.66618e-131
HORVU4Hr1G013380	HC_G	LOB domain-containing protein 37	LOB domain-containing protein 37	Encodes a LOB-domain protein involved in nitrogen metabolism and affecting leaf morphogenesis.	6.11604	3.88616	0.949444	4.09309	4.25654e-05	0.000263823
HORVU7Hr1G109020	HC_G	Cortical cell-delineating protein	azelaic acid induced 1	Encodes AZI1 (AZELAIC ACID INDUCED 1). Involved in the priming of salicylic acid induction and systemic immunity triggered by pathogen or azelaic acid.	5.64473	3.86075	0.948222	4.07157	4.66969e-05	0.000286926
HORVU3Hr1G088270	HC_G	Cathepsin B-like cysteine proteinase	Cysteine proteinases superfamily protein	Encodes a papain-like cysteine protease involved in tapetal programmed cell death and pollen development.	324.422	3.85679	0.605299	6.37171	1.86937e-10	2.55504e-09
HORVU7Hr1G111940	HC_G	GDSL esterase/lipase	GDSL-like Lipase/Acylhydrolase superfamily protein	GDSL-motif esterase/acyltransferase/lipase. Enzyme group with broad substrate specificity that may catalyze acyltransfer or hydrolase reactions with lipid and non-lipid substrates.	1428.24	3.85372	0.160999	23.9362	1.28566e-126	2.5285e-123
HORVU6Hr1G016710	HC_G	Leucine-rich repeat receptor-like protein kinase family protein	Leucine-rich repeat (LRR) family protein	0	404.854	3.85029	0.322737	11.9301	8.24698e-33	5.24504e-31
HORVU2Hr1G094140	HC_G	ferric reduction oxidase 4	NA	NA	2699.69	3.8471	0.19607	19.6211	1.02103e-85	5.22094e-83
HORVU7Hr1G089270	HC_G	FAD-binding Berberine family protein	FAD-binding Berberine family protein	0	503.202	3.83897	0.263138	14.5892	3.29128e-48	4.12491e-46
HORVU3Hr1G003110	HC_G	Glycosyltransferase	Glycosyltransferase family 61 protein	0	31.8719	3.83867	0.521723	7.35768	1.8714e-13	3.43722e-12
HORVU5Hr1G080380	HC_G	C-repeat-binding factor 4	dehydration response element B1A	encodes a member of the DREB subfamily A-1 of ERF/AP2 transcription factor family (CBF3). The protein contains one AP2 domain. There are six members in this subfamily, including CBF1, CBF2, and CBF3. This gene is involved in response to low temperature and abscisic acid.	18.3959	3.83784	0.678949	5.65262	1.58023e-08	1.70184e-07
HORVU6Hr1G029360	HC_G	Late embryogenesis abundant (LEA) hydroxyproline-rich glycoprotein family	Late embryogenesis abundant (LEA) hydroxyproline-rich glycoprotein family	0	523.711	3.83697	0.207769	18.4675	3.7742e-76	1.23712e-73
HORVU3Hr1G028080	HC_G	GDSL esterase/lipase	GDSL-like Lipase/Acylhydrolase superfamily protein	GDSL-motif esterase/acyltransferase/lipase. Enzyme group with broad substrate specificity that may catalyze acyltransfer or hydrolase reactions with lipid and non-lipid substrates.	224.304	3.83644	0.264988	14.4778	1.6738e-47	1.99972e-45
HORVU7Hr1G039080	HC_G	TRICHOME BIREFRINGENCE-LIKE 22	TRICHOME BIREFRINGENCE-LIKE 22	Encodes a member of the TBL (TRICHOME BIREFRINGENCE-LIKE) gene family containing a plant-specific DUF231 (domain of unknown function) domain. A putative xyloglucan O-acetyltransferase. TBL gene family has 46 members, two of which (TBR/AT5G06700 and TBL3/AT5G01360) have been shown to be involved in the synthesis and deposition of secondary wall cellulose, presumably by influencing the esterificati…	11.6155	3.83337	0.768579	4.98761	6.11317e-07	5.26957e-06
HORVU3Hr1G117910	HC_G	PLAC8 family protein	PLAC8 family protein	0	35.6333	3.8222	0.518359	7.37366	1.66003e-13	3.0761e-12
HORVU7Hr1G073510	HC_G	E3 Ubiquitin ligase family protein	Ca(2)-dependent phospholipid-binding protein (Copine) family	Encodes a ubiquitin ligase that is an essential upstream modulator of JA signaling in response to various stimuli.	40.7986	3.82184	0.490256	7.7956	6.41047e-15	1.32495e-13
HORVU0Hr1G025520	HC_G	Leucine-rich repeat receptor-like protein kinase family protein	Leucine-rich repeat (LRR) family protein	0	8551	3.82003	0.214403	17.8171	5.20648e-71	1.44689e-68
HORVU2Hr1G026710	HC_G	Glutaredoxin family protein	NA	NA	39.2457	3.8072	0.514759	7.39609	1.40254e-13	2.61171e-12
HORVU7Hr1G075680	HC_G	expansin A9	expansin A22	expansin-like protein. Naming convention from the Expansin Working Group (Kende et al, 2004. Plant Mol Bio)	295.127	3.79063	0.223863	16.9328	2.57732e-64	5.72993e-62
HORVU7Hr1G006700	HC_G	Eukaryotic aspartyl protease family protein	Eukaryotic aspartyl protease family protein	0	390.202	3.78831	0.216205	17.5218	9.76028e-69	2.52062e-66
HORVU6Hr1G088960	HC_G	Cytochrome P450 superfamily protein	#N/A	#N/A	35.0788	3.78783	0.524361	7.22371	5.05891e-13	8.88943e-12
HORVU3Hr1G061480	HC_G	Serine/threonine-protein kinase	lectin protein kinase family protein	0	69.6631	3.78261	0.369374	10.2406	1.30418e-24	5.39547e-23
HORVU1Hr1G066530	HC_G	22.3 kDa class VI heat shock protein	HSP20-like chaperones superfamily protein	0	5.02596	3.77893	0.949726	3.97897	6.92133e-05	0.000411052
HORVU5Hr1G001920	HC_G	Leucine-rich receptor-like protein kinase family protein	Leucine-rich receptor-like protein kinase family protein	RLK7 belongs to a leucine-rich repeat class of receptor-likekinase (LRR-RLKs). It is involved in the control of germination speed and the tolerance to oxidant stress.	839.249	3.77579	0.249729	15.1196	1.20334e-51	1.62782e-49
HORVU3Hr1G079420	HC_G	nodulin MtN21 /EamA-like transporter family protein	nodulin MtN21 /EamA-like transporter family protein	nodulin MtN21-like transporter family protein	3866.87	3.77577	0.199735	18.9039	1.05932e-79	4.04233e-77
HORVU1Hr1G020560	HC_G	UDP-Glycosyltransferase superfamily protein	UDP-Glycosyltransferase superfamily protein	0	5.27698	3.77553	0.952023	3.9658	7.31493e-05	0.000431807
HORVU5Hr1G046050	HC_U	unknown protein; LOCATED IN: endomembrane system; EXPRESSED IN: 22 plant structures; EXPRESSED DURING: 13 growth stages; BEST Arabidopsis thaliana protein match is: unknown protein .	0	0	1934.03	3.77098	0.293961	12.8282	1.14052e-37	9.11237e-36
HORVU4Hr1G069340	HC_G	ARM-repeat/Tetratricopeptide repeat (TPR)-like protein	ARM-repeat/Tetratricopeptide repeat (TPR)-like protein	0	4.90435	3.77095	0.949536	3.97136	7.14643e-05	0.000422849
HORVU6Hr1G034760	HC_G	glutamine dumper 4	NA	NA	20.7082	3.76584	0.617016	6.10331	1.03895e-09	1.29134e-08
HORVU3Hr1G011700	HC_G	Pectinesterase inhibitor domain containing protein	NA	NA	47.6059	3.75303	0.433588	8.65575	4.89693e-18	1.27755e-16
HORVU3Hr1G013810	HC_U	unknown function	NA	NA	3734.65	3.75216	0.221258	16.9583	1.67188e-64	3.81651e-62
HORVU4Hr1G030380	HC_G	receptor-like kinase 1	Leucine-rich repeat protein kinase family protein	0	4.92932	3.75152	0.951351	3.94336	8.03491e-05	0.000470088
HORVU3Hr1G015550	HC_U	Chromosome 3B, genomic scaffold, cultivar Chinese Spring	NA	NA	53386.8	3.75065	0.23201	16.1659	8.77428e-59	1.56875e-56
HORVU2Hr1G072890	HC_G	Glucan endo-1,3-beta-glucosidase 14	Glycosyl hydrolase superfamily protein	0	187.942	3.74963	0.285002	13.1565	1.56157e-39	1.3264e-37
HORVU7Hr1G109170	HC_G	Eukaryotic aspartyl protease family protein	Eukaryotic aspartyl protease family protein	0	8.96973	3.74583	0.828011	4.52389	6.07133e-06	4.3936e-05
HORVU7Hr1G030040	HC_G	histidine kinase 1	Signal transduction histidine kinase	Encodes a putative plasma membrane-bound hybrid histidine kinase and cytokinin sensor that is expressed within the female gametophyte.	19360.8	3.74174	0.153464	24.3819	2.66055e-131	6.80224e-128
HORVU2Hr1G105230	HC_G	PMEI_a	Plant invertase/pectin methylesterase inhibitor superfamily protein	0	34412.8	3.74151	0.140493	26.6312	2.95347e-156	1.25852e-152
HORVU1Hr1G047430	HC_U	unknown function	NA	NA	47.6028	3.7385	0.486986	7.67681	1.63093e-14	3.26532e-13
HORVU2Hr1G023830	HC_G	pectinesterase 11	Pectin lyase-like superfamily protein	0	6612.89	3.73798	0.21785	17.1585	5.4318e-66	1.32262e-63
HORVU7Hr1G089160	HC_G	FAD-binding Berberine family protein	FAD-binding Berberine family protein	0	9795.31	3.73081	0.174532	21.3761	2.23074e-101	1.72829e-98
HORVU1Hr1G054240	HC_G	expansin B2	expansin B2	member of BETA-EXPANSINS. Naming convention from the Expansin Working Group (Kende et al, 2004. Plant Mol Bio)	934.181	3.72923	0.271024	13.7598	4.45062e-43	4.27778e-41
HORVU1Hr1G085500	HC_G	Eukaryotic aspartyl protease family protein	Eukaryotic aspartyl protease family protein	Encodes an aspartic protease has an important regulatory function in chloroplasts that not only influences photosynthetic carbon metabolism but also plastid and nuclear gene expression.	22123.7	3.72432	0.270378	13.7745	3.62859e-43	3.51409e-41
HORVU3Hr1G095580	HC_G	SAUR-like auxin-responsive protein family	SAUR-like auxin-responsive protein family	0	31.9297	3.7144	0.522884	7.10368	1.21476e-12	2.06091e-11
HORVU2Hr1G096130	HC_G	Pectin lyase-like superfamily protein	Pectin lyase-like superfamily protein	0	16759.7	3.71098	0.187931	19.7466	8.58826e-87	4.5745e-84
HORVU3Hr1G011690	HC_G	Chromosome 3B, genomic scaffold, cultivar Chinese Spring	NA	NA	211.881	3.70877	0.313153	11.8433	2.33049e-32	1.43922e-30
HORVU7Hr1G054710	HC_G	Sugar transporter SWEET	Nodulin MtN3 family protein	Encodes a member of the SWEET sucrose efflux transporter family proteins.	1068.56	3.70642	0.248553	14.912	2.7527e-50	3.62774e-48
HORVU3Hr1G011730	HC_G	Chromosome 3B, genomic scaffold, cultivar Chinese Spring	NA	NA	8577.68	3.70434	0.203972	18.161	1.05132e-73	3.19988e-71
HORVU5Hr1G114530	HC_G	Pectin acetylesterase 3	Pectinacetylesterase family protein	Encodes a pectin acetylesterase that removes cell wall acetate associated with pectin formation in Arabidopsis leaves.	19268.7	3.69922	0.196752	18.8014	7.34872e-79	2.64626e-76
HORVU7Hr1G019700	HC_G	NOD/nodulin MtN21 /EamA-like transporter family protein	nodulin MtN21 /EamA-like transporter family protein	nodulin MtN21-like transporter family protein	1258.96	3.6967	0.193187	19.1354	1.2818e-81	5.55455e-79
HORVU5Hr1G023860	HC_G	lipase class 3 family protein	Mono-/di-acylglycerol lipase, N-terminal;Lipase, class 3	0	23200.8	3.69636	0.152715	24.2043	2.00439e-129	4.27052e-126
HORVU4Hr1G064220	HC_G	xyloglucan endotransglucosylase/hydrolase 28	xyloglucan endotransglucosylase/hydrolase 28	member of Glycoside Hydrolase Family 16	829.903	3.69173	0.31811	11.6052	3.87772e-31	2.27389e-29
HORVU7Hr1G079700	HC_G	TRICHOME BIREFRINGENCE-LIKE 38	TRICHOME BIREFRINGENCE-LIKE 38	Encodes a member of the TBL (TRICHOME BIREFRINGENCE-LIKE) gene family containing a plant-specific DUF231 (domain of unknown function) domain. TBL gene family has 46 members, two of which (TBR/AT5G06700 and TBL3/AT5G01360) have been shown to be involved in the synthesis and deposition of secondary wall cellulose, presumably by influencing the esterification state of pectic polymers. A nomenclature…	14.9246	3.69112	0.704959	5.23594	1.6415e-07	1.55318e-06
HORVU7Hr1G053560	HC_G	RRNA intron-encoded homing endonuclease	NA	NA	148.469	3.68836	0.703322	5.2442	1.5696e-07	1.49127e-06
HORVU2Hr1G034610	HC_G	Protein transport protein got1 homolog	Got1/Sft2-like vescicle transport protein family	0	584.18	3.68199	0.224994	16.3648	3.40925e-60	6.75692e-58
HORVU2Hr1G017100	HC_G	Subtilisin-like protease	Subtilase family protein	0	49148.7	3.6818	0.138827	26.5208	5.57446e-155	2.03603e-151
HORVU1Hr1G058290	HC_G	Subtilisin-like protease	subtilase 1.3	0	89.2167	3.67895	0.353546	10.4059	2.33125e-25	1.00173e-23
HORVU4Hr1G067140	HC_G	Protein kinase superfamily protein	S-locus lectin protein kinase family protein	0	39.4497	3.66728	0.502903	7.29223	3.04871e-13	5.46226e-12
HORVU4Hr1G080740	HC_U	Protein of Unknown Function (DUF239)	Protein of Unknown Function (DUF239)	0	3957.93	3.6571	0.2705	13.5198	1.19523e-41	1.09923e-39
HORVU7Hr1G093630	HC_G	Cytochrome P450 superfamily protein	cinnamate-4-hydroxylase	Encodes a cinnamate-4-hydroxylase. Mutations in this gene impact phenylpropanoid metabolism, growth and development.	1110.33	3.65522	0.267428	13.6681	1.57509e-42	1.48052e-40
HORVU2Hr1G045750	HC_G	Somatic embryogenesis receptor kinase 1	NA	NA	79.8389	3.64505	0.388927	9.37209	7.11132e-21	2.26985e-19
HORVU2Hr1G088760	HC_G	Caleosin-related family protein	Caleosin-related family protein	Encodes a calcium binding protein whose mRNA is induced upon treatment with NaCl, ABA and in response to dessication. mRNA expression under drought conditions is apparent particularly in leaves and flowers. Isoform of caleosin with a role as a peroxygenase involved in oxylipin metabolism during biotic and abiotic stress. Involved in the production of 2-hydroxy-octadecatrienoic acid. The peroxygen…	137.884	3.64274	0.329887	11.0424	2.3867e-28	1.21556e-26
HORVU7Hr1G020830	HC_G	early nodulin-related	early nodulin-related	0	45.6238	3.63554	0.478047	7.60498	2.84943e-14	5.59535e-13
HORVU4Hr1G064790	HC_G	glutamate decarboxylase	glutamate decarboxylase	Encodes one of two isoforms of glutamate decarboxylase.	49.8614	3.63548	0.501532	7.24876	4.20589e-13	7.44682e-12
HORVU5Hr1G097930	HC_U	unknown function	NA	NA	8.38223	3.62744	0.828946	4.37596	1.20897e-05	8.26686e-05
HORVU7Hr1G077780	HC_G	undescribed protein	NA	NA	93942.5	3.62485	0.188546	19.2253	2.27502e-82	1.00285e-79
HORVU2Hr1G005470	HC_G	Major facilitator superfamily protein	Major facilitator superfamily protein	0	3160.24	3.62281	0.24201	14.9697	1.15837e-50	1.53451e-48
HORVU2Hr1G080140	HC_G	Aldose 1-epimerase	Galactose mutarotase-like superfamily protein	0	12189	3.62124	0.257347	14.0715	5.6889e-45	6.05842e-43
HORVU7Hr1G030030	HC_G	Sensor protein gacS	NA	NA	29.8361	3.61729	0.631043	5.73223	9.91176e-09	1.09656e-07
HORVU5Hr1G066760	HC_U	unknown protein; INVOLVED IN: biological_process unknown; LOCATED IN: endomembrane system; EXPRESSED IN: 16 plant structures; EXPRESSED DURING: 6 growth stages; BEST Arabidopsis thaliana protein match is: unknown protein .	0	0	27.7595	3.61499	0.535675	6.74847	1.49408e-11	2.297e-10
HORVU1Hr1G085450	HC_u	undescribed protein	NA	NA	123.654	3.61479	0.321638	11.2387	2.63293e-29	1.40829e-27
HORVU5Hr1G112160	HC_G	Pathogenesis-related thaumatin superfamily protein	Pathogenesis-related thaumatin superfamily protein	0	40.2806	3.60898	0.571554	6.31432	2.71347e-10	3.61895e-09
HORVU7Hr1G046250	HC_G	beta glucosidase 17	beta glucosidase 13	0	4.90768	3.60841	0.962473	3.7491	0.000177467	0.000961091
HORVU7Hr1G082040	HC_G	Late embryogenesis abundant protein D-34	Seed maturation protein	0	4.52969	3.60634	0.959504	3.75854	0.000170907	0.000929893
HORVU7Hr1G053550	HC_G	Senescence-associated protein	NA	NA	198.682	3.59943	0.449259	8.01192	1.12934e-15	2.46154e-14
HORVU4Hr1G027300	HC_G	Pathogenesis-related thaumatin superfamily protein	Pathogenesis-related thaumatin superfamily protein	0	42.8105	3.59828	0.467066	7.70401	1.31865e-14	2.66725e-13
HORVU3Hr1G113150	HC_G	Plant invertase/pectin methylesterase inhibitor superfamily protein	NA	NA	2494	3.59729	0.194971	18.4504	5.17676e-76	1.67537e-73		HORVU3Hr1G113150	HC_G	Plant invertase/pectin methylesterase inhibitor superfamily protein	NA	NA	2494	3.59729
HORVU2Hr1G089430	HC_G	Protein of unknown function (DUF579)	Protein of unknown function (DUF579)	Function unknown. Interacts with eIF3.	15.5302	3.59692	0.686973	5.2359	1.64186e-07	1.55318e-06
HORVU7Hr1G085170	HC_G	Cysteine/Histidine-rich C1 domain family protein	Cysteine/Histidine-rich C1 domain family protein	0	4.474	3.59545	0.959962	3.74541	0.000180101	0.0009735
HORVU3Hr1G028990	HC_G	Late embryogenesis abundant protein B19.4	NA	NA	65.926	3.59323	0.424026	8.47408	2.36953e-17	5.81957e-16
HORVU5Hr1G074610	HC_U	unknown function	NA	NA	60.113	3.58679	0.419384	8.55251	1.20437e-17	3.03969e-16
HORVU7Hr1G048570	HC_G	Glycosyltransferase family 61 protein	Glycosyltransferase family 61 protein	0	1168.79	3.5826	0.200506	17.8678	2.1005e-71	6.03409e-69
HORVU7Hr1G077430	HC_G	cell wall / vacuolar inhibitor of fructosidase 2	cell wall / vacuolar inhibitor of fructosidase 2	Plant cell wall (CWI) and vacuolar invertases (VI) play important roles in carbohydrate metabolism, stress responses and sugar signaling.	68.6218	3.5826	0.390061	9.18471	4.12648e-20	1.24412e-18		HORVU7Hr1G077430	HC_G	cell wall / vacuolar inhibitor of fructosidase 2	cell wall / vacuolar inhibitor of fructosidase 2	Plant cell wall (CWI) and vacuolar invertases (VI) play important roles in carbohydrate metabolism, stress responses and sugar signaling.	68.6218	3.5826
HORVU7Hr1G087260	HC_U	unknown function	NA	NA	15.7078	3.58152	0.720819	4.96869	6.74074e-07	5.77742e-06
HORVU3Hr1G011770	HC_G	Chromosome 3B, genomic scaffold, cultivar Chinese Spring	NA	NA	279.845	3.56652	0.269809	13.2187	6.84688e-40	5.914e-38
HORVU5Hr1G019700	HC_G	Plant invertase/pectin methylesterase inhibitor superfamily protein	Plant invertase/pectin methylesterase inhibitor superfamily protein	0	1732.44	3.56416	0.187457	19.0132	1.32561e-80	5.2956e-78		HORVU5Hr1G019700	HC_G	Plant invertase/pectin methylesterase inhibitor superfamily protein	Plant invertase/pectin methylesterase inhibitor superfamily protein	0	1732.44	3.56416
HORVU7Hr1G026260	HC_G	TPD1_d	NA	NA	19289.5	3.56301	0.152968	23.2925	5.28152e-120	6.13785e-117
HORVU2Hr1G002230	HC_G	Cytochrome P450 superfamily protein	brassinosteroid-6-oxidase 2	Encodes a cytochrome p450 enzyme that catalyzes the last reaction in the production of brassinolide. It is capable of converting 6-deoxocastasterone into castasterone, a C-6 oxidation, as well as the further conversion of castasterone into brassinolide by a Baeyer-Villinger oxidation reaction at C-6, resulting in the formation of an unusual seven-membered lactone ring. The enzyme possesses high a…	41.2289	3.56107	0.460049	7.74063	9.89261e-15	2.02016e-13
HORVU3Hr1G016890	HC_U	Chromosome 3B, genomic scaffold, cultivar Chinese Spring	NA	NA	171.409	3.556	0.7398	4.80671	1.53437e-06	1.23869e-05
HORVU5Hr1G108610	HC_G	Prolyl 4-hydroxylase subunit alpha-1	Oxoglutarate/iron-dependent oxygenase	0	7634.32	3.55312	0.14625	24.2948	2.22226e-130	5.16514e-127
HORVU1Hr1G094230	HC_G	calmodulin like 42	EF hand calcium-binding protein family	0	4.70697	3.55265	0.96454	3.68326	0.000230266	0.00121161
HORVU1Hr1G021170	HC_G	Glutathione S-transferase family protein	Glutathione S-transferase family protein	Encodes glutathione transferase belonging to the phi class of GSTs. Naming convention according to Wagner et al. (2002).	12.4711	3.54827	0.772937	4.59064	4.41896e-06	3.28525e-05
HORVU3Hr1G047220	HC_G	ABA-responsive protein	NA	NA	209.834	3.54412	0.245096	14.4601	2.16455e-47	2.55028e-45
HORVU6Hr1G006040	HC_G	Cathepsin B-like cysteine proteinase 6	Cysteine proteinases superfamily protein	Encodes a papain-like cysteine protease involved in tapetal programmed cell death and pollen development.	4497.9	3.54255	0.161028	21.9996	2.90804e-107	2.65535e-104
HORVU6Hr1G024570	HC_U	unknown function	PLAC8 family protein	0	4.4662	3.5402	0.963694	3.67358	0.00023918	0.00125181
HORVU0Hr1G011600	HC_G	nucleobase-ascorbate transporter 7	Xanthine/uracil permease family protein	Encodes a plasma-membrane localized nucleobase transporter capable of transporting adenine, guanine, uracil and hypoxanthine. Likely to be a proton-nucleobase symporter.	8.15413	3.53638	0.84269	4.19654	2.7103e-05	0.000173669
HORVU2Hr1G074580	HC_G	Basic blue protein	plantacyanin	Encodes plantacyanin one of blue copper proteins. Involved in anther development and pollination. Expressed in the transmitting tract of the pistil.	95.5578	3.5315	0.322463	10.9517	6.5241e-28	3.24517e-26
HORVU5Hr1G048870	HC_G	FAD-binding Berberine family protein	FAD-binding Berberine family protein	0	21.515	3.53107	0.612986	5.76044	8.38962e-09	9.35444e-08
HORVU5Hr1G011440	HC_G	EXORDIUM like 2	Phosphate-responsive 1 family protein	0	12.6719	3.52157	0.719295	4.89586	9.78756e-07	8.13255e-06
HORVU3Hr1G083680	HC_G	Harpin induced gene 1 homolog	Late embryogenesis abundant (LEA) hydroxyproline-rich glycoprotein family	Encodes a protein whose sequence is similar to tobacco hairpin-induced gene (HIN1) and Arabidopsis non-race specific disease resistance gene (NDR1). Expression of this gene is induced by cucumber mosaic virus, spermine and during senescence. The gene product is localized to the chloroplast.	388.063	3.5212	0.368291	9.56093	1.16701e-21	3.95715e-20
HORVU3Hr1G069240	HC_G	Chromosome 3B, genomic scaffold, cultivar Chinese Spring	NA	NA	141.623	3.51947	0.312247	11.2714	1.81574e-29	9.75276e-28
HORVU4Hr1G016780	HC_G	alcohol dehydrogenase 1	alcohol dehydrogenase 1	Catalyzes the reduction of acetaldehyde using NADH as reductant. Requires zinc for activity. Dimer. Anaerobic response polypeptide (ANP). Fermentation. The protein undergoes thiolation following treatment with the oxidant tert-butylhydroperoxide.	19.6359	3.51443	0.638232	5.50651	3.66012e-08	3.784e-07
HORVU5Hr1G021560	HC_G	Pathogenesis-related thaumatin superfamily protein	Pathogenesis-related thaumatin superfamily protein	0	2029.37	3.5144	0.241512	14.5517	5.69918e-48	6.95544e-46
HORVU3Hr1G100400	HC_G	Eukaryotic aspartyl protease family protein	Eukaryotic aspartyl protease family protein	0	27.2724	3.51378	0.533249	6.58937	4.41695e-11	6.45303e-10
HORVU4Hr1G003910	HC_G	beta-xylosidase 2	Glycosyl hydrolase family protein	0	36506.3	3.51354	0.158752	22.1323	1.54588e-108	1.46384e-105
HORVU2Hr1G114850	HC_U	unknown function	0	0	219.59	3.50984	0.289392	12.1283	7.47676e-34	4.97808e-32
HORVU1Hr1G052700	HC_G	NEP1-interacting protein 2	NEP-interacting protein 2	Intrinsic thylakoid membrane protein that fixes RPOTmp on the stromal side of the thylakoid membrane.	1070.33	3.50596	0.284299	12.3319	6.09659e-35	4.36615e-33
HORVU2Hr1G033090	HC_G	B12D protein	B12D protein	0	394.851	3.50467	0.299687	11.6944	1.3607e-31	8.1473e-30
HORVU5Hr1G045250	HC_G	Eukaryotic aspartyl protease family protein	Eukaryotic aspartyl protease family protein	0	7.69835	3.50221	0.83898	4.17437	2.98813e-05	0.000190233
HORVU7Hr1G026350	HC_G	TPD1_e	NA	NA	15790.7	3.50021	0.146612	23.8739	5.72303e-126	9.75472e-123
HORVU5Hr1G074170	HC_G	Cytochrome P450 superfamily protein	#N/A	#N/A	80.5568	3.49839	0.356956	9.8006	1.11916e-22	4.0702e-21
HORVU5Hr1G114540	HC_G	Pectin acetylesterase 3	Pectinacetylesterase family protein	Encodes a pectin acetylesterase that removes cell wall acetate associated with pectin formation in Arabidopsis leaves.	1461.51	3.49835	0.213787	16.3637	3.47142e-60	6.82721e-58
HORVU1Hr1G049160	HC_G	Glutathione S-transferase family protein	glutathione S-transferase TAU 18	Encodes glutathione transferase belonging to the tau class of GSTs. Naming convention according to Wagner et al. (2002).	41.2738	3.49814	0.504673	6.9315	4.16393e-12	6.76791e-11
HORVU3Hr1G011800	HC_G	Chromosome 3B, genomic scaffold, cultivar Chinese Spring	NA	NA	10583.4	3.49739	0.326061	10.7262	7.66904e-27	3.60431e-25
HORVU4Hr1G000840	HC_U	unknown function	NA	NA	4.28648	3.49202	0.966286	3.61385	0.00030168	0.00154107
HORVU7Hr1G108550	HC_G	nodulin MtN21 /EamA-like transporter family protein	NA	NA	8641.26	3.48417	0.266045	13.0962	3.46319e-39	2.89357e-37
HORVU4Hr1G054940	HC_U	unknown function	PLAC8 family protein	0	1262.37	3.48014	0.199969	17.4034	7.77942e-68	1.96927e-65
HORVU2Hr1G113350	HC_G	Galactosylgalactosylxylosylprotein 3-beta-glucuronosyltransferase 1	Nucleotide-diphospho-sugar transferases superfamily protein	Encodes a member of the GT43 family glycosyltransferases involved in glucuronoxylan biosynthesis: AT2G37090 (IRX9) and AT1G27600 (IRX9-L or I9H, IRX9 homolog); AT4G36890 (IRX14) and AT5G67230 (IRX14-L or I14H, IRX14 homolog). They form two functionally non-redundant groups essential for the normal elongation of glucuronoxylan backbone. I9H functions redundantly with IRX9, I14H is redundant with I…	2726.82	3.47914	0.209323	16.6209	4.9202e-62	1.0311e-59
HORVU1Hr1G089530	HC_G	sugar transporter protein 7	Major facilitator superfamily protein	0	103.4	3.47581	0.329234	10.5573	4.70057e-26	2.11957e-24
HORVU4Hr1G025420	HC_G	Senescence-associated protein, putative	NA	NA	53.8612	3.47266	0.453682	7.65438	1.94253e-14	3.86796e-13
HORVU6Hr1G032050	HC_G	Defensin-like protein 6	NA	NA	1775.02	3.47011	0.173729	19.9743	9.21198e-89	5.12006e-86
HORVU4Hr1G089670	HC_G	Galactosyl transferase GMA12/MNN10 family protein	Galactosyl transferase GMA12/MNN10 family protein	0	1086.15	3.46491	0.303717	11.4083	3.79993e-30	2.13522e-28
HORVU6Hr1G032770	HC_G	Subtilisin-like protease	Subtilisin-like serine endopeptidase family protein	isolated from differential screening of a cDNA library from auxin-treated root culture. encodes a protein similar to subtilisin-like serine protease which is believed to be active outside the plant cell.	1603.46	3.45581	0.230821	14.9718	1.12242e-50	1.49464e-48
HORVU3Hr1G031020	HC_G	Cytochrome P450 superfamily protein	#N/A	#N/A	13.3115	3.45453	0.770002	4.48639	7.24417e-06	5.16774e-05
HORVU4Hr1G002770	HC_G	unknown function	NA	NA	160.165	3.44407	0.355678	9.68312	3.55685e-22	1.25779e-20
HORVU5Hr1G115250	HC_U	unknown function	NA	NA	246.078	3.44385	0.265078	12.9918	1.3612e-38	1.11903e-36
HORVU2Hr1G107100	HC_G	Protein translation factor SUI1 homolog 1	Translation initiation factor SUI1 family protein	0	996.283	3.44211	0.2315	14.8687	5.26277e-50	6.86496e-48
HORVU4Hr1G014590	HC_U	unknown function	0	0	340.635	3.44092	0.212293	16.2083	4.4034e-59	8.1581e-57
HORVU6Hr1G001150	HC_G	Alpha-amylase inhibitor 0.28	NA	NA	13.1836	3.43938	0.745161	4.61562	3.91922e-06	2.94281e-05
HORVU4Hr1G077280	HC_G	AP2-EREBP transcription factor	NA	NA	251.586	3.4387	0.367347	9.36092	7.90457e-21	2.51363e-19
HORVU1Hr1G064700	HC_G	beta-hexosaminidase 3	beta-hexosaminidase 3	Encodes a protein with beta-hexosaminidase activity. Located on the plasma membrane.	14871.4	3.43817	0.145988	23.5511	1.22332e-122	1.48936e-119
HORVU6Hr1G011720	HC_G	Potassium transporter 19	high affinity K+ transporter 5	Encodes a protein of the KUP/HAK/KT potassium channel class that is upregulated in the roots by K levels.	700.107	3.42882	0.364398	9.40956	4.98225e-21	1.61038e-19
HORVU0Hr1G019570	HC_G	TPD1_c	NA	NA	25227.9	3.42574	0.144455	23.7148	2.5359e-124	3.60196e-121
HORVU2Hr1G105330	HC_G	Plant invertase/pectin methylesterase inhibitor superfamily protein	Plant invertase/pectin methylesterase inhibitor superfamily protein	0	344.147	3.42447	0.357207	9.58679	9.08667e-22	3.11419e-20		HORVU2Hr1G105330	HC_G	Plant invertase/pectin methylesterase inhibitor superfamily protein	Plant invertase/pectin methylesterase inhibitor superfamily protein	0	344.147	3.42447
HORVU3Hr1G006820	HC_U	Chromosome 3B, genomic scaffold, cultivar Chinese Spring	Protein of unknown function (DUF674)	0	1127.7	3.42155	0.226136	15.1305	1.0192e-51	1.38606e-49
HORVU1Hr1G007660	HC_u	undescribed protein	NA	NA	116342	3.41609	0.134644	25.3712	5.24561e-142	1.67643e-138
HORVU2Hr1G079840	HC_G	Lipase/lipooxygenase, PLAT/LH2 family protein	Lipase/lipooxygenase, PLAT/LH2 family protein	0	2336.78	3.41031	0.279488	12.202	3.03407e-34	2.07412e-32
HORVU6Hr1G019630	HC_u	undescribed protein	NA	NA	1752.1	3.40875	0.1716	19.8645	8.25052e-88	4.48811e-85
HORVU2Hr1G032370	HC_u	undescribed protein	NA	NA	16.6853	3.39702	0.648582	5.23761	1.62668e-07	1.54092e-06
HORVU4Hr1G016770	HC_G	alcohol dehydrogenase 1	alcohol dehydrogenase 1	Catalyzes the reduction of acetaldehyde using NADH as reductant. Requires zinc for activity. Dimer. Anaerobic response polypeptide (ANP). Fermentation. The protein undergoes thiolation following treatment with the oxidant tert-butylhydroperoxide.	295.255	3.39463	0.236356	14.3624	8.91198e-47	1.03101e-44
HORVU6Hr1G068910	HC_G	alpha/beta hydrolase	alpha/beta-Hydrolases superfamily protein	0	47.6646	3.39282	0.579175	5.85802	4.68408e-09	5.40424e-08
HORVU3Hr1G028810	HC_G	Heme-binding protein 2	SOUL heme-binding family protein	0	677.125	3.38748	0.27495	12.3204	7.03738e-35	4.99791e-33
HORVU4Hr1G009550	HC_G	Early-responsive to dehydration stress protein (ERD4)	Early-responsive to dehydration stress protein (ERD4)	0	538.706	3.38299	0.190586	17.7505	1.7087e-70	4.59856e-68
HORVU5Hr1G080110	HC_G	alpha-L-fucosidase 1	alpha-L-fucosidase 1	Encodes a protein with &#945;-fucosidase activity. The activity was assessed on 2'-fucosyl-lactitol. AtFUC1 was not able to act on XXFG substrates, at least when heterologously expressed in <i>Pichia pastoris</i>. The enzyme has been postulated to act on fucosylated substrates other than xyloglucan oligosaccharides. was shown (<i>Pichia pastoris</i>) to hydrolyze fucose in 3- and 4-linkage , henc…	317.431	3.3796	0.3561	9.4906	2.29704e-21	7.59747e-20
HORVU2Hr1G088420	HC_G	ammonium transporter 1;1	ammonium transporter 1;1	Encodes a plasma membrane localized ammonium transporter. Contains a cytosolic trans-activation domain essential for ammonium uptake.	41.0197	3.3716	0.52879	6.37606	1.81702e-10	2.48826e-09
HORVU3Hr1G074780	HC_G	strictosidine synthase-like 3	Calcium-dependent phosphotriesterase superfamily protein	0	4.0969	3.36901	0.972989	3.46254	0.000535109	0.00255818
HORVU7Hr1G026750	HC_G	AIR3/subtilisin prot	Subtilisin-like serine endopeptidase family protein	isolated from differential screening of a cDNA library from auxin-treated root culture. encodes a protein similar to subtilisin-like serine protease which is believed to be active outside the plant cell.	4582.35	3.36861	0.158325	21.2765	1.87469e-100	1.40971e-97
HORVU4Hr1G081440	HC_G	NAC domain containing protein 36	NAC domain containing protein 36	Member of the NAC transcription factor family and more specifically, the ONAC022 subfamily. Involved in leaf and inflorescence stem morphogenesis.	127.847	3.36807	0.36327	9.27155	1.8346e-20	5.6786e-19
HORVU3Hr1G112810	HC_G	Cytochrome P450 superfamily protein	#N/A	#N/A	278.161	3.36455	0.331884	10.1377	3.75766e-24	1.51295e-22
HORVU3Hr1G109160	HC_G	non-specific phospholipase C2	non-specific phospholipase C2	0	1247.56	3.36304	0.154142	21.8179	1.57041e-105	1.38451e-102
HORVU7Hr1G048560	HC_G	Glycosyltransferase family 61 protein	Glycosyltransferase family 61 protein	0	2313.82	3.36152	0.220294	15.2593	1.42809e-52	2.06282e-50
HORVU5Hr1G044230	HC_G	Nucleotide-sugar transporter family protein	Nucleotide-sugar transporter family protein	0	39.3202	3.3605	0.464424	7.23584	4.62654e-13	8.15208e-12
HORVU3Hr1G081600	HC_G	Leucine-rich repeat receptor-like protein kinase family protein	Leucine-rich receptor-like protein kinase family protein	Encodes a leucine-rich repeat receptor kinase that functions as a receptor for CEP1 peptide. Mediates nitrate uptake signaling.	23.37	3.35921	0.561381	5.98383	2.17947e-09	2.60995e-08
HORVU2Hr1G027210	HC_G	Disease resistance-responsive (dirigent-like protein) family protein	Disease resistance-responsive (dirigent-like protein) family protein	Encodes a dirigent protein involved in the synthesis of (-)pinoresinol. Dirigent proteins impart stereoselectivity on the phenoxy radical coupling reaction yielding optically active lignans from two molecules of coniferyl alcohol.	228.768	3.35764	0.244622	13.7258	7.11295e-43	6.7857e-41
HORVU7Hr1G088320	HC_G	NAC domain containing protein 75	NAC domain containing protein 75	0	36.6309	3.35115	0.501377	6.68389	2.32679e-11	3.49729e-10
HORVU6Hr1G061830	HC_U	unknown function	NA	NA	5.18443	3.3507	0.912247	3.67302	0.000239704	0.0012543
[truncated: 4,269 more rows]
