# Supplementary material for: Dissection of Developmental Programs and Regulatory Modules Directing Endosperm Transfer Cell and Aleurone Identity in the Syncytial Endosperm of Barley
Source: Plants (Basel). 2023 Apr 10;12(8):1594. doi: 10.3390/plants12081594 (PMC10142620; doi:10.3390/plants12081594)
Supplement: Supplementary file 1 [file plants-12-01594-s001.zip › TableS4.xlsx]

## Sheet: CellCycle_Cytoskeleton
ID	Annotation	Arab v4	v5	ETCvsSync (log2-FC)
HORVU3Hr1G040310	AP-1 complex subunit gamma-2	Adaptor protein complex AP-1, gamma subunit	0	1.07265
HORVU1Hr1G005290	ENTH/ANTH/VHS superfamily protein	ENTH/ANTH/VHS superfamily protein	0	1.66079
HORVU7Hr1G109970	ENTH/ANTH/VHS superfamily protein	ENTH/ANTH/VHS superfamily protein	0	2.15714
HORVU7Hr1G061620	Exocyst complex component SEC8	subunit of exocyst complex 8	Subunit of the Putative Arabidopsis Exocyst Complex	1.29324
HORVU3Hr1G088110	exocyst subunit exo70 family protein B2	exocyst subunit exo70 family protein B2	A member of EXO70 gene family, putative exocyst subunits, conserved in land plants. Arabidopsis thaliana contains 23 putative EXO70 genes, which can be classified into eight clusters on the phylogenetic tree.	-2.93636
HORVU2Hr1G116970	exocyst subunit exo70 family protein F1	exocyst subunit exo70 family protein F1	A member of EXO70 gene family, putative exocyst subunits, conserved in land plants. Arabidopsis thaliana contains 23 putative EXO70 genes, which can be classified into eight clusters on the phylogenetic tree.	2.63894
HORVU2Hr1G067350	exocyst subunit exo70 family protein H6	exocyst subunit exo70 family protein H6	A member of EXO70 gene family, putative exocyst subunits, conserved in land plants. Arabidopsis thaliana contains 23 putative EXO70 genes, which can be classified into eight clusters on the phylogenetic tree.	2.63759
HORVU1Hr1G010810	kinesin 3	P-loop containing nucleoside triphosphate hydrolases superfamily protein; FUNCTIONS IN: microtubule motor activity, ATP binding; INVOLVED IN: microtubule-based movement; LOCATED IN: plasma membrane; EXPRESSED IN: 23 plant structures; EXPRESSED DURING: 13 growth stages; CONTAINS InterPro DOMAIN/s: Kinesin, motor region, conserved site (InterPro:IPR019821), Kinesin, motor domain (InterPro:IPR001752…	0	-2.36387
HORVU4Hr1G054600	kinesin 4	P-loop nucleoside triphosphate hydrolases superfamily protein with CH (Calponin Homology) domain; FUNCTIONS IN: microtubule motor activity, ATP binding; INVOLVED IN: microtubule-based movement; EXPRESSED IN: 21 plant structures; EXPRESSED DURING: 12 growth stages; CONTAINS InterPro DOMAIN/s: Calponin-homology (InterPro:IPR016146), Calponin-like actin-binding (InterPro:IPR001715), Kinesin, motor d…	0	-1.32719
HORVU5Hr1G050510	kinesin 4	FRAGILE FIBER 1 (FRA1); CONTAINS InterPro DOMAIN/s: Kinesin, motor region, conserved site (InterPro:IPR019821), Kinesin, motor domain (InterPro:IPR001752); BEST Arabidopsis thaliana protein match is: ATP binding microtubule motor family protein (TAIR:AT3G50240.1); Has 53631 Blast hits to 37823 proteins in 1811 species: Archae - 386; Bacteria - 4938; Metazoa - 26865; Fungi - 4658; Plants - 3439; V…	encodes a kinesin-like protein with an N-terminal microtubule binding motor domain. Protein is localized to the periphery of the cytoplasm and mutants in the gene exhibit altered orientation of cellulose microfibrils and reduced mechanical strength of fibers.	-1.93801
HORVU5Hr1G098780	kinesin 4	P-loop containing nucleoside triphosphate hydrolases superfamily protein; FUNCTIONS IN: microtubule motor activity, ATP binding; INVOLVED IN: microtubule-based movement; EXPRESSED IN: 22 plant structures; EXPRESSED DURING: 13 growth stages; CONTAINS InterPro DOMAIN/s: Kinesin, motor region, conserved site (InterPro:IPR019821), Kinesin, motor domain (InterPro:IPR001752); BEST Arabidopsis thaliana …	0	-2.08439
HORVU6Hr1G090690	kinesin 4	KINESIN-12B; FUNCTIONS IN: microtubule motor activity, plus-end-directed microtubule motor activity; INVOLVED IN: phragmoplast assembly, microgametogenesis; LOCATED IN: chloroplast; EXPRESSED IN: 16 plant structures; EXPRESSED DURING: 9 growth stages; CONTAINS InterPro DOMAIN/s: Kinesin, motor region, conserved site (InterPro:IPR019821), Kinesin-related protein (InterPro:IPR010544), Kinesin, moto…	Microtubule motor kinesin PAKRP1L/Kinesin-12B. Together with PAKRP1/Kinesin-12A, serve as linkers of the plus ends of antiparallel microtubules in the phragmoplast.	-1.62021
HORVU4Hr1G032920	kinesin 4	P-loop nucleoside triphosphate hydrolases superfamily protein with CH (Calponin Homology) domain	0	1.47978
HORVU5Hr1G008670	kinesin 4	Di-glucose binding protein with Kinesin motor domain	0	1.41439
HORVU0Hr1G027900	kinesin 4	Di-glucose binding protein with Kinesin motor domain	0	1.19559
HORVU1Hr1G075820	Kinesin-like protein	P-loop nucleoside triphosphate hydrolases superfamily protein with CH (Calponin Homology) domain	0	1.194
HORVU2Hr1G081490	kinesin-like protein 1	kinesin-like protein 1 (KP1); FUNCTIONS IN: microtubule motor activity, ATP binding; INVOLVED IN: microtubule-based movement; EXPRESSED IN: 23 plant structures; EXPRESSED DURING: 14 growth stages; CONTAINS InterPro DOMAIN/s: Calponin-homology (InterPro:IPR016146), Calponin-like actin-binding (InterPro:IPR001715), Kinesin, motor domain (InterPro:IPR001752); BEST Arabidopsis thaliana protein match …	0	-1.10553
HORVU3Hr1G070900	kinesin-like protein 1	P-loop nucleoside triphosphate hydrolases superfamily protein with CH (Calponin Homology) domain; FUNCTIONS IN: microtubule motor activity, ATP binding; INVOLVED IN: microtubule-based movement; LOCATED IN: plasma membrane; EXPRESSED IN: 24 plant structures; EXPRESSED DURING: 13 growth stages; CONTAINS InterPro DOMAIN/s: Kinesin, motor region, conserved site (InterPro:IPR019821), Calponin-homology…	0	-1.63981
HORVU6Hr1G080920	Kinesin-related protein 11	P-loop containing nucleoside triphosphate hydrolases superfamily protein; FUNCTIONS IN: microtubule motor activity, ATP binding; INVOLVED IN: microtubule-based movement; LOCATED IN: chloroplast; EXPRESSED IN: 14 plant structures; EXPRESSED DURING: 7 growth stages; CONTAINS InterPro DOMAIN/s: Kinesin, motor region, conserved site (InterPro:IPR019821), Kinesin, motor domain (InterPro:IPR001752); BE…	0	-1.42771
HORVU3Hr1G042330	Kinesin-related protein 6	KINESIN-13A; FUNCTIONS IN: microtubule motor activity, ATP binding; INVOLVED IN: trichome morphogenesis; LOCATED IN: Golgi stack, plasma membrane; EXPRESSED IN: 24 plant structures; EXPRESSED DURING: 15 growth stages; CONTAINS InterPro DOMAIN/s: Kinesin, motor region, conserved site (InterPro:IPR019821), Kinesin, motor domain (InterPro:IPR001752); BEST Arabidopsis thaliana protein match is: ATP b…	Kinesin-13A localized to entire Golgi stacks. Involved in trichome development.	-1.04973
HORVU6Hr1G070900	microtubule-associated protein 65-2	microtubule-associated protein 65-2 (MAP65-2); CONTAINS InterPro DOMAIN/s: Microtubule-associated protein, MAP65/ASE1-type (InterPro:IPR007145); BEST Arabidopsis thaliana protein match is: microtubule-associated proteins 65-1 (TAIR:AT5G55230.1); Has 30201 Blast hits to 17322 proteins in 780 species: Archae - 12; Bacteria - 1396; Metazoa - 17338; Fungi - 3422; Plants - 5037; Viruses - 0; Other Euk…	0	-1.50301
HORVU7Hr1G045770	microtubule-associated protein 65-2	microtubule-associated protein 65-2 (MAP65-2); CONTAINS InterPro DOMAIN/s: Microtubule-associated protein, MAP65/ASE1-type (InterPro:IPR007145); BEST Arabidopsis thaliana protein match is: microtubule-associated proteins 65-1 (TAIR:AT5G55230.1); Has 30201 Blast hits to 17322 proteins in 780 species: Archae - 12; Bacteria - 1396; Metazoa - 17338; Fungi - 3422; Plants - 5037; Viruses - 0; Other Euk…	0	-1.75922
HORVU4Hr1G064580	microtubule-associated protein 65-7	microtubule-associated protein 65-7 (MAP65-7); CONTAINS InterPro DOMAIN/s: Microtubule-associated protein, MAP65/ASE1-type (InterPro:IPR007145); BEST Arabidopsis thaliana protein match is: Microtubule associated protein (MAP65/ASE1) family protein (TAIR:AT2G01910.1); Has 3902 Blast hits to 3379 proteins in 390 species: Archae - 69; Bacteria - 268; Metazoa - 1928; Fungi - 367; Plants - 438; Viruse…	0	-1.82353
HORVU0Hr1G017080	microtubule-associated proteins 70-2	microtubule-associated proteins 70-2 (MAP70-2); FUNCTIONS IN: microtubule binding; INVOLVED IN: cytoskeleton organization; LOCATED IN: microtubule; EXPRESSED IN: 23 plant structures; EXPRESSED DURING: 13 growth stages; CONTAINS InterPro DOMAIN/s: Myosin II heavy chain-like (InterPro:IPR009768); BEST Arabidopsis thaliana protein match is: microtubule-associated proteins 70-1 (TAIR:AT1G68060.1); Ha…	Member of the MAP70 protein family.	-2.11746
HORVU5Hr1G000150	microtubule-associated proteins 70-2	microtubule-associated proteins 70-2 (MAP70-2); FUNCTIONS IN: microtubule binding; INVOLVED IN: cytoskeleton organization; LOCATED IN: microtubule; EXPRESSED IN: 23 plant structures; EXPRESSED DURING: 13 growth stages; CONTAINS InterPro DOMAIN/s: Myosin II heavy chain-like (InterPro:IPR009768); BEST Arabidopsis thaliana protein match is: microtubule-associated proteins 70-1 (TAIR:AT1G68060.1); Ha…	Member of the MAP70 protein family.	-1.59459
HORVU4Hr1G069200	Protein transport protein GOT1	Got1/Sft2-like vescicle transport protein family	0	1.42591
HORVU2Hr1G034610	Protein transport protein got1 homolog	Got1/Sft2-like vescicle transport protein family	0	3.68199
HORVU5Hr1G094210	Protein transport protein sec23-1	Sec23/Sec24 protein transport family protein	0	-2.01515
HORVU7Hr1G045090	Protein transport protein SFT2	Got1/Sft2-like vescicle transport protein family	0	1.27723
HORVU2Hr1G025570	Stomatal closure-related actin-binding protein 1	plectin-related	Encodes a plant-specific actin binding protein SCAB1 (STOMATAL CLOSURE-RELATED ACTIN BINDING PROTEIN1). SCAB1 stabilizes actin filaments and regulates stomatal movement.	-2.40099
HORVU3Hr1G078900	Stomatal closure-related actin-binding protein 1	plectin-related	Encodes a plant-specific actin binding protein SCAB1 (STOMATAL CLOSURE-RELATED ACTIN BINDING PROTEIN1). SCAB1 stabilizes actin filaments and regulates stomatal movement.	-1.6761
HORVU2Hr1G045350	Syntaxin-132	syntaxin of plants 131	member of SYP13 Gene Family	-2.48055
HORVU2Hr1G057350	Syntaxin-132	syntaxin of plants 131	member of SYP13 Gene Family	-1.69626
HORVU0Hr1G002680	Transmembrane protein 115	rhomboid protein-related	0	1.11455
HORVU2Hr1G006030	Transmembrane protein 115	rhomboid protein-related	0	1.10859
HORVU4Hr1G008150	Vam6/Vps39-like protein	Vacuolar sorting protein 39	0	-1.01651
HORVU6Hr1G048290	Vesicle transport protein SFT2B	Got1/Sft2-like vescicle transport protein family	0	1.34155
HORVU3Hr1G108110	villin 2	villin 2	Encodes a protein with high homology to animal villin.	-1.06855
HORVU4Hr1G049770	villin 2	villin 2	Encodes a protein with high homology to animal villin.	-1.62279
HORVU3Hr1G113850	villin 4	villin 4	Encodes a major actin filament bundling protein that is involved in root hair growth through regulating actin organization in a Ca2+-dependent manner.	-1.2867
HORVU7Hr1G110830	villin 4	villin 4	Encodes a major actin filament bundling protein that is involved in root hair growth through regulating actin organization in a Ca2+-dependent manner.	-2.20941
HORVU1Hr1G021930	villin-like 1	villin-like 1	Encodes a ubiquitously expressed villin-like protein, whose mRNA may be alternatively processed. Villin belongs to a superfamily of actin binding proteins called the villin/gelsolin family. Animal villins are involved in actin binding. VLN1 protein co-localizes with actin filaments in several assays. VLN1 binds and bundles F-actin in a calcium-independent manner. It does not nucleate, cap or seve…	-1.63411
HORVU0Hr1G014110	SCAR-like protein 1	SCAR homolog 2	Encodes a subunit of the WAVE complex. The WAVE complex is required for activation of ARP2/3 complex which functions in actin microfilament nucleation and branching. Mutations cause defects in both the actin and microtubule cytoskeletons that result in aberrant epidermal cell expansion. itb1 mutants showed irregularities in trichome branch positioning and expansion. The SHD domain of this protein…	-1.87439
HORVU4Hr1G002040	Exostosin family protein	Exostosin family protein	0	3.07946
HORVU2Hr1G023710	SNARE associated Golgi protein family	SNARE associated Golgi protein family	0	1.10487
HORVU4Hr1G047430	SNARE associated Golgi protein family	SNARE associated Golgi protein family	0	1.07117
HORVU7Hr1G008840	SNAP25 homologous protein SNAP33	soluble N-ethylmaleimide-sensitive factor adaptor protein 33	membrane localized t-SNARE SNAP25 homologue, probably involved in cytokinesis and cell plate formation	-1.03371
HORVU7Hr1G091500	novel plant snare 11	novel plant snare 11	plant-specific SNARE located in cell plate of dividing cells. cofractionates with the cytokinesis-specific syntaxin, KNOLLE, which is required for the formation of the cell plate.	-1.18321
HORVU1Hr1G063220	unknown function	FZO-like	A new plant-specific member of the dynamin superfamily; defines a new protein class within the dynamin superfamily of membrane remodeling GTPases that regulates organization of the thylakoid network in plants. Targeted to chloroplasts and associated with thylakoid and envelope membranes as punctate structures. Knockout mutants have abnormalities in chloroplast and thylakoid morphology, including …	-1.02228
HORVU4Hr1G007880	DYNAMIN-like 1C	DYNAMIN-like 1C	Encodes a dynamin-like protein that is involved in mitochondrial morphogenesis and pollen development. Protein is localized as speckles in the cytoplasm, partially co-localizes with mitochondrial markers, cell plate of dividing cells, and the tip of root hairs, root cap cells, and expanding part of trichoblasts.	-1.0399
HORVU4Hr1G086660	Cyclin-dependent protein kinase inhibitor SMR1	NA	NA	1.98044
HORVU1Hr1G055470	cyclin p4;1	cyclin p4;1	0	1.68493
HORVU5Hr1G028510	Cyclin family protein	Cyclin family protein	Encodes a cyclin whose expression is reduced in response to high salt.	1.65919
HORVU3Hr1G078880	Cyclin family protein	Cyclin family protein	Encodes a cyclin whose expression is reduced in response to high salt.	1.1488
HORVU2Hr1G034440	cyclin-dependent kinase C;1	Protein kinase superfamily protein	Encodes a cyclin-dependent kinase-like protein with a ser/thr protein kinase domain and an N-terminal myristoylation sequence. Mutants in this gene are unable to express female sterility in response to beta-aminobutyric acid, as wild type plants do.	-1.12092
HORVU3Hr1G031880	Cyclin A1;1	Cyclin A1;1	0	-1.1419
HORVU2Hr1G030130	CYCLIN D4;1	CYCLIN D4;1	Encodes a D-type cyclin CYCD4;1 that physically interacts with CDC2A and is expressed during vascular tissue development, embryogenesis, and formation of lateral root primordia. Its expression is upregulated early during germination.Involved in stomatal cell lineage proliferation in the hypocotyl.	-1.29495
HORVU3Hr1G026900	cyclin-dependent kinase C;1	Protein kinase superfamily protein	0	-1.45858
HORVU1Hr1G062210	Cyclin-P3-1	Cyclin family protein	0	-1.54701
HORVU4Hr1G066360	Cyclin family protein	Cyclin family protein	Encodes a meiotic cyclin-like protein, distinct from all other known Arabidopsis cyclins. It is not required for meiotic DSB formation but is necessary for meiotic DSB repair via the homologous chromosome.	-1.631
HORVU5Hr1G050270	Cyclin-D3-2	CYCLIN D3;3	Encode CYCD3;3, a CYCD3 D-type cyclin. Important for determining cell number in developing lateral organs. Mediating cytokinin effects in apical growth and development.	-1.76275
HORVU0Hr1G003280	Cyclin-D6-1	Cyclin D6;1	0	-2.06916
HORVU5Hr1G020060	cyclin-dependent kinase C;1	Protein kinase superfamily protein	Encodes a cyclin-dependent kinase-like protein with a ser/thr protein kinase domain and an N-terminal myristoylation sequence. Mutants in this gene are unable to express female sterility in response to beta-aminobutyric acid, as wild type plants do.	-2.4215
HORVU4Hr1G063050	Cyclin-dependent kinase-like 5	NA	NA	-3.06553
HORVU4Hr1G069310	Cyclin A3;1	Cyclin A3;1	0	-3.90053
HORVU6Hr1G026330	CRIB domain-containing protein RIC1	ROP-interactive CRIB motif-containing protein 1	encodes a member of a novel protein family that contains contain a CRIB (for Cdc42/Rac-interactive binding) motif required for their specific interaction with GTP-bound Rop1 (plant-specific Rho GTPase). Interacts with Rop1 and is involved in pollen tube growth and function. Protein most similar to RIC3(family subgroup III). RIC1 is localized to the apical region of the plasma membrane in pollen t…	1.44914
HORVU1Hr1G034400	Ras-related protein Rab-25	RAB GTPase homolog A4A	0	1.02545
HORVU3Hr1G071740	Ras-related protein Rab-25	RAB GTPase homolog A1B	small GTP-binding protein (Rab11)similar to YPT3/RAB11 proteins in yeast and mammals, respectively. YPT3/RAB11 is involved in intracellular protein trafficking.	-1.04672
HORVU6Hr1G053680	Elongation factor Tu	RAB GTPase homolog E1B	0	-1.3248
HORVU1Hr1G095170	Rho GDP-dissociation inhibitor 1	Immunoglobulin E-set superfamily protein	0	-1.33286
HORVU7Hr1G055220	ADP-ribosylation factor GTPase-activating protein 2	ARF GTPase-activating protein	Belongs to 15-member small GTPase gene family, ARF-GAP domain proteins (AGD); corresponds to AGD3, and is one of four proteins belonging to class 1, together with AGD1, AGD2 and AGD4. The protein contains four domains: BAR domain, PH domain, an ARF-GAP domain, and two Ankyrin repeats. In sfc mutants, the secondary and tertiary veins of cotyledons, leaves, sepals and petals are largely replaced by…	-1.36962
HORVU3Hr1G013770	GTPase Der	GTP-binding family protein	0	-1.44754
HORVU6Hr1G050160	GTP binding Elongation factor Tu family protein	elongation factor family protein	Encodes SVR3, a putative chloroplast TypA translation elongation GTPase. Loss of SVR3 suppresses variegation mediated by var2. SVR3 is essential for plantsâ€™ ability to develop functional chloroplasts under chilling stress (8C), but not at normal temperature (22C).	-1.51996
HORVU1Hr1G089430	GTPase Era	RNA binding;GTP binding	0	-1.61659
HORVU2Hr1G020240	GTPase Obg	GTP1/OBG family protein	Encodes AtObgC, a plant ortholog of bacterial Obg. AtObgC is a chloroplast-targeting GTPase essential for early embryogenesis. Mutations in this locus result in embryo lethality. The protein is dually localized in the stroma and the inner envelope membrane and is involved in thylakoid membrane biogenesis and functions primarily in plastid ribosome biogenesis during chloroplast development.	-1.63206
HORVU7Hr1G008720	Guanine nucleotide-binding protein alpha-1 subunit	G protein alpha subunit 1	Encodes an alpha subunit of a heterotrimeric GTP-binding protein. The active GTP-bound form of GPA1 binds to the GTG1 and GTG2 abscisic acid (ABA) receptors and appears to affect their GTPase and GTP-binding activity, and hence, ABA binding abilities. GPA1 is a positive regulator in ABA-mediated inhibition of stomatal opening. Plants with recessive mutant alleles have complex phenotypes including…	-1.72695
HORVU6Hr1G012690	RAC-like GTP binding protein 5	Arabidopsis RAC-like 1	A member of ROP GTPase family. Rac-like GTP-binding protein ARAC1/ATGP2. Encodes a geranylgeranylated GTP binding protein. Involved in the auxin-activated 26S proteasome-dependent Aux/IAA proteolysis pathway.	-1.74013
HORVU1Hr1G053350	ROP guanine nucleotide exchange factor 5	RHO guanyl-nucleotide exchange factor 3	Encodes a member of KPP-like gene family, homolog of KPP (kinase partner protein) gene in tomato. Also a member of the RopGEF (guanine nucleotide exchange factor) family, containing the novel PRONE domain (plant-specific Rop nucleotide exchanger), which is exclusively active towards members of the Rop subfamily.	-2.20155
HORVU6Hr1G065800	Rho GTPase-activating protein 3	Rho GTPase activating protein with PAK-box/P21-Rho-binding domain	0	-2.21467
HORVU7Hr1G091490	Ras-related protein Rab-25	RAB GTPase homolog A3	0	-2.32463
HORVU5Hr1G120210	Ras-related protein Rab-25	RAB GTPase 11C	Encodes a putative GTP-binding protein. Associates with organelles on a pathway from the Golgi to the plasma membrane in interphase. In dividing cells acts at the cell plate.	-2.49913
HORVU6Hr1G050860	ROP guanine nucleotide exchange factor 5	RHO guanyl-nucleotide exchange factor 11	Encodes a member of KPP-like gene family, homolog of KPP (kinase partner protein) gene in tomato. Also a member of the RopGEF (guanine nucleotide exchange factor) family, containing the novel PRONE domain (plant-specific Rop nucleotide exchanger), which is exclusively active towards members of the Rop subfamily .	-2.71919
HORVU1Hr1G012460	Interactor of constitutive active ROPs 3	ROP interactive partner 3	Encodes RIP2 (ROP interactive partner 2), a putative Rho protein effector, interacting specifically with the active form of ROPs (Rho proteins of plants).	-2.83002
HORVU2Hr1G010860	Rho GTPase-activating protein 2	Rho GTPase activating protein with PAK-box/P21-Rho-binding domain	0	-3.11712
HORVU1Hr1G072910	ROP guanine nucleotide exchange factor 5	RHO guanyl-nucleotide exchange factor 7	Encodes a member of KPP-like gene family, homolog of KPP (kinase partner protein) gene in tomato. Also a member of the RopGEF (guanine nucleotide exchange factor) family, containing the novel PRONE domain (plant-specific Rop nucleotide exchanger), which is exclusively active towards members of the Rop subfamily.	-3.50471

## Sheet: Cell Wall
GeneID	Annotation	Arab v4	v5	ETCvsSync (log2-FC)
HORVU3Hr1G016990	cellulose synthase like G3	cellulose synthase like G3	encodes a protein similar to cellulose synthase	2.97408
HORVU3Hr1G071770	cellulose synthase family protein	cellulose synthase family protein	Encodes a member of the cellulose synthase family involved in secondary cell wall biosynthesis. Mutants have abnormal xylem formation, reduced cellulose content, and enhanced drought and osmotic stress tolerance. Mediates resistance towards bacterial pathogens via ABA. Confers resistance towards bacterial and fungal pathogens, independent of salicylic acid, ethylene and jasmonate signaling.	1.59778
HORVU0Hr1G038120	cellulose synthase 1	cellulose synthase 1	Encodes a cellulose synthase isomer. CESA1 mutants have cellulose defect in the primary cell wall. Multiple lines of evidence suggest that CESA1, along with CESA3 and CESA6 are present in the same plasma membrane complex for cellulose biosynthesis. lasma membrane complex for cellulose biosynthesis. As inferred from the null role of secondary wall-type CesAs, included in a set of five primary wall…	1.01931
HORVU1Hr1G022900	cellulose synthase-like D3	cellulose synthase-like D3	encodes a cellulose synthase like protein. mutations initiate root hairs that rupture at their tip soon after initiation. is required for the synthesis of a noncellulosic wall polysaccharide.	-1.48048
HORVU1Hr1G051060	cellulose synthase-like D3	cellulose synthase-like D3	encodes a cellulose synthase like protein. mutations initiate root hairs that rupture at their tip soon after initiation. is required for the synthesis of a noncellulosic wall polysaccharide.	1.21587
HORVU1Hr1G077230	Cellulose-synthase-like C6	Cellulose-synthase-like C12	encodes a gene similar to cellulose synthase	-1.36406
HORVU2Hr1G042370	cellulose-synthase like D2	cellulose-synthase like D2	encodes a gene similar to cellulose synthase. Located in Golgi membranes.	1.04872
HORVU7Hr1G092910	cellulose synthase-like A3	Nucleotide-diphospho-sugar transferases superfamily protein	encodes a beta-mannan synthase that is required for agrobacterium-mediated plant genetic transformation involves a complex interaction between the bacterium and the host plant. 3' UTR is involved in transcriptional regulation and the gene is expressed in the elongation zone of the root.	3.12347
HORVU7Hr1G005270	cellulose synthase-like D3	cellulose synthase-like D3	encodes a cellulose synthase like protein. mutations initiate root hairs that rupture at their tip soon after initiation. is required for the synthesis of a noncellulosic wall polysaccharide.	2.46152
HORVU3Hr1G109930	cellulose synthase-like A3	Nucleotide-diphospho-sugar transferases superfamily protein	encodes a beta-mannan synthase that is required for agrobacterium-mediated plant genetic transformation involves a complex interaction between the bacterium and the host plant. 3' UTR is involved in transcriptional regulation and the gene is expressed in the elongation zone of the root.	-3.19331
HORVU5Hr1G071140	cellulose synthase like E1	cellulose synthase like E1	encodes a protein similar to cellulose synthase	-2.11699
HORVU7Hr1G070010	cellulose synthase-like D3	cellulose synthase-like D3	encodes a cellulose synthase like protein. mutations initiate root hairs that rupture at their tip soon after initiation. is required for the synthesis of a noncellulosic wall polysaccharide.	-2.05836
HORVU2Hr1G085270	Chitinase	Chitinase family protein	0	-2.48044
HORVU4Hr1G014530	COBRA-like protein 2	COBRA-like extracellular glycosyl-phosphatidyl inositol-anchored protein family	Encodes a glycosylphosphatidylinositol-anchored protein localized primarily in the plasma membrane of the longitudinal sides of root cells. Necessary for oriented cell expansion in Arabidopsis. Cob mutants have abnormal roots that expand radially rather than longitudinally under certain growth conditions.	1.27724
HORVU5Hr1G095910	COBRA-like protein 3	COBRA-like extracellular glycosyl-phosphatidyl inositol-anchored protein family	Encodes a glycosylphosphatidylinositol-anchored protein localized primarily in the plasma membrane of the longitudinal sides of root cells. Necessary for oriented cell expansion in Arabidopsis. Cob mutants have abnormal roots that expand radially rather than longitudinally under certain growth conditions.	-2.86453
HORVU5Hr1G096010	COBRA-like protein 3	COBRA-like extracellular glycosyl-phosphatidyl inositol-anchored protein family	Encodes a glycosylphosphatidylinositol-anchored protein localized primarily in the plasma membrane of the longitudinal sides of root cells. Necessary for oriented cell expansion in Arabidopsis. Cob mutants have abnormal roots that expand radially rather than longitudinally under certain growth conditions.	-2.43519
HORVU2Hr1G092510	COBRA-like protein 7	COBRA-like protein 6 precursor	0	2.92759
HORVU3Hr1G038630	expansin A1	expansin A14	member of Alpha-Expansin Gene Family. Naming convention from the Expansin Working Group (Kende et al, 2004. Plant Mol Bio)	2.32235
HORVU7Hr1G075680	expansin A9	expansin A22	expansin-like protein. Naming convention from the Expansin Working Group (Kende et al, 2004. Plant Mol Bio)	3.79063
HORVU2Hr1G013360	expansin B4	expansin B4	member of BETA-EXPANSINS. Naming convention from the Expansin Working Group (Kende et al, 2004. Plant Mol Bio)	4.56452
HORVU3Hr1G001920	expansin B2	expansin B2	member of BETA-EXPANSINS. Naming convention from the Expansin Working Group (Kende et al, 2004. Plant Mol Bio)	4.29013
HORVU2Hr1G013340	expansin B4	expansin B4	member of BETA-EXPANSINS. Naming convention from the Expansin Working Group (Kende et al, 2004. Plant Mol Bio)	4.00864
HORVU1Hr1G054240	expansin B2	expansin B2	member of BETA-EXPANSINS. Naming convention from the Expansin Working Group (Kende et al, 2004. Plant Mol Bio)	3.72923
HORVU1Hr1G053300	expansin B2	expansin B2	member of BETA-EXPANSINS. Naming convention from the Expansin Working Group (Kende et al, 2004. Plant Mol Bio)	2.55665
HORVU1Hr1G052290	expansin-like A1	expansin-like A1	member of EXPANSIN-LIKE. Naming convention from the Expansin Working Group (Kende et al, 2004. Plant Mol Bio)	2.43641
HORVU4Hr1G088080	expansin B2	expansin B2	member of BETA-EXPANSINS. Naming convention from the Expansin Working Group (Kende et al, 2004. Plant Mol Bio)	1.76173
HORVU0Hr1G016380	expansin B4	expansin B4	member of BETA-EXPANSINS. Naming convention from the Expansin Working Group (Kende et al, 2004. Plant Mol Bio)	1.72947
HORVU1Hr1G054230	expansin B2	expansin B2	member of BETA-EXPANSINS. Naming convention from the Expansin Working Group (Kende et al, 2004. Plant Mol Bio)	1.46277
HORVU5Hr1G019100	expansin B2	expansin B2	member of BETA-EXPANSINS. Naming convention from the Expansin Working Group (Kende et al, 2004. Plant Mol Bio)	-1.25299
HORVU2Hr1G091170	expansin B3	expansin B3	putative beta-expansin/allergen protein. Naming convention from the Expansin Working Group (Kende et al, 2004. Plant Mol Bio). Involved in the formation of nematode-induced syncytia in roots of Arabidopsis thaliana.	-1.79704
HORVU0Hr1G018320	expansin B4	expansin B4	member of BETA-EXPANSINS. Naming convention from the Expansin Working Group (Kende et al, 2004. Plant Mol Bio)	-2.21996
HORVU4Hr1G081990	expansin-like A1	expansin-like A1	member of EXPANSIN-LIKE. Naming convention from the Expansin Working Group (Kende et al, 2004. Plant Mol Bio)	-2.63648
HORVU2Hr1G010800	expansin 11	expansin 11	member of Alpha-Expansin Gene Family. Naming convention from the Expansin Working Group (Kende et al, 2004. Plant Mol Bio)	-2.1564
HORVU3Hr1G081180	expansin A1	expansin A1	Member of Alpha-Expansin Gene Family. Naming convention from the Expansin Working Group (Kende et al, Plant Mol Bio). Involved in the formation of nematode-induced syncytia in roots of Arabidopsis thaliana.	-3.23941
HORVU6Hr1G078500	fucosyltransferase 1	fucosyltransferase 1	member of Glycosyltransferase Family- 37	1.45544
HORVU6Hr1G078650	fucosyltransferase 1	fucosyltransferase 1	member of Glycosyltransferase Family- 37	3.12743
HORVU7Hr1G035620	fucosyltransferase 1	fucosyltransferase 1	member of Glycosyltransferase Family- 37	2.3129
HORVU7Hr1G026180	fucosyltransferase 8	fucosyltransferase 8	member of Glycosyltransferase Family- 37. FUT8 was previously associated to AT1G14110	4.33137
HORVU3Hr1G077630	pectinesterase family protein	methylesterase PCR A	0	3.01843
HORVU2Hr1G023820	pectinesterase 11	Pectin lyase-like superfamily protein	0	3.93596
HORVU2Hr1G023830	pectinesterase 11	Pectin lyase-like superfamily protein	0	3.73798
HORVU2Hr1G020750	pectinesterase 11	Pectin lyase-like superfamily protein	0	-1.59851
HORVU7Hr1G076580	pectinesterase 11	Pectin lyase-like superfamily protein	0	-2.85746
HORVU1Hr1G093370	pectinesterase family	pectin methylesterase 38	0	2.57782
HORVU3Hr1G091360	pectinesterase family protein	Plant invertase/pectin methylesterase inhibitor superfamily	0	1.89657
HORVU6Hr1G082990	pectinesterase family protein	Plant invertase/pectin methylesterase inhibitor superfamily	0	4.30576
HORVU3Hr1G011780	PMEI_b/	Plant invertase/pectin methylesterase inhibitor superfamily protein	0	3.96552
HORVU2Hr1G105220	PMEI	NA	NA	3.18276
HORVU2Hr1G105330	PMEI	Plant invertase/pectin methylesterase inhibitor superfamily protein	0	3.42447
HORVU3Hr1G003040	EGF domain-specific O-linked N-acetylglucosamine transferase	Glycosyltransferase family 61 protein	0	3.18372
HORVU3Hr1G113150	PMEI	NA	NA	3.59729
HORVU4Hr1G026140	PME	NA	NA	1.47506
HORVU5Hr1G019700	PMEI	Plant invertase/pectin methylesterase inhibitor superfamily protein	0	3.56416
HORVU5Hr1G019750	PMEI	NA	NA	3.89989
HORVU5Hr1G121240	PMEI	Plant invertase/pectin methylesterase inhibitor superfamily protein	0	3.02867
HORVU7Hr1G006720	PMEI	NA	NA	3.32388
HORVU7Hr1G095080	PMEI	Plant invertase/pectin methylesterase inhibitor superfamily protein	0	-1.1318
HORVU1Hr1G047710	PMEI	Plant invertase/pectin methylesterase inhibitor superfamily protein	0	-2.83911
HORVU7Hr1G077430	cell wall / vacuolar inhibitor of fructosidase 2	cell wall / vacuolar inhibitor of fructosidase 2	Plant cell wall (CWI) and vacuolar invertases (VI) play important roles in carbohydrate metabolism, stress responses and sugar signaling.	3.5826
HORVU3Hr1G025080	xyloglucan endotransglucosylase/hydrolase 3	xyloglucan endotransglucosylase/hydrolase 2	0	3.92987
HORVU1Hr1G087320	xyloglucan endotransglucosylase/hydrolase 25	xyloglucan endotransglucosylase/hydrolase 25	xyloglucan endotransglycosylase-related protein (XTR3)	1.53925
HORVU7Hr1G012600	xyloglucan endotransglucosylase/hydrolase 25	xyloglucan endotransglucosylase/hydrolase 25	xyloglucan endotransglycosylase-related protein (XTR3)	-2.06102
HORVU7Hr1G098260	xyloglucan endotransglucosylase/hydrolase 25	xyloglucan endotransglucosylase/hydrolase 25	xyloglucan endotransglycosylase-related protein (XTR3)	-1.21194
HORVU4Hr1G064220	xyloglucan endotransglucosylase/hydrolase 28	xyloglucan endotransglucosylase/hydrolase 28	member of Glycoside Hydrolase Family 16	3.69173
HORVU3Hr1G015070	xyloglucan endotransglucosylase/hydrolase 3	xyloglucan endotransglucosylase/hydrolase 3	encodes a xyloglucan endotransglucosylase/hydrolase. Higher expression in flowers and in response to IAA treatment.	-1.13463
HORVU6Hr1G014950	xyloglucan endotransglucosylase/hydrolase 30	xyloglucan endotransglucosylase/hydrolase 30	xyloglucan endotransglycosylase-related protein (XTR4)	3.2851
HORVU4Hr1G090820	xyloglucan endotransglucosylase/hydrolase 32	xyloglucan endotransglucosylase/hydrolase 32	Encodes a xyloglucan endotransglycosylase/hydrolase.	2.31281
HORVU4Hr1G028720	xyloglucan endotransglucosylase/hydrolase 5	xyloglucan endotransglucosylase/hydrolase 5	EXGT-A4, endoxyloglucan transferase,	-1.11189
HORVU2Hr1G108420	xyloglucan endotransglucosylase/hydrolase 9	xyloglucan endotransglucosylase/hydrolase 9	encodes a member of xyloglucan endotransglucosylase/hydrolases (XTHs) that catalyze the cleavage and molecular grafting of xyloglucan chains function in loosening and rearrangement of the cell wall. Gene is expressed in shoot apex region, flower buds, flower stalks and internodes bearing flowers.	-2.29784
HORVU6Hr1G093230	Xyloglucan endotransglucosylase/hydrolase family protein	Xyloglucan endotransglucosylase/hydrolase family protein	Encodes a cell wall-modifying enzyme, rapidly upregulated in response to environmental stimuli	-1.24898
HORVU7Hr1G098440	Xyloglucan endotransglucosylase/hydrolase family protein	Xyloglucan endotransglucosylase/hydrolase family protein	Encodes a cell wall-modifying enzyme, rapidly upregulated in response to environmental stimuli	-1.74509
HORVU7Hr1G098390	xyloglucan endotransglucosylase/hydrolase 12	xyloglucan endotransglycosylase 6	xyloglucan endotransglycosylase-related protein (XTR6)	-3.40822
HORVU1Hr1G038500	XGT_MUR3	Exostosin family protein	Encodes a xyloglucan galactosyltransferase located in the membrane of Golgi stacks that is involved in the biosynthesis of fucose. It is also involved in endomembrane organization. It is suggested that it is a dual-function protein that is responsible for actin organization and the synthesis of cell wall materials.	2.4158
HORVU2Hr1G089430	Protein of unknown function (DUF579)	Protein of unknown function (DUF579)	Function unknown. Interacts with eIF3.	3.59692
HORVU2Hr1G113560	Protein of unknown function (DUF579)	Protein of unknown function (DUF579)	Encode a DUF579 (domain of unknown function 579) containing protein essential for normal xylan synthesis and deposition in the secondary cell wall.	1.72863
HORVU7Hr1G100750	Protein of unknown function (DUF579)	Protein of unknown function (DUF579)	Encode a DUF579 (domain of unknown function 579) containing protein essential for normal xylan synthesis and deposition in the secondary cell wall.	1.24217
HORVU3Hr1G108120	Protein of unknown function (DUF579)	Protein of unknown function (DUF579)	Function unknown. Interacts with eIF3.	-2.8134
HORVU1Hr1G020560	UDP-Glycosyltransferase superfamily protein	UDP-Glycosyltransferase superfamily protein	0	3.77553
HORVU5Hr1G047150	UDP-Glycosyltransferase superfamily protein	Uridine diphosphate glycosyltransferase 74E2	Encodes a UDP-glucosyltransferase, UGT74E2, that acts on IBA (indole-3-butyric acid) and affects auxin homeostasis. The transcript and protein levels of this enzyme are strongly induced by H2O2 and may allow integration of ROS (reactive oxygen species) and auxin signaling. This enzyme can also transfer glycosyl groups to several compounds related to the explosive TNT when this synthetic compound …	3.02161
HORVU1Hr1G082020	UDP-Glycosyltransferase superfamily protein	UDP-glucosyl transferase 88A1	0	2.70748
HORVU3Hr1G110110	UDP-Glycosyltransferase superfamily protein	UDP-glucosyl transferase 78D2	The At5g17050 encodes a anthocyanidin 3-O-glucosyltransferase which specifically glucosylates the 3-position of the flavonoid C-ring. Anthocyanidins such as cyanidin and pelargonidin as well as flavonols such as kaempferol and quercetin are accepted substrates.	2.54585
HORVU7Hr1G034180	UDP-Glycosyltransferase superfamily protein	UDP-Glycosyltransferase superfamily protein	0	2.43698
HORVU2Hr1G096890	UDP-Glycosyltransferase superfamily protein	UDP-glucosyl transferase 74D1	Encodes an auxin glycosyltransferase that is likely to be involved in regulation of auxin by glycosylation.	2.4319
HORVU7Hr1G085510	UDP-Glycosyltransferase superfamily protein	UDP-Glycosyltransferase superfamily protein	0	2.04864
HORVU2Hr1G090200	UDP-Glycosyltransferase superfamily protein	UDP-glucosyl transferase 73D1	0	1.93082
HORVU5Hr1G095010	UDP-Glycosyltransferase superfamily protein	UDP-glucosyltransferase 73B2	The At4g34135 gene encodes a flavonol 7-O-glucosyltransferase (EC 2.4.1.237) that glucosylates also with a 20 fold lower activity flavonols (kaempferol and quercetin) at the 3-O-position.	1.7403
HORVU3Hr1G036630	UDP-Glycosyltransferase superfamily protein	UDP-Glycosyltransferase superfamily protein	0	1.64357
HORVU1Hr1G068800	UDP-glycosyltransferase 74 F1	UDP-glucosyltransferase 74F2	Induced by Salicylic acid, virus, fungus and bacteria.Involved in the tryptophan synthesis pathway. Independent of NPR1 for their induction by salicylic acid. UGT74F1 transfers UDP:glucose to salicylic acid (forming a glucoside (SAG) and a glucose ester (SGE)), benzoic acid, and athranilate in vitro. UGT74F2 shows a weak ability to catalyze the formation of the p-aminobenzoate-glucose ester in vi…	1.54058
HORVU2Hr1G024600	UDP-Glycosyltransferase superfamily protein	UDP-Glycosyltransferase superfamily protein	the glycosyltransferase (UGT72B1) is involved in metabolizing xenobiotica (chloroaniline and chlorophenole). Comparison between wild type and knock-out mutant demonstrates the central role of this gene for metabolizing chloroaniline but significantly less for chlorophenole. The glucosyltransferase preferred UDP-xylose over UDP-glucose indicating its (additional) functioning as a xylosyltransferas…	1.5208
HORVU0Hr1G007370	UDP-Glycosyltransferase superfamily protein	UDP-glucosyl transferase 76E2	0	1.34393
HORVU5Hr1G110440	UDP-Glycosyltransferase superfamily protein	UDP-glucosyl transferase 88A1	0	1.28821
HORVU6Hr1G059500	UDP-Glycosyltransferase superfamily protein	UDP-Glycosyltransferase superfamily protein	0	1.26312
HORVU5Hr1G043780	UDP-Glycosyltransferase superfamily protein	UDP-Glycosyltransferase superfamily protein	0	1.17487
HORVU6Hr1G035370	UDP-Glycosyltransferase superfamily protein	UDP-Glycosyltransferase superfamily protein	Encodes a protein that might have sinapic acid:UDP-glucose glucosyltransferase activity.	-1.07247
HORVU1Hr1G062250	UDP-Glycosyltransferase superfamily protein	UDP-glucosyl transferase 71C5	0	-1.40117
HORVU1Hr1G081890	UDP-Glycosyltransferase superfamily protein	UDP-glucosyl transferase 88A1	0	-1.4752
HORVU1Hr1G081920	UDP-Glycosyltransferase superfamily protein	UDP-glucosyl transferase 88A1	0	-1.5673
HORVU7Hr1G043690	UDP-Glycosyltransferase superfamily protein	UDP-glucosyl transferase 88A1	0	-1.58483
HORVU5Hr1G104580	UDP-Glycosyltransferase superfamily protein	UDP-glucosyl transferase 73B5	0	-1.58968
HORVU3Hr1G069890	UDP-Glycosyltransferase superfamily protein	UDP-glucosyl transferase 88A1	0	-1.60531
HORVU3Hr1G078860	UDP-Glycosyltransferase superfamily protein	UDP-Glycosyltransferase superfamily protein	Encodes a putative glycosyltransferase. Regulates flowering time via FLOWERING LOCUS C.	-1.75359
HORVU1Hr1G007720	UDP-Glycosyltransferase superfamily protein	UDP-glucosyl transferase 85A2	0	-1.82086
HORVU3Hr1G069830	UDP-Glycosyltransferase superfamily protein	UDP-glucosyl transferase 88A1	0	-1.86192
HORVU7Hr1G010240	UDP-Glycosyltransferase superfamily protein	UDP-glucosyl transferase 85A2	0	-1.93762
HORVU3Hr1G078850	UDP-Glycosyltransferase superfamily protein	UDP-Glycosyltransferase superfamily protein	0	-2.1966
HORVU6Hr1G086590	UDP-Glycosyltransferase superfamily protein	UDP-glucosyl transferase 85A2	0	-2.22585
HORVU3Hr1G021810	UDP-Glycosyltransferase superfamily protein	indole-3-acetate beta-D-glucosyltransferase	UDP-glucose:indole-3-acetate beta-D-glucosyltransferase	-2.26062
HORVU7Hr1G048170	UDP-Glycosyltransferase superfamily protein	UDP-glucosyltransferase 75B1	A UDP-glucose transferase localized in the phragmoplast. It has been co-purified with the callose synthase complex and may transfer UDP-glucose from sucrose synthase to the callose synthase and thus help form a substrate channel for the synthesis of callose at the forming cell plate. Induced by salicylic acid. Independent of NPR1 for their induction by salicylic acid. UGT1 encodes a protein with …	-2.30898
HORVU1Hr1G066470	UDP-Glycosyltransferase superfamily protein	don-glucosyltransferase 1	Encodes a DON-Glucosyltransferase. The UGT73C5 glucosylates both brassinolide and castasterone in the 23-O position. The enzyme is presumably involved in the homeostasis of those steroid hormones hence regulating BR activity. Transgenic plants overexpressing UGT73C5 show a typical BR-deficient phenotype.	-2.39864
HORVU3Hr1G069720	UDP-Glycosyltransferase superfamily protein	UDP-glucosyl transferase 88A1	0	-2.46723
HORVU7Hr1G039800	UDP-Glycosyltransferase superfamily protein	UDP-Glycosyltransferase superfamily protein	Encodes a putative glycosyltransferase. Regulates flowering time via FLOWERING LOCUS C.	-2.47869
HORVU1Hr1G026480	UDP-Glycosyltransferase superfamily protein	indole-3-acetate beta-D-glucosyltransferase	UDP-glucose:indole-3-acetate beta-D-glucosyltransferase	-2.59372
HORVU7Hr1G029600	UDP-Glycosyltransferase superfamily protein	UDP-glucosyl transferase 71C3	0	-2.65265
HORVU2Hr1G013390	UDP-Glycosyltransferase superfamily protein	UDP-Glycosyltransferase superfamily protein	Encodes a flavonoid 3-O-glucoside:2&#8243;-O-glucosyltransferase that determines pollen-specific flavonol structure.	-2.74657
HORVU2Hr1G066790	UDP-Glycosyltransferase superfamily protein	UDP-glucosyl transferase 85A2	0	-2.84118
HORVU1Hr1G012680	UDP-Glycosyltransferase superfamily protein	UDP-Glycosyltransferase superfamily protein	0	-2.88017
HORVU1Hr1G069470	UDP-Glycosyltransferase superfamily protein	UDP-glucosyl transferase 88A1	0	-3.05247
HORVU2Hr1G096910	UDP-Glycosyltransferase superfamily protein	UDP-glucosyl transferase 71D1	0	-3.11051
HORVU7Hr1G097550	UDP-Glycosyltransferase superfamily protein	UDP-Glycosyltransferase superfamily protein	0	-3.25299
HORVU7Hr1G114890	UDP-Glycosyltransferase superfamily protein	UDP-Glycosyltransferase superfamily protein	the glycosyltransferase (UGT72B1) is involved in metabolizing xenobiotica (chloroaniline and chlorophenole). Comparison between wild type and knock-out mutant demonstrates the central role of this gene for metabolizing chloroaniline but significantly less for chlorophenole. The glucosyltransferase preferred UDP-xylose over UDP-glucose indicating its (additional) functioning as a xylosyltransferas…	-3.71516

## Sheet: Transport
GeneID	Annotation	Arab v4	v5	ETCvsSync (log2-FC)
HORVU3Hr1G065320	ABC transporter B family member 4	ATP binding cassette subfamily B4	Encodes an auxin efflux transmembrane transporter that is a member of the multidrug resistance P-glycoprotein (MDR/PGP) subfamily of ABC transporters. Functions in the basipetal redirection of auxin from the root tip. Exhibits apolar plasma membrane localization in the root cap and polar localization in tissues above and is involved in root hair elongation.	1.03162
HORVU7Hr1G025000	ABC transporter C family member 10	multidrug resistance-associated protein 14	member of MRP subfamily	2.63897
HORVU2Hr1G009580	ABC transporter C family member 14	multidrug resistance-associated protein 10	member of MRP subfamily	-2.00724
HORVU5Hr1G111460	ABC transporter C family member 14	multidrug resistance-associated protein 10	member of MRP subfamily	-2.42584
HORVU2Hr1G115180	Multidrug resistance ABC transporter ATP-binding and permease protein	ATP binding cassette subfamily B19	Encodes a member of the ATP-binding cassette (ABC) transporter family that is involved in auxin transport and is involved in postembryonic organ separation. Also known as AtMDR11 and PGP19. Possibly regulates auxin-dependent responses by influencing basipetal auxin transport in the root. Acts upstream of phyA in regulating hypocotyl elongation and gravitropic response. Exerts nonredundant, partia…	3.14235
HORVU1Hr1G091030	PIN3-like	Auxin efflux carrier family protein	A regulator of auxin efflux and involved in differential growth. PIN3 is expressed in gravity-sensing tissues, with PIN3 protein accumulating predominantly at the lateral cell surface. PIN3 localizes to the plasma membrane and to vesicles. In roots, PIN3 is expressed without pronounced polarity in tiers two and three of the columella cells, at the basal side of vascular cells, and to the lateral …	2.74693
HORVU1Hr1G072970	PIN3	Auxin efflux carrier family protein	A regulator of auxin efflux and involved in differential growth. PIN3 is expressed in gravity-sensing tissues, with PIN3 protein accumulating predominantly at the lateral cell surface. PIN3 localizes to the plasma membrane and to vesicles. In roots, PIN3 is expressed without pronounced polarity in tiers two and three of the columella cells, at the basal side of vascular cells, and to the lateral …	4.3164
HORVU4Hr1G026680	PIN1	Auxin efflux carrier family protein	Encodes an auxin efflux carrier involved in shoot and root development. It is involved in the maintenance of embryonic auxin gradients. Loss of function severely affects organ initiation, pin1 mutants are characterised by an inflorescence meristem that does not initiate any flowers, resulting in the formation of a naked inflorescence stem. PIN1 is involved in the determination of leaf shape by ac…	-2.56584
HORVU6Hr1G076110	PIN1-like	Auxin efflux carrier family protein	Encodes a novel component of auxin efflux that is located apically in the basal cell and is involved during embryogenesis in setting up the apical-basal axis in the embryo. It is also involved in pattern specification during root development. In roots, it is expressed at lateral and basal membranes of provascular cells in the meristem and elongation zone, whereas in the columella cells it coincid…	-1.43345
HORVU7Hr1G110470	Pin2	Auxin efflux carrier family protein	Encodes an auxin efflux carrier that is similar to bacterial membrane transporters. Root-specific role in the transport of auxin. Acts downstream of CTR1 and ethylene biosynthesis, in the same pathway as EIN2 and AUX1, and independent from EIN3 and EIN5/AIN1 pathway. In the root, the protein localizes apically in epidermal and lateral root cap cells and predominantly basally in cortical cells. Fu…	-3.32218
HORVU6Hr1G068230	Amino acid permease family protein	Amino acid permease family protein	Encodes POLYAMINE UPTAKE TRANSPORTER 2, an amino acid permease family protein.	1.388
HORVU5Hr1G019110	Amino acid permease family protein	Amino acid permease family protein	Encodes POLYAMINE UPTAKE TRANSPORTER 5, an amino acid permease family protein.	1.1327
HORVU5Hr1G006170	Amino acid permease family protein	Amino acid permease family protein	Encodes POLYAMINE UPTAKE TRANSPORTER 2, an amino acid permease family protein.	1.37105
HORVU3Hr1G053090	Amino-acid permease BAT1 homolog	bidirectional amino acid transporter 1	Encodes a bidirectional amino acid transporter that can transport ala, arg, glu and lys, GABA but not pro with both export and import activity. Its expression is localized in the vascular tissues suggesting a function in amino acids export from the phloem into sink tissue.	1.6946
HORVU4Hr1G002020	cationic amino acid transporter 2	cationic amino acid transporter 2	Encodes a member of the cationic amino acid transporter (CAT) subfamily of amino acid polyamine choline transporters. Localized to the tonoplast.	1.11381
HORVU2Hr1G092980	cationic amino acid transporter 6	cationic amino acid transporter 6	Encodes a member of the cationic amino acid transporter (CAT) subfamily of amino acid polyamine choline transporters. Does not mediate efficient uptake of basic amino acids in yeast or Xenopus systems but can transport neutral and acidic amino acid analogs. Expressed in sink tissues. Induced during infestation of roots by the plant parasitic root-knot nematode, Meloidogyne incognita. Localized in…	1.50988
HORVU2Hr1G092980	cationic amino acid transporter 6	cationic amino acid transporter 6	Encodes a member of the cationic amino acid transporter (CAT) subfamily of amino acid polyamine choline transporters. Does not mediate efficient uptake of basic amino acids in yeast or Xenopus systems but can transport neutral and acidic amino acid analogs. Expressed in sink tissues. Induced during infestation of roots by the plant parasitic root-knot nematode, Meloidogyne incognita. Localized in…	1.50988
HORVU2Hr1G092820	YELLOW STRIPE like 2	YELLOW STRIPE like 2	closest Arabidopsis homolog of Zea maize metal-phytosiderophore/metal-nicotianamine transporter ZmYS1	3.03126
HORVU2Hr1G070320	YELLOW STRIPE like 6	YELLOW STRIPE like 6	Arabidopsis thaliana metal-nicotianamine transporter YSL6	1.20013
HORVU2Hr1G090380	YELLOW STRIPE like 7	YELLOW STRIPE like 7	Arabidopsis thaliana metal-nicotianamine transporter YSL4	3.18634
HORVU2Hr1G090380	YELLOW STRIPE like 7	YELLOW STRIPE like 7	Arabidopsis thaliana metal-nicotianamine transporter YSL4	3.18634
HORVU2Hr1G090280	YELLOW STRIPE like 7	YELLOW STRIPE like 7	Arabidopsis thaliana metal-nicotianamine transporter YSL4	1.90091
HORVU2Hr1G090240	YELLOW STRIPE like 7	YELLOW STRIPE like 7	Arabidopsis thaliana metal-nicotianamine transporter YSL4	2.1275
HORVU2Hr1G099860	YELLOW STRIPE like 7	YELLOW STRIPE like 7	Arabidopsis thaliana metal-nicotianamine transporter YSL4	-2.61649
HORVU6Hr1G059420	YELLOW STRIPE like 7	YELLOW STRIPE like 7	Arabidopsis thaliana metal-nicotianamine transporter YSL4	-2.58933
HORVU2Hr1G088770	inositol transporter 2	inositol transporter 2	Inositol transporter presenting conserved extracellular loop domains homologs of plexins/semaphorin/integrin (PSI) domains from animal type I receptors.	2.99802
HORVU2Hr1G060210	inositol transporter 2	inositol transporter 2	Inositol transporter presenting conserved extracellular loop domains homologs of plexins/semaphorin/integrin (PSI) domains from animal type I receptors.	1.80373
HORVU2Hr1G100440	high-affinity K+ transporter 1	high-affinity K+ transporter 1	encodes a sodium transporter (HKT1) expressed in xylem parenchyma cells. Mutants over-accumulate sodium in shoot tissue and have increased sodium in the xylem sap and reduced sodium in phloem sap and roots.	3.07271
HORVU2Hr1G100450	HKT14-1	high-affinity K+ transporter 1	encodes a sodium transporter (HKT1) expressed in xylem parenchyma cells. Mutants over-accumulate sodium in shoot tissue and have increased sodium in the xylem sap and reduced sodium in phloem sap and roots.	1.79533
HORVU7Hr1G040880	Potassium channel SKOR	STELAR K+ outward rectifier	Encodes SKOR, a member of Shaker family potassium ion (K+) channel. This family includes five groups based on phylogenetic analysis (FEBS Letters (2007) 581: 2357): I (inward rectifying channel): AKT1 (AT2G26650), AKT5 (AT4G32500) and SPIK (also known as AKT6, AT2G25600); II (inward rectifying channel): KAT1 (AT5G46240) and KAT2 (AT4G18290); III (weakly inward rectifying channel): AKT2 (AT4G22200…	1.15914
HORVU6Hr1G035040	Lipid A export ATP-binding/permease protein MsbA	ABC transporter family protein	Encodes an ATP-binding cassette (ABC) transporter. Expressed in the vascular tissue of primary stem.	1.65527
HORVU3Hr1G065280	Lipid A export ATP-binding/permease protein MsbA	ATP binding cassette subfamily B4	Encodes an auxin efflux transmembrane transporter that is a member of the multidrug resistance P-glycoprotein (MDR/PGP) subfamily of ABC transporters. Functions in the basipetal redirection of auxin from the root tip. Exhibits apolar plasma membrane localization in the root cap and polar localization in tissues above and is involved in root hair elongation.	2.14773
HORVU3Hr1G021600	Lipid A export ATP-binding/permease protein MsbA	P-glycoprotein 11	Encodes an ATP-binding cassette (ABC) transporter. Expressed in the vascular tissue of primary stem.	2.89954
HORVU1Hr1G017460	Lipid A export ATP-binding/permease protein MsbA	P-glycoprotein 21	Encodes a facultative transporter controlling auxin concentrations in plant cells.	-1.80005
HORVU2Hr1G080200	Lipid A export ATP-binding/permease protein MsbA	ATP binding cassette subfamily B19	Encodes a member of the ATP-binding cassette (ABC) transporter family that is involved in auxin transport and is involved in postembryonic organ separation. Also known as AtMDR11 and PGP19. Possibly regulates auxin-dependent responses by influencing basipetal auxin transport in the root. Acts upstream of phyA in regulating hypocotyl elongation and gravitropic response. Exerts nonredundant, partia…	-1.99245
HORVU6Hr1G067170	Lipid A export ATP-binding/permease protein MsbA	P-glycoprotein 2	0	-2.26572
HORVU7Hr1G049240	MATE efflux family protein	MATE efflux family protein	0	2.61073
HORVU5Hr1G124880	MATE efflux family protein	MATE efflux family protein	Encodes a plasma membrane localized MATE type transporter that is involved in CO2 signaling during stomatal aperture regulation. RHC1 regulates HT1 which phosphorylates OST1, a kinase that regulates the SLAC1 anion channel and thus stomatal closing.	2.13619
HORVU5Hr1G080470	MATE efflux family protein	MATE efflux family protein	0	3.29872
HORVU4Hr1G067510	MATE efflux family protein	MATE efflux family protein	0	1.25769
HORVU1Hr1G080850	MATE efflux family protein	MATE efflux family protein	0	2.72212
HORVU3Hr1G014320	MATE efflux family protein	MATE efflux family protein	0	-1.69358
HORVU3Hr1G110460	MATE efflux family protein	MATE efflux family protein	0	-2.66491
HORVU5Hr1G008770	MATE efflux family protein	MATE efflux family protein	Encodes a proton antiporter. Involved in the transportation of proanthocyanidin precursors into the vacuole. In vitro transport experiments showed that cyanidin-3-O-glucoside (anthocyanin) was an effective substrate, whereas the proanthocyanidin precursor epicatechin was not transported. However catechin-3-O-glucoside inhibited anthocyanin transport in a dose-dependent manner suggesting that glyc…	-1.43658
HORVU5Hr1G118820	MATE efflux family protein	MATE efflux family protein	0	-1.59559
HORVU6Hr1G084080	MATE efflux family protein	MATE efflux family protein	Member of the multidrug and toxic compound extrusion (MATE) family, protects roots from inhibitory compounds.	-2.96033
HORVU7Hr1G027270	MATE efflux family protein	MATE efflux family protein	0	-2.81672
HORVU1Hr1G035760	HvSUT3	sucrose transporter 2	encodes a sucrose transporter in sieve elements and a number of sink tissues and cell types. Gene expression is induced by wounding.	1.87501
HORVU6Hr1G093600	HvSUT4	sucrose transporter 2	encodes a sucrose transporter in sieve elements and a number of sink tissues and cell types. Gene expression is induced by wounding.	1.66023
HORVU2Hr1G112080	HvSUT5	sucrose transporter 2	encodes a sucrose transporter in sieve elements and a number of sink tissues and cell types. Gene expression is induced by wounding.	1.16828
HORVU4Hr1G075200	HvSUT1	sucrose transporter 2	encodes a sucrose transporter in sieve elements and a number of sink tissues and cell types. Gene expression is induced by wounding.	-1.58161
HORVU2Hr1G079790	Sugar transport protein 5	Major facilitator superfamily protein	0	2.1204
HORVU1Hr1G089680	sugar transporter 1	Major facilitator superfamily protein	Encodes a vacuolar glucose exporter that is induced in response to factors that activate vacuolar glucose pools like darkness, heat stress and wounding and repressed during conditions that trigger glucose accumulation in the vacuole like cold stress and external sugar supply.	1.10614
HORVU7Hr1G054710	Sugar transporter SWEET	Nodulin MtN3 family protein	Encodes a member of the SWEET sucrose efflux transporter family proteins.	3.70642
HORVU1Hr1G056010	sugar transporter 1	sugar transporter 1	Encodes a H+/hexose cotransporter.	1.17057
HORVU7Hr1G069030	sugar transporter 1	sugar transporter 1	Encodes a H+/hexose cotransporter.	-3.09763
HORVU1Hr1G051290	sugar transporter 11	Major facilitator superfamily protein	0	1.03921
HORVU1Hr1G051290	sugar transporter 11	Major facilitator superfamily protein	0	1.03921
HORVU5Hr1G055850	sugar transporter 14	sugar transporter 14	AtSTP14 belongs to the family of sugar transport proteins (AtSTPs)in volved in monosaccharide transport. Heterologous expression in yeast revealed that AtSTP14 is the transporter specifc for galactose and does not transport other monosaccharides such as glucose or fructose.	1.6321
HORVU5Hr1G028030	sugar transporter 9	polyol/monosaccharide transporter 5	This gene encodes a plasma membrane-localized polyol/cyclitol/monosaccharide-H+-symporter. The symporter is able to catalyze the energy-dependent membrane passage of a wide range of linear polyols (three to six carbon backbone), of cyclic polyols (<i>myo</i>-inositol), and of numerous monosaccharides, including pyranose ring-forming and furanose ring-forming hexoses and pentoses. This gene belong…	2.99288
HORVU1Hr1G091460	sugar transporter 9	Major facilitator superfamily protein	0	1.65932
HORVU1Hr1G091460	sugar transporter 9	Major facilitator superfamily protein	0	1.65932
HORVU2Hr1G079670	sugar transporter protein 12	NA	NA	2.17839
HORVU1Hr1G089530	sugar transporter protein 7	Major facilitator superfamily protein	0	3.47581
HORVU5Hr1G065630	sugar transporter protein 7	sugar transporter protein 7	0	-1.9295
HORVU4Hr1G085820	UDP-galactose transporter 2	UDP-N-acetylglucosamine (UAA) transporter family	0	1.53584
HORVU7Hr1G085180	UDP-galactose transporter 3	UDP-galactose transporter 3	0	2.16297
HORVU1Hr1G008350	UDP-galactose transporter 5	UDP-N-acetylglucosamine (UAA) transporter family	0	1.27969
HORVU2Hr1G036530	Polyol transporter 5	polyol/monosaccharide transporter 1	0	2.69917
HORVU1Hr1G093150	Polyol transporter 5	polyol/monosaccharide transporter 5	This gene encodes a plasma membrane-localized polyol/cyclitol/monosaccharide-H+-symporter. The symporter is able to catalyze the energy-dependent membrane passage of a wide range of linear polyols (three to six carbon backbone), of cyclic polyols (<i>myo</i>-inositol), and of numerous monosaccharides, including pyranose ring-forming and furanose ring-forming hexoses and pentoses. This gene belong…	2.17388
HORVU4Hr1G071000	Polyol transporter 5	polyol/monosaccharide transporter 1	0	-1.87314
HORVU6Hr1G072930	sulfate transporter 3;1	sulfate transporter 3;1	Encodes a chloroplast-localized sulfate transporter.	3.22831
HORVU4Hr1G073400	sulfate transporter 3;1	sulfate transporter 3;1	Encodes a chloroplast-localized sulfate transporter.	-1.68961
HORVU0Hr1G008640	Tryptophan/tyrosine permease	Tryptophan/tyrosine permease	Encodes a putative amino acid transporter that localizes to the chloroplast inner envelope membrane.	-2.81565
HORVU4Hr1G011060	zinc induced facilitator-like 1	zinc induced facilitator-like 1	0	-3.69418
HORVU6Hr1G095110	Zinc transporter 5	Cation efflux family protein	0	1.35111
HORVU1Hr1G070460	Zinc transporter 5	zinc transporter 5 precursor	member of Fe(II) transporter isolog family	-2.37313
HORVU2Hr1G082080	Zinc transporter 8	zinc transporter of Arabidopsis thaliana	Encodes a member of the zinc transporter (ZAT) and cation diffusion facilitator (CDF) families. It is expressed throughout the plant, especially in dividing, differentiating and expanding cells. The protein is localized to the vacuolar membrane. Mediates Zn ion homeostasis.	2.44828
HORVU2Hr1G082080	Zinc transporter 8	zinc transporter of Arabidopsis thaliana	Encodes a member of the zinc transporter (ZAT) and cation diffusion facilitator (CDF) families. It is expressed throughout the plant, especially in dividing, differentiating and expanding cells. The protein is localized to the vacuolar membrane. Mediates Zn ion homeostasis.	2.44828
HORVU6Hr1G033420	Zinc transporter ZupT	ZIP metal ion transporter family	0	1.82179
HORVU0Hr1G000410	Zinc transporter ZupT	ZIP metal ion transporter family	0	1.37538

## Sheet: Phosphorylation_Peptide
GeneID	Annotation	Arab v4	v5	ETCvsSync (log2-FC)
HORVU7Hr1G030040	HK1	CYTOKININ-INDEPENDENT 1 (CKI1); CONTAINS InterPro DOMAIN/s: Signal transduction histidine kinase, homodimeric (InterPro:IPR009082), CheY-like (InterPro:IPR011006), Signal transduction histidine kinase, core (InterPro:IPR005467), Signal transduction response regulator, receiver domain (InterPro:IPR001789), Signal transduction histidine kinase, subgroup 1, dimerisation/phosphoacceptor domain (Inter…	Encodes a putative plasma membrane-bound hybrid histidine kinase and cytokinin sensor that is expressed within the female gametophyte.	3.742
HORVU6Hr1G091700	ETR1	ETHYLENE INSENSITIVE 4 (EIN4); FUNCTIONS IN: ethylene binding, protein histidine kinase activity, receptor activity, glycogen synthase kinase 3 activity; INVOLVED IN: negative regulation of ethylene mediated signaling pathway; LOCATED IN: endomembrane system, endoplasmic reticulum membrane, membrane; EXPRESSED IN: 22 plant structures; EXPRESSED DURING: 13 growth stages; CONTAINS InterPro DOMAIN/s…	Ethylene receptor, subfamily 2. Has serine kinase activity.	1.582
HORVU2Hr1G000060	ETR2	ETHYLENE INSENSITIVE 4 (EIN4); FUNCTIONS IN: ethylene binding, protein histidine kinase activity, receptor activity, glycogen synthase kinase 3 activity; INVOLVED IN: negative regulation of ethylene mediated signaling pathway; LOCATED IN: endomembrane system, endoplasmic reticulum membrane, membrane; EXPRESSED IN: 22 plant structures; EXPRESSED DURING: 13 growth stages; CONTAINS InterPro DOMAIN/s…	Ethylene receptor, subfamily 2. Has serine kinase activity.	1.97854
HORVU6Hr1G080180	ETR4	ETHYLENE INSENSITIVE 4 (EIN4); FUNCTIONS IN: ethylene binding, protein histidine kinase activity, receptor activity, glycogen synthase kinase 3 activity; INVOLVED IN: negative regulation of ethylene mediated signaling pathway; LOCATED IN: endomembrane system, endoplasmic reticulum membrane, membrane; EXPRESSED IN: 22 plant structures; EXPRESSED DURING: 13 growth stages; CONTAINS InterPro DOMAIN/s…	Ethylene receptor, subfamily 2. Has serine kinase activity.	1.835
HORVU3Hr1G094870	HK5	histidine kinase 3 (HK3); CONTAINS InterPro DOMAIN/s: Signal transduction histidine kinase, homodimeric (InterPro:IPR009082), CHASE (InterPro:IPR006189), Signal transduction histidine kinase, core (InterPro:IPR005467), ATPase-like, ATP-binding domain (InterPro:IPR003594), CheY-like (InterPro:IPR011006), Signal transduction response regulator, receiver domain (InterPro:IPR001789), Signal transduct…	Encodes a histidine kinases, a cytokinin receptor that controls cytokinin-mediated leaf longevity through a specific phosphorylation of the response regulator, ARR2.	-1.75782
HORVU6Hr1G059200	RR1-typeA	response regulator 3 (ARR3); CONTAINS InterPro DOMAIN/s: CheY-like (InterPro:IPR011006), Signal transduction response regulator, receiver domain (InterPro:IPR001789); BEST Arabidopsis thaliana protein match is: response regulator 4 (TAIR:AT1G10470.1); Has 60077 Blast hits to 59393 proteins in 2784 species: Archae - 301; Bacteria - 52871; Metazoa - 21; Fungi - 539; Plants - 1521; Viruses - 7; Othe…	Type A response regulator highly similar to bacterial two-component response regulators. Rapidly induced by cytokinin. Involved in red-light signaling. Acts redundantly with ARR3 in the control of circadian period in a cytokinin-independent manner.	1.439
HORVU2Hr1G090270	RR-typeA	response regulator 6 (ARR6); CONTAINS InterPro DOMAIN/s: CheY-like (InterPro:IPR011006), Signal transduction response regulator, receiver domain (InterPro:IPR001789); BEST Arabidopsis thaliana protein match is: response regulator 5 (TAIR:AT3G48100.1); Has 47436 Blast hits to 46969 proteins in 2667 species: Archae - 260; Bacteria - 41739; Metazoa - 17; Fungi - 503; Plants - 1416; Viruses - 4; Othe…	Encodes a Type-A response regulator that is responsive to cytokinin treatment. Its C-ter domain is very short in comparison to other Arabidopsis ARRs (17 total). Arr6 protein is stabilized by cytokinin.	1.42677
HORVU2Hr1G120490	RR3-typeA	response regulator 6 (ARR6); CONTAINS InterPro DOMAIN/s: CheY-like (InterPro:IPR011006), Signal transduction response regulator, receiver domain (InterPro:IPR001789); BEST Arabidopsis thaliana protein match is: response regulator 5 (TAIR:AT3G48100.1); Has 47436 Blast hits to 46969 proteins in 2667 species: Archae - 260; Bacteria - 41739; Metazoa - 17; Fungi - 503; Plants - 1416; Viruses - 4; Othe…	Encodes a Type-A response regulator that is responsive to cytokinin treatment. Its C-ter domain is very short in comparison to other Arabidopsis ARRs (17 total). Arr6 protein is stabilized by cytokinin.	1.895
HORVU3Hr1G086000	RR-typeA	Homeodomain-like superfamily protein; CONTAINS InterPro DOMAIN/s: Homeodomain-like (InterPro:IPR009057), Myb, DNA-binding (InterPro:IPR014778), HTH transcriptional regulator, Myb-type, DNA-binding (InterPro:IPR017930), Myb-like DNA-binding domain, SHAQKYF class (InterPro:IPR006447), Homeodomain-related (InterPro:IPR012287); BEST Arabidopsis thaliana protein match is: Homeodomain-like superfamily …	0	-2.49258
HORVU7Hr1G112840	RR9-typeB	response regulator 12 (RR12); CONTAINS InterPro DOMAIN/s: Response regulator, plant B-type (InterPro:IPR017053), Myb-like DNA-binding domain, SHAQKYF class (InterPro:IPR006447), CheY-like (InterPro:IPR011006), Myb, DNA-binding (InterPro:IPR014778), Homeodomain-like (InterPro:IPR009057), Signal transduction response regulator, receiver domain (InterPro:IPR001789), HTH transcriptional regulator, My…	Encodes an Arabidopsis response regulator (ARR) protein that acts in concert with other type-B ARRs in the cytokinin signaling pathway. Also involved in cytokinin-dependent inhibition of hypocotyl elongation and cytokinin-dependent greening and shooting in tissue culture.	1.399
HORVU7Hr1G112860	RR4-typeB	response regulator 12 (RR12); CONTAINS InterPro DOMAIN/s: Response regulator, plant B-type (InterPro:IPR017053), Myb-like DNA-binding domain, SHAQKYF class (InterPro:IPR006447), CheY-like (InterPro:IPR011006), Myb, DNA-binding (InterPro:IPR014778), Homeodomain-like (InterPro:IPR009057), Signal transduction response regulator, receiver domain (InterPro:IPR001789), HTH transcriptional regulator, My…	Encodes an Arabidopsis response regulator (ARR) protein that acts in concert with other type-B ARRs in the cytokinin signaling pathway. Also involved in cytokinin-dependent inhibition of hypocotyl elongation and cytokinin-dependent greening and shooting in tissue culture.	1.784
HORVU7Hr1G112890	RR8-typeB	response regulator 12 (RR12); CONTAINS InterPro DOMAIN/s: Response regulator, plant B-type (InterPro:IPR017053), Myb-like DNA-binding domain, SHAQKYF class (InterPro:IPR006447), CheY-like (InterPro:IPR011006), Myb, DNA-binding (InterPro:IPR014778), Homeodomain-like (InterPro:IPR009057), Signal transduction response regulator, receiver domain (InterPro:IPR001789), HTH transcriptional regulator, My…	Encodes an Arabidopsis response regulator (ARR) protein that acts in concert with other type-B ARRs in the cytokinin signaling pathway. Also involved in cytokinin-dependent inhibition of hypocotyl elongation and cytokinin-dependent greening and shooting in tissue culture.	1.426
HORVU7Hr1G112950	RR10-typeB	response regulator 12 (RR12); CONTAINS InterPro DOMAIN/s: Response regulator, plant B-type (InterPro:IPR017053), Myb-like DNA-binding domain, SHAQKYF class (InterPro:IPR006447), CheY-like (InterPro:IPR011006), Myb, DNA-binding (InterPro:IPR014778), Homeodomain-like (InterPro:IPR009057), Signal transduction response regulator, receiver domain (InterPro:IPR001789), HTH transcriptional regulator, My…	Encodes an Arabidopsis response regulator (ARR) protein that acts in concert with other type-B ARRs in the cytokinin signaling pathway. Also involved in cytokinin-dependent inhibition of hypocotyl elongation and cytokinin-dependent greening and shooting in tissue culture.	1.728
HORVU7Hr1G114130	RR13-typeB	response regulator 12 (RR12); CONTAINS InterPro DOMAIN/s: Response regulator, plant B-type (InterPro:IPR017053), Myb-like DNA-binding domain, SHAQKYF class (InterPro:IPR006447), CheY-like (InterPro:IPR011006), Myb, DNA-binding (InterPro:IPR014778), Homeodomain-like (InterPro:IPR009057), Signal transduction response regulator, receiver domain (InterPro:IPR001789), HTH transcriptional regulator, My…	Encodes an Arabidopsis response regulator (ARR) protein that acts in concert with other type-B ARRs in the cytokinin signaling pathway. Also involved in cytokinin-dependent inhibition of hypocotyl elongation and cytokinin-dependent greening and shooting in tissue culture.	1.847
HORVU7Hr1G114450	RR14-typeB	response regulator 12 (RR12); CONTAINS InterPro DOMAIN/s: Response regulator, plant B-type (InterPro:IPR017053), Myb-like DNA-binding domain, SHAQKYF class (InterPro:IPR006447), CheY-like (InterPro:IPR011006), Myb, DNA-binding (InterPro:IPR014778), Homeodomain-like (InterPro:IPR009057), Signal transduction response regulator, receiver domain (InterPro:IPR001789), HTH transcriptional regulator, My…	Encodes an Arabidopsis response regulator (ARR) protein that acts in concert with other type-B ARRs in the cytokinin signaling pathway. Also involved in cytokinin-dependent inhibition of hypocotyl elongation and cytokinin-dependent greening and shooting in tissue culture.	1.574
HORVU7Hr1G118290	RR6-typeB	response regulator 10 (RR10); CONTAINS InterPro DOMAIN/s: Response regulator, plant B-type (InterPro:IPR017053), Myb-like DNA-binding domain, SHAQKYF class (InterPro:IPR006447), CheY-like (InterPro:IPR011006), Homeodomain-like (InterPro:IPR009057), Myb, DNA-binding (InterPro:IPR014778), Signal transduction response regulator, receiver domain (InterPro:IPR001789), HTH transcriptional regulator, My…	Encodes an Arabidopsis response regulator (ARR) protein that acts in concert with other type-B ARRs in the cytokinin signaling pathway. Also involved in cytokinin-dependent inhibition of hypocotyl elongation and cytokinin-dependent greening and shooting in tissue culture.	1.709
HORVU7Hr1G011140	RR-typeB	response regulator 11 (ARR11); CONTAINS InterPro DOMAIN/s: Response regulator, plant B-type (InterPro:IPR017053), Myb-like DNA-binding domain, SHAQKYF class (InterPro:IPR006447), CheY-like (InterPro:IPR011006), Myb, DNA-binding (InterPro:IPR014778), Homeodomain-like (InterPro:IPR009057), Signal transduction response regulator, receiver domain (InterPro:IPR001789), Homeodomain-related (InterPro:IP…	Encodes an Arabidopsis response regulator (ARR) protein that acts in concert with other type-B ARRs in the cytokinin signaling pathway.	1.54
HORVU5Hr1G047920	RR-typeB	myb-like HTH transcriptional regulator family protein; CONTAINS InterPro DOMAIN/s: Homeodomain-like (InterPro:IPR009057), Myb, DNA-binding (InterPro:IPR014778), Myb-like DNA-binding domain, SHAQKYF class (InterPro:IPR006447), HTH transcriptional regulator, Myb-type, DNA-binding (InterPro:IPR017930), Homeodomain-related (InterPro:IPR012287); BEST Arabidopsis thaliana protein match is: Homeodomain-…	0	1.21833
HORVU6Hr1G002320	RR-typeB	response regulator 11 (ARR11); CONTAINS InterPro DOMAIN/s: Response regulator, plant B-type (InterPro:IPR017053), Myb-like DNA-binding domain, SHAQKYF class (InterPro:IPR006447), CheY-like (InterPro:IPR011006), Myb, DNA-binding (InterPro:IPR014778), Homeodomain-like (InterPro:IPR009057), Signal transduction response regulator, receiver domain (InterPro:IPR001789), Homeodomain-related (InterPro:IP…	Encodes an Arabidopsis response regulator (ARR) protein that acts in concert with other type-B ARRs in the cytokinin signaling pathway.	-1.44547
HORVU3Hr1G114970	RR-typeB	PHYTOCLOCK 1 (PCL1); CONTAINS InterPro DOMAIN/s: Myb, DNA-binding (InterPro:IPR014778), Homeodomain-like (InterPro:IPR009057), Homeodomain-related (InterPro:IPR012287), Myb-like DNA-binding domain, SHAQKYF class (InterPro:IPR006447), HTH transcriptional regulator, Myb-type, DNA-binding (InterPro:IPR017930); BEST Arabidopsis thaliana protein match is: Homeodomain-like superfamily protein (TAIR:AT5…	Encodes a myb family transcription factor with a single Myb DNA-binding domain (type SHAQKYF) that is unique to plants and is essential for circadian rhythms, specifically for transcriptional regulation within the circadian clock. LUX is required for normal rhythmic expression of multiple clock outputs in both constant light and darkness. It is coregulated with TOC1 and seems to be repressed by C…	1.16913
HORVU3Hr1G034510	RR-typeC	NA	NA	2.065
HORVU3Hr1G034520	RR15-typeC	response regulator 24 (RR24); FUNCTIONS IN: two-component response regulator activity; INVOLVED IN: regulation of transcription, DNA-dependent, two-component signal transduction system (phosphorelay); LOCATED IN: cellular_component unknown; EXPRESSED IN: fruit, male gametophyte, flower, floral bud; CONTAINS InterPro DOMAIN/s: CheY-like (InterPro:IPR011006), Signal transduction response regulator,…	Encodes an atypical subtype of the ARR (Arabidopsis response regulator) protein family . It appears to be expressed in floral buds, mature flowers, and pollen. But, unlike the related ARR22 protein, it does not appear to be expressed at the seed:funiculus junction.	1.574
HORVU3Hr1G034530	RR16-typeC	response regulator 24 (RR24); FUNCTIONS IN: two-component response regulator activity; INVOLVED IN: regulation of transcription, DNA-dependent, two-component signal transduction system (phosphorelay); LOCATED IN: cellular_component unknown; EXPRESSED IN: fruit, male gametophyte, flower, floral bud; CONTAINS InterPro DOMAIN/s: CheY-like (InterPro:IPR011006), Signal transduction response regulator,…	Encodes an atypical subtype of the ARR (Arabidopsis response regulator) protein family . It appears to be expressed in floral buds, mature flowers, and pollen. But, unlike the related ARR22 protein, it does not appear to be expressed at the seed:funiculus junction.	1.423
HORVU4Hr1G001590	HP1	NA	NA	-3.69415
HORVU4Hr1G001650	HP2	histidine-containing phosphotransmitter 1 (AHP1); CONTAINS InterPro DOMAIN/s: Signal transduction histidine kinase, phosphotransfer (Hpt) domain (InterPro:IPR008207); BEST Arabidopsis thaliana protein match is: histidine-containing phosphotransfer factor 5 (TAIR:AT1G03430.1); Has 358 Blast hits to 357 proteins in 69 species: Archae - 2; Bacteria - 42; Metazoa - 0; Fungi - 41; Plants - 268; Viruse…	Encodes AHP1, one of the six Arabidopsis thaliana histidine phosphotransfer proteins (AHPs). AHPs function as redundant positive regulators of cytokinin signaling. Members of the AHP gene family include: AT3G21510 (AHP1), AT3G29350 (AHP2), AT5G39340 (AHP3), AT3G16360 (AHP4), AT1G03430 (AHP5) and AT1G80100 (AHP6).	-1.12026
HORVU4Hr1G001660	HP	histidine-containing phosphotransmitter 1 (AHP1); CONTAINS InterPro DOMAIN/s: Signal transduction histidine kinase, phosphotransfer (Hpt) domain (InterPro:IPR008207); BEST Arabidopsis thaliana protein match is: histidine-containing phosphotransfer factor 5 (TAIR:AT1G03430.1); Has 358 Blast hits to 357 proteins in 69 species: Archae - 2; Bacteria - 42; Metazoa - 0; Fungi - 41; Plants - 268; Viruse…	Encodes AHP1, one of the six Arabidopsis thaliana histidine phosphotransfer proteins (AHPs). AHPs function as redundant positive regulators of cytokinin signaling. Members of the AHP gene family include: AT3G21510 (AHP1), AT3G29350 (AHP2), AT5G39340 (AHP3), AT3G16360 (AHP4), AT1G03430 (AHP5) and AT1G80100 (AHP6).	-1.56892
HORVU4Hr1G001670	HP	histidine-containing phosphotransfer factor 5 (AHP5); CONTAINS InterPro DOMAIN/s: Signal transduction histidine kinase, phosphotransfer (Hpt) domain (InterPro:IPR008207); BEST Arabidopsis thaliana protein match is: histidine-containing phosphotransmitter 2 (TAIR:AT3G29350.1); Has 311 Blast hits to 310 proteins in 49 species: Archae - 2; Bacteria - 33; Metazoa - 0; Fungi - 8; Plants - 266; Viruses…	Encodes AHP5, one of the six Arabidopsis thaliana histidine phosphotransfer proteins (AHPs). AHPs function as redundant positive regulators of cytokinin signaling. Members of the AHP gene family include: AT3G21510 (AHP1), AT3G29350 (AHP2), AT5G39340 (AHP3), AT3G16360 (AHP4), AT1G03430 (AHP5) and AT1G80100 (AHP6).	-1.75067
HORVU4Hr1G001680	HP	histidine-containing phosphotransfer factor 5 (AHP5); CONTAINS InterPro DOMAIN/s: Signal transduction histidine kinase, phosphotransfer (Hpt) domain (InterPro:IPR008207); BEST Arabidopsis thaliana protein match is: histidine-containing phosphotransmitter 2 (TAIR:AT3G29350.1); Has 311 Blast hits to 310 proteins in 49 species: Archae - 2; Bacteria - 33; Metazoa - 0; Fungi - 8; Plants - 266; Viruses…	Encodes AHP5, one of the six Arabidopsis thaliana histidine phosphotransfer proteins (AHPs). AHPs function as redundant positive regulators of cytokinin signaling. Members of the AHP gene family include: AT3G21510 (AHP1), AT3G29350 (AHP2), AT5G39340 (AHP3), AT3G16360 (AHP4), AT1G03430 (AHP5) and AT1G80100 (AHP6).	-3.63392
HORVU4Hr1G001770	HP	NA	NA	-3.18749
HORVU4Hr1G074350	PHP	histidine-containing phosphotransfer factor 5 (AHP5); CONTAINS InterPro DOMAIN/s: Signal transduction histidine kinase, phosphotransfer (Hpt) domain (InterPro:IPR008207); BEST Arabidopsis thaliana protein match is: histidine-containing phosphotransmitter 2 (TAIR:AT3G29350.1); Has 311 Blast hits to 310 proteins in 49 species: Archae - 2; Bacteria - 33; Metazoa - 0; Fungi - 8; Plants - 266; Viruses…	Encodes AHP5, one of the six Arabidopsis thaliana histidine phosphotransfer proteins (AHPs). AHPs function as redundant positive regulators of cytokinin signaling. Members of the AHP gene family include: AT3G21510 (AHP1), AT3G29350 (AHP2), AT5G39340 (AHP3), AT3G16360 (AHP4), AT1G03430 (AHP5) and AT1G80100 (AHP6).	-2.12914
HORVU7Hr1G026260	TPD1L_d	NA	NA	3.56301
HORVU7Hr1G026350	TPD1L_e	NA	NA	3.50021
HORVU0Hr1G019570	TPD1L_c	NA	NA	3.42574
HORVU7Hr1G026340	TPD1L_b	NA	NA	3.19342
HORVU3Hr1G011900	TPD1L_a	Beta-1,3-N-Acetylglucosaminyltransferase family protein; FUNCTIONS IN: galactosyltransferase activity; INVOLVED IN: protein amino acid glycosylation; LOCATED IN: endomembrane system, membrane; CONTAINS InterPro DOMAIN/s: Glycosyl transferase, family 31 (InterPro:IPR002659); BEST Arabidopsis thaliana protein match is: Beta-1,3-N-Acetylglucosaminyltransferase family protein (TAIR:AT4G32105.1); Has …	0	2.91623
HORVU1Hr1G068300	SERK1	NA	NA	3.90252
HORVU0Hr1G025520	SERK1	Leucine-rich repeat (LRR) family protein; INVOLVED IN: signal transduction; LOCATED IN: endomembrane system; EXPRESSED IN: 22 plant structures; EXPRESSED DURING: 13 growth stages; CONTAINS InterPro DOMAIN/s: Leucine-rich repeat-containing N-terminal domain, type 2 (InterPro:IPR013210), Leucine-rich repeat (InterPro:IPR001611); BEST Arabidopsis thaliana protein match is: Leucine-rich repeat (LRR) …	0	3.82003
HORVU5Hr1G098840	CLV1/BAM2	BARELY ANY MERISTEM 1 (BAM1); FUNCTIONS IN: protein serine/threonine kinase activity, kinase activity, ATP binding; INVOLVED IN: in 9 processes; LOCATED IN: plasma membrane; EXPRESSED IN: 32 plant structures; EXPRESSED DURING: 15 growth stages; CONTAINS InterPro DOMAIN/s: Protein kinase, catalytic domain (InterPro:IPR000719), Leucine-rich repeat-containing N-terminal domain, type 2 (InterPro:IPR0…	Encodes a CLAVATA1-related receptor kinase-like protein required for both shoot and flower meristem function. Very similar to BAM2,with more than 85% a.a. identity. It has a broad expression pattern and is involved in vascular strand development in the leaf, control of leaf shape, size and symmetry, male gametophyte development and ovule specification and function. Anthers of double mutants (bam1…	-3.45127
HORVU4Hr1G065620	CLV1/BAM2	BARELY ANY MERISTEM 1 (BAM1); FUNCTIONS IN: protein serine/threonine kinase activity, kinase activity, ATP binding; INVOLVED IN: in 9 processes; LOCATED IN: plasma membrane; EXPRESSED IN: 32 plant structures; EXPRESSED DURING: 15 growth stages; CONTAINS InterPro DOMAIN/s: Protein kinase, catalytic domain (InterPro:IPR000719), Leucine-rich repeat-containing N-terminal domain, type 2 (InterPro:IPR0…	Encodes a CLAVATA1-related receptor kinase-like protein required for both shoot and flower meristem function. Very similar to BAM2,with more than 85% a.a. identity. It has a broad expression pattern and is involved in vascular strand development in the leaf, control of leaf shape, size and symmetry, male gametophyte development and ovule specification and function. Anthers of double mutants (bam1…	-1.15452
HORVU6Hr1G024630	CLV2	receptor like protein 2 (RLP2); CONTAINS InterPro DOMAIN/s: Leucine-rich repeat-containing N-terminal domain, type 2 (InterPro:IPR013210), Leucine-rich repeat (InterPro:IPR001611); BEST Arabidopsis thaliana protein match is: Leucine-rich receptor-like protein kinase family protein (TAIR:AT1G72300.1); Has 90767 Blast hits to 27052 proteins in 1087 species: Archae - 40; Bacteria - 7835; Metazoa - 1…	Encodes a CLAVATA2 (CLV2)-related gene. Complements the clv2 mutant when expressed under the control of the CLV2 promoter.	1.0983
HORVU6Hr1G077840	EPFL1	unknown protein; FUNCTIONS IN: molecular_function unknown; INVOLVED IN: biological_process unknown; LOCATED IN: endomembrane system; EXPRESSED IN: 17 plant structures; EXPRESSED DURING: 10 growth stages; BEST Arabidopsis thaliana protein match is: unknown protein (TAIR:AT3G13898.1); Has 1807 Blast hits to 1807 proteins in 277 species: Archae - 0; Bacteria - 0; Metazoa - 736; Fungi - 347; Plants -…	0	-2.45458
HORVU4Hr1G009630	EPFL2	unknown protein; FUNCTIONS IN: molecular_function unknown; INVOLVED IN: biological_process unknown; LOCATED IN: endomembrane system; BEST Arabidopsis thaliana protein match is: unknown protein (TAIR:AT5G10310.1); Has 149 Blast hits to 149 proteins in 15 species: Archae - 0; Bacteria - 0; Metazoa - 0; Fungi - 0; Plants - 149; Viruses - 0; Other Eukaryotes - 0 (source: NCBI BLink).	0	-3.38434
HORVU7Hr1G110200	STRUBBELIG/RLK	STRUBBELIG-receptor family 3 (SRF3); FUNCTIONS IN: protein serine/threonine kinase activity, kinase activity, ATP binding; INVOLVED IN: transmembrane receptor protein tyrosine kinase signaling pathway, protein amino acid phosphorylation; LOCATED IN: plasma membrane; EXPRESSED IN: 23 plant structures; EXPRESSED DURING: 13 growth stages; CONTAINS InterPro DOMAIN/s: Protein kinase, catalytic domain …	0	-1.6245
HORVU7Hr1G012920	ERECTA/RLK	ERECTA-like 1 (ERL1); FUNCTIONS IN: kinase activity; INVOLVED IN: stomatal complex morphogenesis, embryo sac development, ovule development; LOCATED IN: endomembrane system; EXPRESSED IN: 24 plant structures; EXPRESSED DURING: 13 growth stages; CONTAINS InterPro DOMAIN/s: Protein kinase, ATP binding site (InterPro:IPR017441), Protein kinase, catalytic domain (InterPro:IPR000719), Leucine-rich rep…	Encodes a receptor-like kinase that, together with ER and ERL2 governs the initial decision of protodermal cells to either divide proliferatively to produce pavement cells or divide asymmetrically to generate stomatal complexes. It is important for maintaining stomatal stem cell activity and preventing terminal differentiation of the meristemoid into the guard mother cell. Along with erl2 functio…	-2.08014
HORVU7Hr1G034430	ERECTA1/RLK	ERECTA (ER); CONTAINS InterPro DOMAIN/s: Protein kinase, ATP binding site (InterPro:IPR017441), Protein kinase, catalytic domain (InterPro:IPR000719), Leucine-rich repeat-containing N-terminal domain, type 2 (InterPro:IPR013210), Leucine-rich repeat (InterPro:IPR001611), Serine/threonine-protein kinase-like domain (InterPro:IPR017442), Protein kinase-like domain (InterPro:IPR011009), Serine/threo…	Homologous to receptor protein kinases. Involved in specification of organs originating from the shoot apical meristem. Contains a cytoplasmic protein kinase catalytic domain, a transmembrane region, and an extracellular leucine-rich repeat. ER has been identified as a quantitative trait locus for transpiration efficiency by influencing epidermal and mesophyll development, stomatal density and po…	-1.56741
HORVU6Hr1G081290	ERECTA2/RLK	ERECTA (ER); CONTAINS InterPro DOMAIN/s: Protein kinase, ATP binding site (InterPro:IPR017441), Protein kinase, catalytic domain (InterPro:IPR000719), Leucine-rich repeat-containing N-terminal domain, type 2 (InterPro:IPR013210), Leucine-rich repeat (InterPro:IPR001611), Serine/threonine-protein kinase-like domain (InterPro:IPR017442), Protein kinase-like domain (InterPro:IPR011009), Serine/threo…	Homologous to receptor protein kinases. Involved in specification of organs originating from the shoot apical meristem. Contains a cytoplasmic protein kinase catalytic domain, a transmembrane region, and an extracellular leucine-rich repeat. ER has been identified as a quantitative trait locus for transpiration efficiency by influencing epidermal and mesophyll development, stomatal density and po…	-1.62854

## Sheet: Hormones
GeneID	Annotation	Arab v4	v5	ETCvsSync (log2-FC)
HORVU1Hr1G091030	PIN1	Auxin efflux carrier family protein	A regulator of auxin efflux and involved in differential growth. PIN3 is expressed in gravity-sensing tissues, with PIN3 protein accumulating predominantly at the lateral cell surface. PIN3 localizes to the plasma membrane and to vesicles. In roots, PIN3 is expressed without pronounced polarity in tiers two and three of the columella cells, at the basal side of vascular cells, and to the lateral …	2.74693
HORVU1Hr1G072970	PIN3	Auxin efflux carrier family protein	A regulator of auxin efflux and involved in differential growth. PIN3 is expressed in gravity-sensing tissues, with PIN3 protein accumulating predominantly at the lateral cell surface. PIN3 localizes to the plasma membrane and to vesicles. In roots, PIN3 is expressed without pronounced polarity in tiers two and three of the columella cells, at the basal side of vascular cells, and to the lateral …	4.3164
HORVU4Hr1G026680	PIN1	Auxin efflux carrier family protein	Encodes an auxin efflux carrier involved in shoot and root development. It is involved in the maintenance of embryonic auxin gradients. Loss of function severely affects organ initiation, pin1 mutants are characterised by an inflorescence meristem that does not initiate any flowers, resulting in the formation of a naked inflorescence stem. PIN1 is involved in the determination of leaf shape by ac…	-2.56584
HORVU7Hr1G110470	PIN2	Auxin efflux carrier family protein	Encodes an auxin efflux carrier that is similar to bacterial membrane transporters. Root-specific role in the transport of auxin. Acts downstream of CTR1 and ethylene biosynthesis, in the same pathway as EIN2 and AUX1, and independent from EIN3 and EIN5/AIN1 pathway. In the root, the protein localizes apically in epidermal and lateral root cap cells and predominantly basally in cortical cells. Fu…	-3.32218
HORVU7Hr1G045710	IBA response 5	indole-3-butyric acid response 5	Encodes a protein phosphatase that interacts with MPK12, but not with other MAP kinases. It can dephosphorylate a dually phosphorylated MPK12 in vitro and can inactivate MPK12 in vivo. ibr5 mutants have reduced sensitivity to auxin and abscisic acid. IBR5 promotes auxin responses, including auxin-inducible transcription, differently than the TIR1 auxin receptor and without destabilizing Aux/IAA r…	1.118
HORVU1Hr1G010670	GH3	GDSL-like Lipase/Acylhydrolase superfamily protein	GDSL-motif esterase/acyltransferase/lipase. Enzyme group with broad substrate specificity that may catalyze acyltransfer or hydrolase reactions with lipid and non-lipid substrates.	1.4546
HORVU1Hr1G092890	GH3.9	Auxin-responsive GH3 family protein	Encodes a jasmonate-amido synthetase that is a member of the GH3 family of proteins. JAR1 catalyzes the formation of a biologically active jasmonyl-isoleucine (JA-Ile) conjugate. JA-Ile promotes the interaction between JAZ1 and COI1 in the jasmonate signaling pathway. JAR1 localizes to the cytoplasm and is also a phytochrome A signaling component. JAR1 is an auxin-induced gene. Loss of function m…	2.18107
HORVU4Hr1G064780	FASCICLIN-like	myb domain protein 77	Encodes a member of the R2R3 transcription factor gene family. Expressed in response to potassium deprivation and auxin. Involved in lateral root development. Interacts with ARF7 and regulates the expression of some auxin responsive genes.	1.84214
HORVU7Hr1G052770	GH3	auxin-responsive family protein	isolated from differential screening of a cDNA library from auxin-treated root culture. sequence does not show homology to any known proteins and is predicted to be extracellular.	2.93657
HORVU5Hr1G089970	SAG12	senescence-associated gene 12	Senescence-associated gene 12 (SAG12) encoding a cysteine protease influenced by cytokinin, auxin, and sugars.Localized to special vacuole found during senescence called senescence associated vacuoles which are different from central vacuole in the tonoplast composition and pH.	2.8625
HORVU7Hr1G091350	SAUR-like	SAUR-like auxin-responsive protein family	0	2.01721
HORVU6Hr1G060850	SAUR-like	SAUR-like auxin-responsive protein family	0	2.07618
HORVU6Hr1G058060	SAUR-like	SAUR-like auxin-responsive protein family	0	1.60783
HORVU3Hr1G095580	SAUR-like	SAUR-like auxin-responsive protein family	0	3.7144
HORVU0Hr1G016130	SAUR-like	NA	NA	3.01809
HORVU2Hr1G105200	SAUR-like	Plant invertase/pectin methylesterase inhibitor superfamily protein	0	1.61121
HORVU6Hr1G032770	AIR3/Subtilisin-like protease	Subtilisin-like serine endopeptidase family protein	isolated from differential screening of a cDNA library from auxin-treated root culture. encodes a protein similar to subtilisin-like serine protease which is believed to be active outside the plant cell.	3.45581
HORVU7Hr1G026750	AIR3/subtilisin prot	Subtilisin-like serine endopeptidase family protein	isolated from differential screening of a cDNA library from auxin-treated root culture. encodes a protein similar to subtilisin-like serine protease which is believed to be active outside the plant cell.	3.36861
HORVU4Hr1G004030	AGO1	Stabilizer of iron transporter SufD / Polynucleotidyl transferase	Encodes an RNA Slicer that selectively recruits microRNAs and siRNAs. There is currently no evidence that AGO1 Slicer is in a high molecular weight RNA-induced silencing complex (RISC). Mutants are defective in post-transcriptional gene silencing and have pleiotropic developmental and morphological defects. Through its action on the regulation of ARF17 expression, the protein regulates genes invo…	1.45247
HORVU1Hr1G095300	AGO4	Argonaute family protein	AGO4 is a member of a class of PAZ/PIWI domain containing proteins involved in siRNA mediated gene silencing.Loss of function mutations have reduced site specific CpNpG and CpHpH methylation and increased susceptibility to bacterial pathogens.	1.0696
HORVU7Hr1G026260	TPD1_d	NA	NA	3.56301
HORVU7Hr1G026350	TPD1_e	NA	NA	3.50021
HORVU0Hr1G019570	TPD1_c	NA	NA	3.42574
HORVU7Hr1G026340	TPD1_b	NA	NA	3.19342
HORVU3Hr1G011900	TPD1_a	Beta-1,3-N-Acetylglucosaminyltransferase family protein	0	2.91623
HORVU7Hr1G120600	AGO/Argonaute	Stabilizer of iron transporter SufD / Polynucleotidyl transferase	Encodes an RNA Slicer that selectively recruits microRNAs and siRNAs. There is currently no evidence that AGO1 Slicer is in a high molecular weight RNA-induced silencing complex (RISC). Mutants are defective in post-transcriptional gene silencing and have pleiotropic developmental and morphological defects. Through its action on the regulation of ARF17 expression, the protein regulates genes invo…	-1.98109
HORVU5Hr1G032660	BTB/POZ domain-containing protein	Phototropic-responsive NPH3 family protein	A member of the NPY family genes (NPY1/AT4G31820, NPY2/AT2G14820, NPY3/AT5G67440, NPY4/AT2G23050, NPY5/AT4G37590). Encodes a protein with similarity to NHP3. Contains BTB/POZ domain. Promoter region has canonical auxin response element binding site and Wus binding site. Co-localizes to the late endosome with PID. Regulates cotyledon development through control of PIN1 polarity in concert with PID…	1.10599
HORVU2Hr1G105780	YUCC8	YUCCA 8 (YUC8); FUNCTIONS IN: NADP or NADPH binding, oxidoreductase activity, monooxygenase activity, FAD binding, flavin-containing monooxygenase activity; INVOLVED IN: brassinosteroid mediated signaling pathway, auxin biosynthetic process; EXPRESSED IN: 11 plant structures; EXPRESSED DURING: 4 anthesis; CONTAINS InterPro DOMAIN/s: Pyridine nucleotide-disulphide oxidoreductase, class-II (InterPr…	Auxin biosynthetic gene regulated by RVE1. Overexpression leads to suppression of bri1 phenotype.	-2.39612
HORVU4Hr1G078120	AFB5/auxin F-box protein 5	auxin F-box protein 5	0	-2.95792
HORVU1Hr1G041770	ARF 22	auxin response factor 16	Involved in root cap cell differentiation. Gene expression is regulated by mir160.Located in the nucleus.	-2.15807
HORVU1Hr1G087460	ARF 15	Transcriptional factor B3 family protein / auxin-responsive factor AUX/IAA-related	ettin (ett) mutations have pleiotropic effects on Arabidopsis flower development, causing increases in perianth organ number, decreases in stamen number and anther formation, and apical-basal patterning defects in the gynoecium. The ETTIN gene encodes a protein with homology to DNA binding proteins which bind to auxin response elements. ETT transcript is expressed throughout stage 1 floral merist…	-2.78384
HORVU3Hr1G072340	ARF 3	Transcriptional factor B3 family protein / auxin-responsive factor AUX/IAA-related	ettin (ett) mutations have pleiotropic effects on Arabidopsis flower development, causing increases in perianth organ number, decreases in stamen number and anther formation, and apical-basal patterning defects in the gynoecium. The ETTIN gene encodes a protein with homology to DNA binding proteins which bind to auxin response elements. ETT transcript is expressed throughout stage 1 floral merist…	-2.20737
HORVU4Hr1G029700	ARF 6	auxin response factor 8	Encodes a member of the auxin response factor family. Mediates auxin response via expression of auxin regulated genes. Acts redundantly with ARF6 to control stamen elongation and flower maturation. Expression of ARF8 is controlled by miR167.	1.60196
HORVU5Hr1G009650	ARF 6	auxin response factor 6	Encodes a member of the auxin response factor family. Mediates auxin response via expression of auxin regulated genes. Acts redundantly with ARF8 to control stamen elongation and flower maturation. Expression of ARF6 is controlled by miR167.	-1.41603
HORVU6Hr1G058890	ARF 16	auxin response factor 16	Involved in root cap cell differentiation. Gene expression is regulated by mir160.Located in the nucleus.	-2.0939
HORVU7Hr1G051930	ARF 21	auxin response factor 19	Encodes an auxin response factor that contains the conserved VP1-B3 DNA-binding domain at its N-terminus and the Aux/IAA-like domains III and IV present in most ARFs at its C-terminus. The protein interacts with IAA1 (yeast two hybrid) and other auxin response elements such as ER7 and ER9 (yeast one hybrid). ARF19 protein can complement many aspects of the arf7 mutant phenotype and , together wit…	-1.46721
HORVU7Hr1G101270	ARF 16	auxin response factor 16	Involved in root cap cell differentiation. Gene expression is regulated by mir160.Located in the nucleus.	-1.76085
HORVU5Hr1G014290	SHy2/IAA31	AUX/IAA transcriptional regulator family protein	SHY2/IAA3 regulates multiple auxin responses in roots. It is induced rapidly by IAA, and has been shown to be phosphorylated by oat phytochrome A in vitro.	-2.48765
HORVU3Hr1G019750	IAA2	indole-3-acetic acid inducible 18	0	-2.34435
HORVU1Hr1G086070	IAA19	indoleacetic acid-induced protein 8	Encodes a transcriptional repressor of the auxin response that is auxin inducible and is involved in lateral root formation.	-1.84212
HORVU3Hr1G031460	IAA17	phytochrome-associated protein 2	phytochrome-associated protein 2 (PAP2)	-1.84209
HORVU1Hr1G025670	IAA15	indoleacetic acid-induced protein 8	Encodes a transcriptional repressor of the auxin response that is auxin inducible and is involved in lateral root formation.	-1.59689
HORVU5Hr1G093580	IAA30	indoleacetic acid-induced protein 16	early auxin-induced (IAA16)	-1.43578
HORVU5Hr1G072470	IAA30	Metallo-hydrolase/oxidoreductase superfamily protein	Encodes a protein with RNAse Z activity suggesting a role in tRNA processing. Protein contains a signal sequence for import into the chloroplast.	-1.19962
HORVU5Hr1G094230	IAA 14	indole-3-acetic acid inducible 14	IAA14 is a member of the Aux/IAA protein family. Involved in lateral root development. Gain of function mutation decreases auxin-inducible gene expression. Protein is localized to the nucleus. Expressed in stele and root tip epidermis. Functions as a negative regulator of ARF7/19.	-1.89887
HORVU1Hr1G076690	Ettin	Transcriptional factor B3 family protein / auxin-responsive factor AUX/IAA-related	ettin (ett) mutations have pleiotropic effects on Arabidopsis flower development, causing increases in perianth organ number, decreases in stamen number and anther formation, and apical-basal patterning defects in the gynoecium. The ETTIN gene encodes a protein with homology to DNA binding proteins which bind to auxin response elements. ETT transcript is expressed throughout stage 1 floral merist…	-1.9194
HORVU4Hr1G055220	Abscisic acid receptor PYR1	Polyketide cyclase/dehydrase and lipid transport superfamily protein	Encodes a member of the PYR (pyrabactin resistance )/PYL(PYR1-like)/RCAR (regulatory components of ABA receptor) family proteins with 14 members. PYR/PYL/RCAR family proteins function as abscisic acid sensors. Mediate ABA-dependent regulation of protein phosphatase 2Cs ABI1 and ABI2.	2.89695
HORVU3Hr1G092690	VP1/ABI3	AP2/B3-like transcriptional factor family protein	Homologous to the maize transcription factor Viviparous-1. Full length ABI3 protein binds to the highly conserved RY motif [DNA motif CATGCA(TG)], present in many seed-specific promoters, and the B3 domains of this transcription factor is necessary for the specific interaction with the RY element. Transcriptional activity of ABI3 requires the B3 DNA-binding domain and an activation domain. In add…	2.13717
HORVU1Hr1G082670	AP2/B3 transcription factor	related to ABI3/VP1 2	Rav2 is part of a complex that has been named `regulator of the (H+)-ATPase of the vacuolar and endosomal membranes' (RAVE)	1.11306
HORVU7Hr1G089960	phospholipase D P2	phospholipase D alpha 1	Encodes phospholipase D alpha 1 (PLD alpha 1). Positive regulator of abscisic acid (ABA) mediated stomatal movements. PLD alpha 1 plays an important role in seed deterioration and aging in Arabidopsis.	2.00894
HORVU4Hr1G090650	POL-like/PP2C family	pol-like 5	Encodes a protein phosphatase 2C like gene, similar to POL. Involved in leaf development. Knockout mutants have abnormally shaped leaves.	2.40715
HORVU7Hr1G008470	PP2C family	Protein phosphatase 2C family protein	Involved in abscisic acid (ABA) signal transduction. Negative regulator of ABA promotion of stomatal closure.	1.89065
HORVU7Hr1G008470	PP2C family	Protein phosphatase 2C family protein	Involved in abscisic acid (ABA) signal transduction. Negative regulator of ABA promotion of stomatal closure.	1.89065
HORVU7Hr1G008560	PP2C family	highly ABA-induced PP2C gene 2	Encodes a member of the group A protein phosphatase 2C (PP2C) family that is responsible for negatively regulating seed dormancy.	1.72332
HORVU7Hr1G008370	PP2C family	highly ABA-induced PP2C gene 3	0	1.66291
HORVU3Hr1G085930	PP2C family	highly ABA-induced PP2C gene 2	Encodes a member of the group A protein phosphatase 2C (PP2C) family that is responsible for negatively regulating seed dormancy.	-1.02819
HORVU1Hr1G052160	PP2C family	Protein phosphatase 2C family protein	Encodes a putative protein phosphatase 2C that positively regulates salt tolerance in abscisic acid-dependent manner.	-1.11173
HORVU3Hr1G067380	PP2C	HYPERSENSITIVE TO ABA1	mutant has ABA hypersensitive inhibition of seed germination; Protein Phosphatase 2C; regulates the activation of the Snf1-related kinase OST1 by abscisic acid.	-1.14608
HORVU6Hr1G087380	ASPG1	Eukaryotic aspartyl protease family protein	Encodes ASPG1 (ASPARTIC PROTEASE IN GUARD CELL 1). Functions in drought avoidance through abscisic acid (ABA) signalling in guard cells.	4.01554
HORVU5Hr1G080380	DREB	dehydration response element B1A	encodes a member of the DREB subfamily A-1 of ERF/AP2 transcription factor family (CBF3). The protein contains one AP2 domain. There are six members in this subfamily, including CBF1, CBF2, and CBF3. This gene is involved in response to low temperature and abscisic acid.	3.83784
HORVU4Hr1G018800	ABC transporter B 4	ATP-binding casette family G25	Encodes a plasma membrane localized ABC transporter involved in abscisic acid transport and responses.	1.0998
HORVU7Hr1G008720	G protein alpha 1	G protein alpha subunit 1	Encodes an alpha subunit of a heterotrimeric GTP-binding protein. The active GTP-bound form of GPA1 binds to the GTG1 and GTG2 abscisic acid (ABA) receptors and appears to affect their GTPase and GTP-binding activity, and hence, ABA binding abilities. GPA1 is a positive regulator in ABA-mediated inhibition of stomatal opening. Plants with recessive mutant alleles have complex phenotypes including…	-1.72695
HORVU6Hr1G091700	ETR1	Signal transduction histidine kinase, hybrid-type, ethylene sensor	Ethylene receptor, subfamily 2. Has serine kinase activity.	1.58162
HORVU2Hr1G000060	ETR2	Signal transduction histidine kinase, hybrid-type, ethylene sensor	Ethylene receptor, subfamily 2. Has serine kinase activity.	1.97854
HORVU6Hr1G080180	ETR4	Signal transduction histidine kinase, hybrid-type, ethylene sensor	Ethylene receptor, subfamily 2. Has serine kinase activity.	1.83492
HORVU4Hr1G033650	SAM	S-adenosyl-L-methionine-dependent methyltransferases superfamily protein	S-adenosyl-L-methionine-dependent methyltransferases superfamily protein	4.34133
HORVU5Hr1G067490	ACC oxid	ethylene-forming enzyme	Encodes 1-aminocyclopropane-1-carboxylate oxidase	1.77033
HORVU5Hr1G080380	ERF	dehydration response element B1A	encodes a member of the DREB subfamily A-1 of ERF/AP2 transcription factor family (CBF3). The protein contains one AP2 domain. There are six members in this subfamily, including CBF1, CBF2, and CBF3. This gene is involved in response to low temperature and abscisic acid.	3.83784
HORVU4Hr1G077280	ERF	NA	NA	3.4387
HORVU5Hr1G080230	ERF	dehydration response element B1A	encodes a member of the DREB subfamily A-1 of ERF/AP2 transcription factor family (CBF3). The protein contains one AP2 domain. There are six members in this subfamily, including CBF1, CBF2, and CBF3. This gene is involved in response to low temperature and abscisic acid.	3.05701
HORVU5Hr1G080790	ERF	Integrase-type DNA-binding superfamily protein	encodes a member of the ERF (ethylene response factor) subfamily B-2 of ERF/AP2 transcription factor family. The protein contains one AP2 domain. There are 5 members in this subfamily including RAP2.2 AND RAP2.12.	2.98768
HORVU2Hr1G018830	ERF	ethylene-responsive element binding protein	Encodes a member of the ERF (ethylene response factor) subfamily B-2 of the plant specific ERF/AP2 transcription factor family (RAP2.3). The protein contains one AP2 domain. There are 5 members in this subfamily including RAP2.2 AND RAP2.12.It is localized to the nucleus and acts as a transcriptional activator through the GCC-box. It has been identified as a suppressor of Bax-induced cell death b…	2.9359
HORVU6Hr1G078510	ERF	NA	NA	2.9015
HORVU7Hr1G035440	ERF	Integrase-type DNA-binding superfamily protein	encodes a member of the DREB subfamily A-5 of ERF/AP2 transcription factor family. The protein contains one AP2 domain. There are 15 members in this subfamily including RAP2.1, RAP2.9 and RAP2.10. Overexpression in cultured cells results in an increase in pectin deposition.	2.64214
HORVU4Hr1G077310	ERF	related to AP2 12	Encodes a member of the ERF (ethylene response factor) subfamily B-2 of ERF/AP2 transcription factor family (RAP2.12). The protein contains one AP2 domain. There are 5 members in this subfamily including RAP2.2 AND RAP2.12. Involved in oxygen sensing.	2.57435
HORVU2Hr1G036520	ERF	NA	NA	2.37158
HORVU2Hr1G099890	ERF	NA	NA	2.20596
HORVU6Hr1G064370	ERF	ethylene-responsive element binding protein	Encodes a member of the ERF (ethylene response factor) subfamily B-2 of the plant specific ERF/AP2 transcription factor family (RAP2.3). The protein contains one AP2 domain. There are 5 members in this subfamily including RAP2.2 AND RAP2.12.It is localized to the nucleus and acts as a transcriptional activator through the GCC-box. It has been identified as a suppressor of Bax-induced cell death b…	1.85691
HORVU6Hr1G038120	ERF	Integrase-type DNA-binding superfamily protein	Encodes a member of the ERF (ethylene response factor) subfamily B-6 of ERF/AP2 transcription factor family. The protein contains one AP2 domain. There are 12 members in this subfamily including RAP2.11. This gene is involved in wax biosynthesis. Over-expression of the gene results in glossy leaf phenotype and increased drought tolerance. Two closely related genes, AT5G25390 and AT5G11190 have si…	1.70635
HORVU6Hr1G083520	ERF	Integrase-type DNA-binding superfamily protein	encodes a member of the ERF (ethylene response factor) subfamily B-2 of ERF/AP2 transcription factor family. The protein contains one AP2 domain. There are 5 members in this subfamily including RAP2.2 AND RAP2.12.	1.70135
HORVU7Hr1G037180	ERF	Integrase-type DNA-binding superfamily protein	encodes a member of the DREB subfamily A-6 of ERF/AP2 transcription factor family. The protein contains one AP2 domain. There are 8 members in this subfamily including RAP2.4.	1.54355
HORVU6Hr1G082840	ERF	ethylene-responsive element binding protein	Encodes a member of the ERF (ethylene response factor) subfamily B-2 of the plant specific ERF/AP2 transcription factor family (RAP2.3). The protein contains one AP2 domain. There are 5 members in this subfamily including RAP2.2 AND RAP2.12.It is localized to the nucleus and acts as a transcriptional activator through the GCC-box. It has been identified as a suppressor of Bax-induced cell death b…	1.43667
HORVU6Hr1G083530	ERF	related to AP2 12	Encodes a member of the ERF (ethylene response factor) subfamily B-2 of ERF/AP2 transcription factor family (RAP2.12). The protein contains one AP2 domain. There are 5 members in this subfamily including RAP2.2 AND RAP2.12. Involved in oxygen sensing.	1.32419
HORVU6Hr1G082770	ERF	related to AP2 2	encodes a member of the ERF (ethylene response factor) subfamily B-2 of ERF/AP2 transcription factor family (RAP2.2). The protein contains one AP2 domain. There are 5 members in this subfamily including RAP2.2 AND RAP2.12.	1.12947
HORVU7Hr1G055290	ERF	O-fucosyltransferase family protein	0	1.07488
HORVU1Hr1G060490	ERF	Integrase-type DNA-binding superfamily protein	Encodes a member of the DREB subfamily A-2 of ERF/AP2 transcription factor family. The protein contains one AP2 domain. There are eight members in this subfamily including DREB2A AND DREB2B that are involved in response to drought.	1.04566
HORVU4Hr1G051680	EIL1	ETHYLENE-INSENSITIVE3-like 1	ethylene-insensitive3-like1 (EIL1)	-1.75822
HORVU2Hr1G113880	ERF	Integrase-type DNA-binding superfamily protein	Encodes a floral homeotic gene, a member of the AP2/EREBP (ethylene responsive element binding protein) class of transcription factors and is involved in the specification of floral organ identity, establishment of floral meristem identity, suppression of floral meristem indeterminancy, and development of the ovule and seed coat. AP2 also has a role in controlling seed mass. Dominant negative all…	-1.26347
HORVU3Hr1G030310	AP2/EREBP	cytokinin response factor 4	encodes a member of the ERF (ethylene response factor) subfamily B-5 of ERF/AP2 transcription factor family. The protein contains one AP2 domain. There are 7 members in this subfamily.	-1.32647
HORVU1Hr1G090250	ERF	Integrase-type DNA-binding superfamily protein	The gene encodes a putative transcription factor belongings to the abiotic stress-associated DREB A-6 clade.	-1.6211
HORVU5Hr1G112440	ERF	Integrase-type DNA-binding superfamily protein	Encodes a floral homeotic gene, a member of the AP2/EREBP (ethylene responsive element binding protein) class of transcription factors and is involved in the specification of floral organ identity, establishment of floral meristem identity, suppression of floral meristem indeterminancy, and development of the ovule and seed coat. AP2 also has a role in controlling seed mass. Dominant negative all…	-1.74929
HORVU1Hr1G056090	ERF	Integrase-type DNA-binding superfamily protein	encodes a member of the DREB subfamily A-4 of ERF/AP2 transcription factor family. The protein contains one AP2 domain. There are 17 members in this subfamily including TINY.	-1.75998
HORVU2Hr1G037540	ERF	related to AP2 11	encodes a member of the ERF (ethylene response factor) subfamily B-6 of ERF/AP2 transcription factor family (RAP2.11). The protein contains one AP2 domain. There are 12 members in this subfamily including RAP2.11.	-2.0659
HORVU7Hr1G089930	ERF	Integrase-type DNA-binding superfamily protein	Encodes a member of the ERF (ethylene response factor) subfamily B-6 of ERF/AP2 transcription factor family. The protein contains one AP2 domain. There are 12 members in this subfamily including RAP2.11. This gene is involved in wax biosynthesis. Over-expression of the gene results in glossy leaf phenotype and increased drought tolerance. Two closely related genes, AT5G25390 and AT5G11190 have si…	-2.5306
HORVU3Hr1G072810	gibberellin 2-oxidase	Arabidopsis thaliana gibberellin 2-oxidase 1	Encodes a gibberellin 2-oxidase that acts on C19 gibberellins.	2.88799
HORVU1Hr1G023460	gibberellin 2-oxidase 6	gibberellin 2-oxidase 6	Encodes a gibberellin 2-oxidase that acts on C19 gibberellins but not C20 gibberellins.	2.57265
HORVU1Hr1G084230	GASA	GAST1 protein homolog 4	Encodes gibberellin-regulated protein GASA4. Promotes GA responses and exhibits redox activity.	2.33259
HORVU1Hr1G063780	gibberellin 20 oxidase 2	2-oxoglutarate (2OG) and Fe(II)-dependent oxygenase superfamily protein	Encodes gibberellin 20-oxidase that is involved in the later steps of the gibberellin biosynthetic pathway. Regulated by a circadian clock. Weak expression response to far red light.	1.87793
HORVU3Hr1G029010	gibberellin 2-oxidase	Arabidopsis thaliana gibberellin 2-oxidase 1	Encodes a gibberellin 2-oxidase that acts on C19 gibberellins.	1.01383
HORVU3Hr1G022840	gibberellin 3-oxidase 1	gibberellin 3-oxidase 1	Involved in later steps of the gibberellic acid biosynthetic pathway. Activated by AGAMOUS in a cal-1, ap1-1 background. Deletion of 208 bp from -1016 to -809 (&#916;-808) resulted in loss of GA-negative feedback (this sequence, which contains a 43-bp sequence GNFEI, was shown to be sufficient for GA-negative feedback).	-1.05893
HORVU2Hr1G099480	ent-kaurene synthase	Terpenoid cyclases/Protein prenyltransferases superfamily protein	Encodes for a protein with ent-kaurene synthase B activity which catalyzes the second step in the cyclization of GGPP to ent-kaurene in the gibberellins biosynthetic pathway.	-1.56158
HORVU1Hr1G060810	GID1/Gibberellin receptor	alpha/beta-Hydrolases superfamily protein	Encodes a gibberellin (GA) receptor ortholog of the rice GA receptor gene (OsGID1). Has GA-binding activity, showing higher affinity to GA4. Interacts with DELLA proteins in vivo in the presence of GA4.	-1.56844
HORVU2Hr1G001540	GASA1	NA	NA	-1.80407
HORVU7Hr1G042390	GASA	Gibberellin-regulated family protein	0	-2.08131
HORVU3Hr1G097810	flowering promoting factor 1	flowering promoting factor 1	encodes a small protein of 12.6 kDa that regulates flowering and is involved in gibberellin signalling pathway. It is expressed in apical meristems immediately after the photoperiodic induction of flowering. Genetic interactions with flowering time and floral organ identity genes suggest that this gene may be involved in modulating the competence to flower. There are two other genes similar to FP…	-2.46098
HORVU2Hr1G081190	GASA	Gibberellin-regulated family protein	Encodes a GASA domain containing protein that regulates increases in plant growth through GA-induced and DELLA-dependent signal transduction and that can increase abiotic stress resistance by reducing ROS accumulation.	-2.56992
HORVU4Hr1G013210	GASA	Gibberellin-regulated family protein	0	-2.67109
HORVU5Hr1G097030	GASA	Gibberellin-regulated family protein	0	-2.97421
HORVU2Hr1G034860	GASA	Gibberellin-regulated family protein	0	-3.31451
HORVU3Hr1G075920	CKX5/Cytokinin dehydrogenase 5	cytokinin oxidase 5	This gene used to be called AtCKX6. It encodes a protein whose sequence is similar to cytokinin oxidase/dehydrogenase, which catalyzes the degradation of cytokinins.	4.51744
HORVU3Hr1G019850	CKX6/cytokinin oxidase/dehydrogenase 6	cytokinin oxidase 4	It encodes a protein whose sequence is similar to cytokinin oxidase/dehydrogenase, which catalyzes the degradation of cytokinins.	1.74904
HORVU2Hr1G087090	adenine phosphoribosyltransferase 5	adenine phosphoribosyl transferase 2	Encodes an adenosine phosphoribosyl transferase(E.C:2.4.2.7), a constitutively expressed enzyme involved in the one-step salvage of adenine to AMP. This isozyme has high affinity for cytokinins and is likely to be localized to the cytosol.	-1.19789
HORVU1Hr1G011480	IPT3-like	isopentenyltransferase 3	Encodes cytokinin synthase involved in cytokinin biosynthesis. IPT3 subcellular localization is modulated by farnesylation- when farnesylated it is localized to the nucleus, otherwise to the chloroplast.	-1.31625
HORVU7Hr1G118130	CKX11/Cytokinin dehydrogenase 11	cytokinin oxidase 7	This gene used to be called AtCKX5. It encodes a protein whose sequence is similar to cytokinin oxidase/dehydrogenase, which catalyzes the degradation of cytokinins.	-1.49227
HORVU1Hr1G094290	Cytokinin riboside 5'-monophosphate phosphoribohydrolase	Putative lysine decarboxylase family protein	0	-1.61333
HORVU3Hr1G027460	CKX2/Cytokinin dehydrogenase 2	cytokinin oxidase 3	It encodes a protein whose sequence is similar to cytokinin oxidase/dehydrogenase, which catalyzes the degradation of cytokinins.	-2.28461
HORVU1Hr1G079570	LOG3-like	Putative lysine decarboxylase family protein	Encodes a protein of unknown function. It has been crystallized and shown to be structurally almost identical to the protein encoded by At2G37210.	-3.45376

## Sheet: Transcription Factors
GeneID	TF	Annotation	Arab v4	v5	ETC vs Sync (log2 FC)	TF-Fam
HORVU6Hr1G066190	HORVU6Hr1G066190.1	B3 domain-containing protein	NA	NA	-2.5935	ABI3VP1
HORVU7Hr1G078770	HORVU7Hr1G078770.5	B3 domain-containing transcription factor ABI3	AP2/B3-like transcriptional factor family protein	Homologous to the maize transcription factor Viviparous-1. Full length ABI3 protein binds to the highly conserved RY motif [DNA motif CATGCA(TG)], present in many seed-specific promoters, and the B3 domains of this transcription factor is necessary for the specific interaction with the RY element. Transcriptional activity of ABI3 requires the B3 DNA-binding domain and an activation domain. In add…	-1.82225	ABI3VP1
HORVU2Hr1G017760	HORVU2Hr1G017760.6	B3 domain-containing transcription factor ABI3	HSI2-like 1	0	-1.19345	ABI3VP1
HORVU1Hr1G082670	HORVU1Hr1G082670.6	AP2/B3 transcription factor family protein	related to ABI3/VP1 2	Rav2 is part of a complex that has been named `regulator of the (H+)-ATPase of the vacuolar and endosomal membranes' (RAVE)	1.11306	ABI3VP1
HORVU3Hr1G092690	HORVU3Hr1G092690.2	B3 domain-containing transcription factor ABI3	AP2/B3-like transcriptional factor family protein	Homologous to the maize transcription factor Viviparous-1. Full length ABI3 protein binds to the highly conserved RY motif [DNA motif CATGCA(TG)], present in many seed-specific promoters, and the B3 domains of this transcription factor is necessary for the specific interaction with the RY element. Transcriptional activity of ABI3 requires the B3 DNA-binding domain and an activation domain. In add…	2.13717	ABI3VP1
HORVU4Hr1G015060	HORVU4Hr1G015060.4	PHD finger protein ALFIN-LIKE 8	alfin-like 6	Encodes a member of the Alfin1-like family of nuclear-localized PHD (plant homeodomain) domain containing proteins that acts as a novel upstream regulator of root hair formation during Pi starvation. All AL proteins except AL3 bind to di- or trimethylated histone H3 (H3K4me3/2). Members of this family include: AT5G05610 (AL1), AT3G11200 (AL2), AT3G42790 (AL3), AT5G26210 (AL4), AT5G20510 (AL5), AT…	-1.52898	Alfin-like
HORVU7Hr1G089930	HORVU7Hr1G089930.5	Ethylene-responsive transcription factor 1	Integrase-type DNA-binding superfamily protein	Encodes a member of the ERF (ethylene response factor) subfamily B-6 of ERF/AP2 transcription factor family. The protein contains one AP2 domain. There are 12 members in this subfamily including RAP2.11. This gene is involved in wax biosynthesis. Over-expression of the gene results in glossy leaf phenotype and increased drought tolerance. Two closely related genes, AT5G25390 and AT5G11190 have si…	-2.5306	AP2-ERF
HORVU2Hr1G037540	HORVU2Hr1G037540.1	Ethylene-responsive transcription factor 8	related to AP2 11	encodes a member of the ERF (ethylene response factor) subfamily B-6 of ERF/AP2 transcription factor family (RAP2.11). The protein contains one AP2 domain. There are 12 members in this subfamily including RAP2.11.	-2.0659	AP2-ERF
HORVU1Hr1G056090	HORVU1Hr1G056090.1	Ethylene-responsive transcription factor 4	Integrase-type DNA-binding superfamily protein	encodes a member of the DREB subfamily A-4 of ERF/AP2 transcription factor family. The protein contains one AP2 domain. There are 17 members in this subfamily including TINY.	-1.75998	AP2-ERF
HORVU5Hr1G112440	HORVU5Hr1G112440.1	Ethylene-responsive transcription factor 10	Integrase-type DNA-binding superfamily protein	Encodes a floral homeotic gene, a member of the AP2/EREBP (ethylene responsive element binding protein) class of transcription factors and is involved in the specification of floral organ identity, establishment of floral meristem identity, suppression of floral meristem indeterminancy, and development of the ovule and seed coat. AP2 also has a role in controlling seed mass. Dominant negative all…	-1.74929	AP2-ERF
HORVU1Hr1G090250	HORVU1Hr1G090250.1	Ethylene-responsive transcription factor 1	Integrase-type DNA-binding superfamily protein	The gene encodes a putative transcription factor belongings to the abiotic stress-associated DREB A-6 clade.	-1.6211	AP2-ERF
HORVU2Hr1G113880	HORVU2Hr1G113880.4	AP2-like ethylene-responsive transcription factor	Integrase-type DNA-binding superfamily protein	Encodes a floral homeotic gene, a member of the AP2/EREBP (ethylene responsive element binding protein) class of transcription factors and is involved in the specification of floral organ identity, establishment of floral meristem identity, suppression of floral meristem indeterminancy, and development of the ovule and seed coat. AP2 also has a role in controlling seed mass. Dominant negative all…	-1.26347	AP2-ERF
HORVU1Hr1G060490	HORVU1Hr1G060490.5	Ethylene-responsive transcription factor 4	Integrase-type DNA-binding superfamily protein	Encodes a member of the DREB subfamily A-2 of ERF/AP2 transcription factor family. The protein contains one AP2 domain. There are eight members in this subfamily including DREB2A AND DREB2B that are involved in response to drought.	1.04566	AP2-ERF
HORVU6Hr1G082770	HORVU6Hr1G082770.1	Ethylene-responsive transcription factor 1	related to AP2 2	encodes a member of the ERF (ethylene response factor) subfamily B-2 of ERF/AP2 transcription factor family (RAP2.2). The protein contains one AP2 domain. There are 5 members in this subfamily including RAP2.2 AND RAP2.12.	1.12947	AP2-ERF
HORVU6Hr1G083530	HORVU6Hr1G083530.3	Ethylene-responsive transcription factor 1	related to AP2 12	Encodes a member of the ERF (ethylene response factor) subfamily B-2 of ERF/AP2 transcription factor family (RAP2.12). The protein contains one AP2 domain. There are 5 members in this subfamily including RAP2.2 AND RAP2.12. Involved in oxygen sensing.	1.32419	AP2-ERF
HORVU6Hr1G082840	HORVU6Hr1G082840.1	Ethylene-responsive transcription factor 1	ethylene-responsive element binding protein	Encodes a member of the ERF (ethylene response factor) subfamily B-2 of the plant specific ERF/AP2 transcription factor family (RAP2.3). The protein contains one AP2 domain. There are 5 members in this subfamily including RAP2.2 AND RAP2.12.It is localized to the nucleus and acts as a transcriptional activator through the GCC-box. It has been identified as a suppressor of Bax-induced cell death b…	1.43667	AP2-ERF
HORVU7Hr1G037180	HORVU7Hr1G037180.1	Ethylene-responsive transcription factor 1A	Integrase-type DNA-binding superfamily protein	encodes a member of the DREB subfamily A-6 of ERF/AP2 transcription factor family. The protein contains one AP2 domain. There are 8 members in this subfamily including RAP2.4.	1.54355	AP2-ERF
HORVU6Hr1G083520	HORVU6Hr1G083520.2	Ethylene-responsive transcription factor 1	Integrase-type DNA-binding superfamily protein	encodes a member of the ERF (ethylene response factor) subfamily B-2 of ERF/AP2 transcription factor family. The protein contains one AP2 domain. There are 5 members in this subfamily including RAP2.2 AND RAP2.12.	1.70135	AP2-ERF
HORVU6Hr1G038120	HORVU6Hr1G038120.7	Ethylene-responsive transcription factor 1	Integrase-type DNA-binding superfamily protein	Encodes a member of the ERF (ethylene response factor) subfamily B-6 of ERF/AP2 transcription factor family. The protein contains one AP2 domain. There are 12 members in this subfamily including RAP2.11. This gene is involved in wax biosynthesis. Over-expression of the gene results in glossy leaf phenotype and increased drought tolerance. Two closely related genes, AT5G25390 and AT5G11190 have si…	1.70635	AP2-ERF
HORVU6Hr1G064370	HORVU6Hr1G064370.1	Ethylene-responsive transcription factor 1	ethylene-responsive element binding protein	Encodes a member of the ERF (ethylene response factor) subfamily B-2 of the plant specific ERF/AP2 transcription factor family (RAP2.3). The protein contains one AP2 domain. There are 5 members in this subfamily including RAP2.2 AND RAP2.12.It is localized to the nucleus and acts as a transcriptional activator through the GCC-box. It has been identified as a suppressor of Bax-induced cell death b…	1.85691	AP2-ERF
HORVU2Hr1G099890	HORVU2Hr1G099890.2	Ethylene-responsive transcription factor 4	NA	NA	2.20596	AP2-ERF
HORVU2Hr1G036520	HORVU2Hr1G036520.1	AP2-containing protein	NA	NA	2.37158	AP2-ERF
HORVU4Hr1G077310	HORVU4Hr1G077310.1	Ethylene-responsive transcription factor 1	related to AP2 12	Encodes a member of the ERF (ethylene response factor) subfamily B-2 of ERF/AP2 transcription factor family (RAP2.12). The protein contains one AP2 domain. There are 5 members in this subfamily including RAP2.2 AND RAP2.12. Involved in oxygen sensing.	2.57435	AP2-ERF
HORVU7Hr1G035440	HORVU7Hr1G035440.1	Ethylene-responsive transcription factor 4	Integrase-type DNA-binding superfamily protein	encodes a member of the DREB subfamily A-5 of ERF/AP2 transcription factor family. The protein contains one AP2 domain. There are 15 members in this subfamily including RAP2.1, RAP2.9 and RAP2.10. Overexpression in cultured cells results in an increase in pectin deposition.	2.64214	AP2-ERF
HORVU6Hr1G078510	HORVU6Hr1G078510.5	Ethylene-responsive transcription factor ERF112	NA	NA	2.9015	AP2-ERF
HORVU2Hr1G018830	HORVU2Hr1G018830.1	Ethylene-responsive transcription factor 1	ethylene-responsive element binding protein	Encodes a member of the ERF (ethylene response factor) subfamily B-2 of the plant specific ERF/AP2 transcription factor family (RAP2.3). The protein contains one AP2 domain. There are 5 members in this subfamily including RAP2.2 AND RAP2.12.It is localized to the nucleus and acts as a transcriptional activator through the GCC-box. It has been identified as a suppressor of Bax-induced cell death b…	2.9359	AP2-ERF
HORVU5Hr1G080790	HORVU5Hr1G080790.6	Ethylene-responsive transcription factor 1	Integrase-type DNA-binding superfamily protein	encodes a member of the ERF (ethylene response factor) subfamily B-2 of ERF/AP2 transcription factor family. The protein contains one AP2 domain. There are 5 members in this subfamily including RAP2.2 AND RAP2.12.	2.98768	AP2-ERF
HORVU5Hr1G080230	HORVU5Hr1G080230.1	Dehydration-responsive element-binding protein 1B	dehydration response element B1A	encodes a member of the DREB subfamily A-1 of ERF/AP2 transcription factor family (CBF3). The protein contains one AP2 domain. There are six members in this subfamily, including CBF1, CBF2, and CBF3. This gene is involved in response to low temperature and abscisic acid.	3.05701	AP2-ERF
HORVU4Hr1G077280	HORVU4Hr1G077280.1	AP2-EREBP transcription factor	NA	NA	3.4387	AP2-ERF
HORVU5Hr1G080380	HORVU5Hr1G080380.1	C-repeat-binding factor 4	dehydration response element B1A	encodes a member of the DREB subfamily A-1 of ERF/AP2 transcription factor family (CBF3). The protein contains one AP2 domain. There are six members in this subfamily, including CBF1, CBF2, and CBF3. This gene is involved in response to low temperature and abscisic acid.	3.83784	AP2-ERF
HORVU1Hr1G087460	HORVU1Hr1G087460.27	Auxin response factor 15	Transcriptional factor B3 family protein / auxin-responsive factor AUX/IAA-related	ettin (ett) mutations have pleiotropic effects on Arabidopsis flower development, causing increases in perianth organ number, decreases in stamen number and anther formation, and apical-basal patterning defects in the gynoecium. The ETTIN gene encodes a protein with homology to DNA binding proteins which bind to auxin response elements. ETT transcript is expressed throughout stage 1 floral merist…	-2.78384	ARF
HORVU3Hr1G072340	HORVU3Hr1G072340.1	Auxin response factor 3	Transcriptional factor B3 family protein / auxin-responsive factor AUX/IAA-related	ettin (ett) mutations have pleiotropic effects on Arabidopsis flower development, causing increases in perianth organ number, decreases in stamen number and anther formation, and apical-basal patterning defects in the gynoecium. The ETTIN gene encodes a protein with homology to DNA binding proteins which bind to auxin response elements. ETT transcript is expressed throughout stage 1 floral merist…	-2.20737	ARF
HORVU1Hr1G041770	HORVU1Hr1G041770.6	Auxin response factor 22	auxin response factor 16	Involved in root cap cell differentiation. Gene expression is regulated by mir160.Located in the nucleus.	-2.15807	ARF
HORVU6Hr1G058890	HORVU6Hr1G058890.7	auxin response factor 16	auxin response factor 16	Involved in root cap cell differentiation. Gene expression is regulated by mir160.Located in the nucleus.	-2.0939	ARF
HORVU7Hr1G101270	HORVU7Hr1G101270.6	auxin response factor 16	auxin response factor 16	Involved in root cap cell differentiation. Gene expression is regulated by mir160.Located in the nucleus.	-1.76085	ARF
HORVU7Hr1G051930	HORVU7Hr1G051930.1	Auxin response factor 21	auxin response factor 19	Encodes an auxin response factor that contains the conserved VP1-B3 DNA-binding domain at its N-terminus and the Aux/IAA-like domains III and IV present in most ARFs at its C-terminus. The protein interacts with IAA1 (yeast two hybrid) and other auxin response elements such as ER7 and ER9 (yeast one hybrid). ARF19 protein can complement many aspects of the arf7 mutant phenotype and , together wit…	-1.46721	ARF
HORVU5Hr1G009650	HORVU5Hr1G009650.20	auxin response factor 6	auxin response factor 6	Encodes a member of the auxin response factor family. Mediates auxin response via expression of auxin regulated genes. Acts redundantly with ARF8 to control stamen elongation and flower maturation. Expression of ARF6 is controlled by miR167.	-1.41603	ARF
HORVU4Hr1G029700	HORVU4Hr1G029700.8	auxin response factor 6	auxin response factor 8	Encodes a member of the auxin response factor family. Mediates auxin response via expression of auxin regulated genes. Acts redundantly with ARF6 to control stamen elongation and flower maturation. Expression of ARF8 is controlled by miR167.	1.60196	ARF
HORVU5Hr1G014290	HORVU5Hr1G014290.2	Auxin-responsive protein IAA31	AUX/IAA transcriptional regulator family protein	SHY2/IAA3 regulates multiple auxin responses in roots. It is induced rapidly by IAA, and has been shown to be phosphorylated by oat phytochrome A in vitro.	-2.48765	AUX/IAA
HORVU3Hr1G019750	HORVU3Hr1G019750.4	Auxin-responsive protein IAA2	indole-3-acetic acid inducible 18	0	-2.34435	AUX/IAA
HORVU1Hr1G086070	HORVU1Hr1G086070.5	Auxin-responsive protein IAA19	indoleacetic acid-induced protein 8	Encodes a transcriptional repressor of the auxin response that is auxin inducible and is involved in lateral root formation.	-1.84212	AUX/IAA
HORVU3Hr1G031460	HORVU3Hr1G031460.11	Auxin-responsive protein IAA17	phytochrome-associated protein 2	phytochrome-associated protein 2 (PAP2)	-1.84209	AUX/IAA
HORVU5Hr1G072470	HORVU5Hr1G072470	IAA30	Metallo-hydrolase/oxidoreductase superfamily protein	Encodes a protein with RNAse Z activity suggesting a role in tRNA processing. Protein contains a signal sequence for import into the chloroplast.	-1.19962	AUX/IAA
HORVU5Hr1G094230	HORVU5Hr1G094230	IAA 14	indole-3-acetic acid inducible 14	IAA14 is a member of the Aux/IAA protein family. Involved in lateral root development. Gain of function mutation decreases auxin-inducible gene expression. Protein is localized to the nucleus. Expressed in stele and root tip epidermis. Functions as a negative regulator of ARF7/19.	-1.89887	AUX/IAA
HORVU1Hr1G076690	HORVU1Hr1G076690	Ettin	Transcriptional factor B3 family protein / auxin-responsive factor AUX/IAA-related	ettin (ett) mutations have pleiotropic effects on Arabidopsis flower development, causing increases in perianth organ number, decreases in stamen number and anther formation, and apical-basal patterning defects in the gynoecium. The ETTIN gene encodes a protein with homology to DNA binding proteins which bind to auxin response elements. ETT transcript is expressed throughout stage 1 floral merist…	-1.9194	AUX/IAA
HORVU1Hr1G025670	HORVU1Hr1G025670.1	Auxin-responsive protein IAA15	indoleacetic acid-induced protein 8	Encodes a transcriptional repressor of the auxin response that is auxin inducible and is involved in lateral root formation.	-1.59689	AUX/IAA
HORVU5Hr1G093580	HORVU5Hr1G093580.3	Auxin-responsive protein IAA30	indoleacetic acid-induced protein 16	early auxin-induced (IAA16)	-1.43578	AUX/IAA
HORVU4Hr1G018670	HORVU4Hr1G018670.14	B3 domain-containing protein	NA	NA	-4.18564	B3
HORVU5Hr1G018020	HORVU5Hr1G018020.1	B3 domain-containing protein	AP2/B3-like transcriptional factor family protein	0	-3.45614	B3
HORVU3Hr1G090850	HORVU3Hr1G090850.1	B3 domain-containing protein	NA	NA	-3.0828	B3
HORVU4Hr1G068910	HORVU4Hr1G068910.3	B3 domain-containing protein	NA	NA	-2.97737	B3
HORVU7Hr1G092730	HORVU7Hr1G092730.1	Transcriptional factor B3 family protein	Transcriptional factor B3 family protein	0	-2.70267	B3
HORVU2Hr1G093930	HORVU2Hr1G093930.5	B3 domain-containing protein	NA	NA	-2.68872	B3
HORVU3Hr1G105720	HORVU3Hr1G105720.3	B3 domain-containing protein	NA	NA	-2.38197	B3
HORVU6Hr1G054050	HORVU6Hr1G054050.7	B3 domain-containing protein	NA	NA	-1.85967	B3
HORVU5Hr1G078160	HORVU5Hr1G078160.1	B3 domain-containing protein	NA	NA	-1.23624	B3
HORVU4Hr1G068550	HORVU4Hr1G068550.1	B3 domain-containing protein	Transcriptional factor B3 family protein	0	-1.18501	B3
HORVU6Hr1G088270	HORVU6Hr1G088270.1	B3 domain-containing protein	NA	NA	1.41308	B3
HORVU7Hr1G012840	HORVU7Hr1G012840.3	GAGA-binding transcriptional activator	basic pentacysteine 6	Encodes a member of the BASIC PENTACYSTEINE (BPC) proteins. BPC proteins are plant-specific transcription factors present throughout land plants. BPC transcription factor family is integral for a wide range of processes that support normal growth and development.	1.02305	BBR/BPC
HORVU6Hr1G081650	HORVU6Hr1G081650.1	BES1/BZR1 homolog 4	BES1/BZR1 homolog 4	0	-1.30804	BES1
HORVU5Hr1G077390	HORVU5Hr1G077390.1	Transcription factor bHLH137	basic helix-loop-helix (bHLH) DNA-binding superfamily protein	0	-3.66739	bHLH
HORVU7Hr1G038060	HORVU7Hr1G038060.1	Transcription factor ILI4	NA	NA	-3.64309	bHLH
HORVU2Hr1G067250	HORVU2Hr1G067250.3	Transcription factor bHLH62	basic helix-loop-helix (bHLH) DNA-binding superfamily protein	0	-3.63548	bHLH
HORVU4Hr1G084850	HORVU4Hr1G084850.2	basic helix-loop-helix (bHLH) DNA-binding superfamily protein	basic helix-loop-helix (bHLH) DNA-binding superfamily protein	0	-3.42965	bHLH
HORVU4Hr1G009970	HORVU4Hr1G009970.2	Transcription factor bHLH74	basic helix-loop-helix (bHLH) DNA-binding superfamily protein	0	-3.41792	bHLH
HORVU3Hr1G005500	HORVU3Hr1G005500.6	Transcription factor bHLH35	basic helix-loop-helix (bHLH) DNA-binding superfamily protein	0	-3.206	bHLH
HORVU1Hr1G020370	HORVU1Hr1G020370.2	BHLH transcription factor	basic helix-loop-helix (bHLH) DNA-binding superfamily protein	TT8 is a regulation factor that acts in a concerted action with TT1, PAP1 and TTG1 on the regulation of flavonoid pathways, namely proanthocyanidin and anthocyanin biosynthesis. Affects dihydroflavonol 4-reductase gene expression. It is thought that a ternary complex composed of TT2, TT8 and TTG1 is necessary for correct expression of BAN in seed endothelium. Also important for important for marg…	-3.1326	bHLH
HORVU5Hr1G073170	HORVU5Hr1G073170.1	Transcription factor bHLH122	basic helix-loop-helix (bHLH) DNA-binding superfamily protein	0	-2.83709	bHLH
HORVU1Hr1G017900	HORVU1Hr1G017900.3	Transcription factor PIF3	phytochrome interacting factor 3	Transcription factor interacting with photoreceptors phyA and phyB. Forms a ternary complex in vitro with G-box element of the promoters of LHY, CCA1. Acts as a negative regulator of phyB signalling. It degrades rapidly after irradiation of dark grown seedlings in a process controlled by phytochromes. Does not play a significant role in controlling light input and function of the circadian clockw…	-2.69642	bHLH
HORVU7Hr1G055180	HORVU7Hr1G055180.1	Transcription factor bHLH137	basic helix-loop-helix (bHLH) DNA-binding superfamily protein	0	-2.65064	bHLH
HORVU5Hr1G093310	HORVU5Hr1G093310.11	basic helix-loop-helix (bHLH) DNA-binding superfamily protein	phytochrome interacting factor 3	Transcription factor interacting with photoreceptors phyA and phyB. Forms a ternary complex in vitro with G-box element of the promoters of LHY, CCA1. Acts as a negative regulator of phyB signalling. It degrades rapidly after irradiation of dark grown seedlings in a process controlled by phytochromes. Does not play a significant role in controlling light input and function of the circadian clockw…	-2.54812	bHLH
HORVU4Hr1G003340	HORVU4Hr1G003340.5	Transcription factor bHLH25	basic helix-loop-helix (bHLH) DNA-binding superfamily protein	0	-2.54551	bHLH
HORVU3Hr1G000150	HORVU3Hr1G000150.5	Chromosome 3B, genomic scaffold, cultivar Chinese Spring	basic helix-loop-helix (bHLH) DNA-binding superfamily protein	0	-2.52485	bHLH
HORVU7Hr1G030250	HORVU7Hr1G030250.12	Transcription factor bHLH66	LJRHL1-like 3	Encodes a basic helix-loop-helix (bHLH) protein that regulates root hair development. One of the three Arabidopsis homologs of the Lotus japonicus ROOTHAIRLESS1 (LjRHL1) gene: At2g24260 (AtLRL1), At4g30980 (AtLRL2), and At5g58010 (AtLRL3).	-2.44217	bHLH
HORVU2Hr1G084910	HORVU2Hr1G084910.1	basic helix-loop-helix (bHLH) DNA-binding superfamily protein	basic helix-loop-helix (bHLH) DNA-binding superfamily protein	0	-2.39484	bHLH
HORVU2Hr1G084890	HORVU2Hr1G084890.1	basic helix-loop-helix (bHLH) DNA-binding superfamily protein	basic helix-loop-helix (bHLH) DNA-binding superfamily protein	0	-2.30657	bHLH
HORVU6Hr1G088020	HORVU6Hr1G088020.4	Basic helix-loop-helix protein A	basic helix-loop-helix (bHLH) DNA-binding superfamily protein	Encodes a transcription factor of the bHLH protein family. Mutants have abnormal, unfused carpels and reduced seed dormancy.	-2.26798	bHLH
HORVU7Hr1G074490	HORVU7Hr1G074490.2	Transcription factor ICE1	basic helix-loop-helix (bHLH) DNA-binding superfamily protein	Encodes a MYC-like bHLH transcriptional activator that binds specifically to the MYC recognition sequences in the CBF3 promoter. Mutants are defective in cold-regulated gene expression. Cold stress triggers protein degradation of nuclear GFPICE1 protein, and the RING finger protein HOS1 is required. Sumoylation of ICE1 controls CBF3/DREB1A expression and freezing tolerance.	-2.05607	bHLH
HORVU7Hr1G118740	HORVU7Hr1G118740.3	Transcription factor bHLH93	beta HLH protein 93	0	-1.88753	bHLH
HORVU7Hr1G094690	HORVU7Hr1G094690.1	cryptochrome-interacting basic-helix-loop-helix 1	basic helix-loop-helix (bHLH) DNA-binding superfamily protein	0	-1.5388	bHLH
HORVU7Hr1G052870	HORVU7Hr1G052870.15	Transcription factor bHLH62	basic helix-loop-helix (bHLH) DNA-binding superfamily protein	0	-1.31957	bHLH
HORVU1Hr1G072810	HORVU1Hr1G072810.2	Transcription factor ILR3	basic helix-loop-helix (bHLH) DNA-binding superfamily protein	0	-1.1366	bHLH
HORVU5Hr1G023670	HORVU5Hr1G023670.50	Transcription factor bHLH93	beta HLH protein 93	0	1.06836	bHLH
HORVU7Hr1G050530	HORVU7Hr1G050530.7	basic helix-loop-helix (bHLH) DNA-binding superfamily protein	basic helix-loop-helix (bHLH) DNA-binding superfamily protein	0	1.33054	bHLH
HORVU4Hr1G058790	HORVU4Hr1G058790.1	basic helix-loop-helix (bHLH) DNA-binding superfamily protein	basic helix-loop-helix (bHLH) DNA-binding superfamily protein	0	1.91528	bHLH
HORVU3Hr1G108680	HORVU3Hr1G108680.5	Transcription factor ORG2	basic helix-loop-helix (bHLH) DNA-binding superfamily protein	Encodes a member of the basic helix-loop-helix transcription factor family protein.	2.29717	bHLH
HORVU2Hr1G068960	HORVU2Hr1G068960.4	Basic helix-loop-helix protein A	FER-like regulator of iron uptake	Encodes a putative transcription factor that regulates iron uptake responses. mRNA is detected in the outer cell layers of the root and accumulates in response to iron deficiency. The expression of many iron-regulated genes is dependent on FIT1. It specifically regulates FRO2 at the level of mRNA accumulation and IRT1 at the level of protein accumulation.Similar to FER in tomato and is a regulato…	2.62493	bHLH
HORVU5Hr1G002090	HORVU5Hr1G002090.2	basic helix-loop-helix (bHLH) DNA-binding superfamily protein	basic helix-loop-helix (bHLH) DNA-binding superfamily protein	0	2.68656	bHLH
HORVU1Hr1G066250	HORVU1Hr1G066250.13	basic helix-loop-helix (bHLH) DNA-binding superfamily protein	basic helix-loop-helix (bHLH) DNA-binding superfamily protein	0	3.02404	bHLH
HORVU6Hr1G054910	HORVU6Hr1G054910.7	Transcription factor bHLH128	basic helix-loop-helix (bHLH) DNA-binding superfamily protein	0	3.31493	bHLH
HORVU3Hr1G079010	HORVU3Hr1G079010.5	transcription factor-related	bZIP transcription factor family protein	Transcription factor of the B-ZIP family that has high affinity for C-box motifs. Interacts with NPR1 and may regulate PR gene expression. Phosphorylated by a CK2-like protein in vitro. Phosphorylation is enhanced by salicylic acid treatment.	-2.91641	bZIP
HORVU3Hr1G072770	HORVU3Hr1G072770.3	Basic-leucine zipper (bZIP) transcription factor family protein	Basic-leucine zipper (bZIP) transcription factor family protein	Encodes a member of the BZIP family of transcription factors. Forms heterodimers with the related protein AtbZIP34. Binds to G-boxes in vitro and is localized to the nucleus in onion epidermal cells.	-2.31617	bZIP
HORVU3Hr1G040920	HORVU3Hr1G040920.4	Basic-leucine zipper (bZIP) transcription factor family protein	Basic-leucine zipper (bZIP) transcription factor family protein	Encodes a member of the BZIP family of transcription factors. Forms heterodimers with the related protein AtbZIP34. Binds to G-boxes in vitro and is localized to the nucleus in onion epidermal cells.	-2.00226	bZIP
HORVU5Hr1G054510	HORVU5Hr1G054510.1	BZIP transcription factor	NA	NA	-1.71992	bZIP
HORVU1Hr1G090030	HORVU1Hr1G090030.9	G-box binding factor 2	G-box binding factor 2	bZIP (basic leucine zipper) transcription factor that binds to the G-box regulatory element found in many plant promoters. GBF2 nuclear localization is increased by blue light	-1.47871	bZIP
HORVU4Hr1G050190	HORVU4Hr1G050190.1	Basic-leucine zipper (bZIP) transcription factor family protein	Basic-leucine zipper (bZIP) transcription factor family protein	0	-1.35203	bZIP
HORVU5Hr1G014170	HORVU5Hr1G014170.2	Basic-leucine zipper (bZIP) transcription factor family protein	bZIP transcription factor family protein	bZIP protein BZO2H3 mRNA, partial cds	-1.24116	bZIP
HORVU3Hr1G079640	HORVU3Hr1G079640.1	bZIP transcription factor family protein	ABA-responsive element binding protein 3	Encodes an ABA-responsive element binding protein with a bZIP domain. Located in the nucleus and expressed in the embryo during seed maturation.	-1.16962	bZIP
HORVU7Hr1G093580	HORVU7Hr1G093580.1	BZIP transcription factor 60	NA	NA	1.35531	bZIP
HORVU5Hr1G053330	HORVU5Hr1G053330.2	transcription factor-related	bZIP transcription factor family protein	0	2.03907	bZIP
HORVU2Hr1G025270	HORVU2Hr1G025270.1	bZIP transcription factor 17	Basic-leucine zipper (bZIP) transcription factor family protein	bZIP17 appears to regulate transcription as part of a salt and osmotic stress response. zip17 mutants show enhanced inhibition of primary root elongation in response to NaCl. Several salt-responsive genes, such as ATHB-7 show a reduced transcriptional response to a salt treatment in zip17 mutant seedlings. myc:bZIP17 undergoes proteolytic processing in salt-treated wild type seedlings, but not in…	2.06716	bZIP
HORVU1Hr1G037590	HORVU1Hr1G037590.2	bZIP transcription factor 17	Basic-leucine zipper (bZIP) transcription factor family protein	bZIP17 appears to regulate transcription as part of a salt and osmotic stress response. zip17 mutants show enhanced inhibition of primary root elongation in response to NaCl. Several salt-responsive genes, such as ATHB-7 show a reduced transcriptional response to a salt treatment in zip17 mutant seedlings. myc:bZIP17 undergoes proteolytic processing in salt-treated wild type seedlings, but not in…	2.15999	bZIP
HORVU1Hr1G068220	HORVU1Hr1G068220.1	transcription factor-related	bZIP transcription factor family protein	Transcription factor of the B-ZIP family that has high affinity for C-box motifs. Interacts with NPR1 and may regulate PR gene expression. Phosphorylated by a CK2-like protein in vitro. Phosphorylation is enhanced by salicylic acid treatment.	2.31829	bZIP
HORVU4Hr1G007420	HORVU4Hr1G007420.1	Zinc finger protein CONSTANS-LIKE 16	B-box type zinc finger protein with CCT domain	0	-3.38368	C2C2-CO-like
HORVU5Hr1G051230	HORVU5Hr1G051230.1	CONSTANS-like 2	CONSTANS-like 2	homologous to the flowering-time gene CONSTANS (CO) encoding zinc-finger proteins	-2.1267	C2C2-CO-like
HORVU6Hr1G071950	HORVU6Hr1G071950.13	Zinc finger protein CONSTANS-LIKE 10	B-box type zinc finger protein with CCT domain	0	1.77762	C2C2-CO-like
HORVU2Hr1G013060	HORVU2Hr1G013060.1	DOF zinc finger protein 2	Dof-type zinc finger DNA-binding family protein	Encodes a plant-specific Dof-type transcription factor expressed in maturing guard cells, but not in guard mother cells. It regulates essential processes of stomatal guard cell maturation and functions as a key transcription factor regulating the final stages of guard cell differentiation.	-3.89617	C2C2-Dof
HORVU7Hr1G086810	HORVU7Hr1G086810.1	GATA transcription factor 23	GATA type zinc finger transcription factor family protein	Encodes a member of the GATA factor family of zinc finger transcription factors. Modulate chlorophyll biosynthesis and glutamate synthase (GLU1/Fd-GOGAT) expression.	-3.55236	C2C2-GATA
HORVU4Hr1G088280	HORVU4Hr1G088280.2	GATA transcription factor 2	GATA transcription factor 2	Encodes a member of the GATA factor family of zinc finger transcription factors. A positive regulator of photomorphogenesis.	-2.19956	C2C2-GATA
HORVU1Hr1G056280	HORVU1Hr1G056280.2	GATA transcription factor 2	GATA transcription factor 2	Encodes a member of the GATA factor family of zinc finger transcription factors. A positive regulator of photomorphogenesis.	-1.59976	C2C2-GATA
HORVU2Hr1G093230	HORVU2Hr1G093230.3	GATA transcription factor 27	GATA transcription factor 27	Encodes a member of the GATA factor family of zinc finger transcription factors.	-1.48311	C2C2-GATA
HORVU5Hr1G092430	HORVU5Hr1G092430.2	Protein YABBY 2	plant-specific transcription factor YABBY family protein	0	-3.9347	C2C2-YABBY
HORVU4Hr1G067780	HORVU4Hr1G067780.6	Protein CRABS CLAW	Plant-specific transcription factor YABBY family protein	Putative transcription factor with zinc finger and helix-loop-helix domains, the later similar to HMG boxes. Involved in specifying abaxial cell fate in the carpel. Four putative LFY binding sites (CCANTG) and two potential binding sites for MADS box proteins known as CArG boxes (CC(A/T)6GG) were found in the region spanning 3.8 Kb upstream of the CRC coding region.	-3.2891	C2C2-YABBY
HORVU5Hr1G007260	HORVU5Hr1G007260.1	Protein YABBY 6	NA	NA	-3.28559	C2C2-YABBY
HORVU1Hr1G046740	HORVU1Hr1G046740.5	Protein YABBY 3	Plant-specific transcription factor YABBY family protein	Encodes a member of the YABBY family of transcriptional regulators that is involved in abaxial cell type specification in leaves and fruits. YAB1 acts in a non-cell autonomous fashion within the meristem to affect phyllotactic patterning. The non-autonomous effect on the central region of the meristem is mediated through the activity if Lateral Suppressor (LAS).	-3.20165	C2C2-YABBY
HORVU3Hr1G077490	HORVU3Hr1G077490.2	C2H2-like zinc finger protein	zinc finger protein-related	0	-3.21596	C2H2
HORVU4Hr1G027240	HORVU4Hr1G027240.1	C2H2-like zinc finger protein	zinc-finger protein 10	0	-2.0547	C2H2
HORVU4Hr1G070950	HORVU4Hr1G070950.3	indeterminate(ID)-domain 2/NKD1_2	C2H2-like zinc finger protein	0	-2.03311	C2H2
HORVU4Hr1G061070	HORVU4Hr1G061070.1	C2H2-like zinc finger protein	zinc finger (C2H2 type) family protein	0	-1.88229	C2H2
HORVU2Hr1G079390	HORVU2Hr1G079390.1	undescribed protein	NA	NA	1.06123	C2H2
HORVU0Hr1G003030	HORVU0Hr1G003030.1	zinc-finger protein 2	C2H2-type zinc finger family protein	0	1.91023	C2H2
HORVU5Hr1G112930	HORVU5Hr1G112930.5	C2H2-like zinc finger protein	C2H2-type zinc finger family protein	0	2.15612	C2H2
HORVU6Hr1G092750	HORVU6Hr1G092750.1	C2H2-like zinc finger protein	C2H2-type zinc finger family protein	0	3.0914	C2H2
HORVU3Hr1G019510	HORVU3Hr1G019510.1	Zinc finger CCCH domain-containing protein 2	Zinc finger C-x8-C-x5-C-x3-H type family protein	0	-1.68124	C3H
HORVU5Hr1G045860	HORVU5Hr1G045860.1	Zinc finger CCCH domain-containing protein 53	Zinc finger (CCCH-type) family protein / RNA recognition motif (RRM)-containing protein	0	-1.65783	C3H
HORVU3Hr1G035420	HORVU3Hr1G035420.8	ATP-dependent RNA helicase, putative	zinc finger (CCCH type) helicase family protein	0	-1.15774	C3H
HORVU1Hr1G082100	HORVU1Hr1G082100.1	Zinc finger CCCH domain-containing protein 37	CCCH-type zinc finger family protein	Encodes Oxidation-related Zinc Finger 1 (OZF1), a plasma membrane protein involved in oxidative stress.	3.15956	C3H
HORVU6Hr1G088580	HORVU6Hr1G088580.4	Zinc finger (C3HC4-type RING finger) family protein	Zinc finger (C3HC4-type RING finger) family protein	0	-2.54367	C3HC4-type RING
HORVU3Hr1G094860	HORVU3Hr1G094860.1	Calmodulin-binding transcription activator 4	Calmodulin-binding transcription activator protein with CG-1 and Ankyrin domains	0	-2.32652	CAMTA
HORVU2Hr1G069950	HORVU2Hr1G069950.6	Calmodulin-binding transcription activator 4	Calmodulin-binding transcription activator protein with CG-1 and Ankyrin domains	0	-1.36482	CAMTA
HORVU7Hr1G043520	HORVU7Hr1G043520.1	Nuclear transcription factor Y subunit B-6	#N/A	#N/A	-2.48832	NF
HORVU4Hr1G062890	HORVU4Hr1G062890.1	Nuclear transcription factor Y subunit C-4	#N/A	#N/A	-1.98211	NF
HORVU1Hr1G090450	HORVU1Hr1G090450.2	Nuclear transcription factor Y subunit B-4	#N/A	#N/A	-1.67393	NF
HORVU6Hr1G081080	HORVU6Hr1G081080.2	Nuclear transcription factor Y subunit A-5	#N/A	#N/A	-1.35022	NF
HORVU5Hr1G007890	HORVU5Hr1G007890.11	Nuclear transcription factor Y subunit A-10	#N/A	#N/A	-4.56564	NF
HORVU5Hr1G123050	HORVU5Hr1G123050.4	Chromatin accessibility complex protein 1	#N/A	#N/A	-1.21889	NF
HORVU2Hr1G087460	HORVU2Hr1G087460.1	Nuclear transcription factor Y subunit B-3	#N/A	#N/A	2.42907	NF
HORVU6Hr1G086560	HORVU6Hr1G086560.4	Protein phosphatase 2C family protein	DNA-binding protein phosphatase 1	Encodes DBP1, a member of the DBP factors (DNA-binding protein phosphatases) featuring sequence-specific DNA-binding and protein phosphatase activity. DBP1 is involved in plant-potyvirus interactions. Loss-of-function of DBP1 renders resistance to potyviruses.	1.94914	DBP
HORVU2Hr1G076660	HORVU2Hr1G076660.1	DDT domain-containing protein	DDT domain-containing protein	0	-1.01012	DDT
HORVU3Hr1G061840	HORVU3Hr1G061840.2	DOF zinc finger protein 1	Dof-type zinc finger DNA-binding family protein	0	-1.0127	DOF
HORVU4Hr1G051680	HORVU4Hr1G051680.1	Ethylene insensitive 3 family protein	ETHYLENE-INSENSITIVE3-like 1	ethylene-insensitive3-like1 (EIL1)	-1.75822	EIL
HORVU5Hr1G096650	HORVU5Hr1G096650.3	FAR1-related sequence 11	FAR1-related sequence 11	0	-4.06023	FAR
HORVU1Hr1G016710	HORVU1Hr1G016710.11	Protein FAR1-RELATED SEQUENCE 5	NA	NA	1.18459	FAR
HORVU4Hr1G039660	HORVU4Hr1G039660.1	Protein FAR1-RELATED SEQUENCE 5	NA	NA	2.26415	FAR
HORVU3Hr1G009240	HORVU3Hr1G009240.8	FAR1-related sequence 5	FAR1-related sequence 5	0	-1.47655	FAR1
HORVU7Hr1G097890	HORVU7Hr1G097890.11	FAR1-related sequence 6	FAR1-related sequence 6	0	-1.2419	FAR1
HORVU4Hr1G023580	HORVU4Hr1G023580.6	Zeaxanthin epoxidase, chloroplastic	SMAD/FHA domain-containing protein	0	-2.86661	FHA
HORVU2Hr1G102040	HORVU2Hr1G102040.4	myb-like transcription factor family protein	Homeodomain-like superfamily protein	0	-3.04906	G2-like
HORVU3Hr1G086000	HORVU3Hr1G086000.1	Two-component response regulator ARR18	Homeodomain-like superfamily protein	0	-2.49258	G2-like
HORVU7Hr1G090880	HORVU7Hr1G090880.11	myb-like transcription factor family protein	myb-like HTH transcriptional regulator family protein	0	-1.02948	G2-like
HORVU3Hr1G114970	HORVU3Hr1G114970.1	Two-component response regulator ARR1	Homeodomain-like superfamily protein	Encodes a myb family transcription factor with a single Myb DNA-binding domain (type SHAQKYF) that is unique to plants and is essential for circadian rhythms, specifically for transcriptional regulation within the circadian clock. LUX is required for normal rhythmic expression of multiple clock outputs in both constant light and darkness. It is coregulated with TOC1 and seems to be repressed by C…	1.16913	G2-like
HORVU5Hr1G047920	HORVU5Hr1G047920.4	Two-component response regulator ORR21	myb-like HTH transcriptional regulator family protein	0	1.21833	G2-like
HORVU5Hr1G051570	HORVU5Hr1G051570.3	DNA-binding storekeeper protein-related transcriptional regulator	DNA-binding storekeeper protein-related transcriptional regulator	0	-1.14282	GeBP
HORVU4Hr1G002710	HORVU4Hr1G002710.1	Acyl-CoA N-acyltransferases (NAT) superfamily protein	Acyl-CoA N-acyltransferases (NAT) superfamily protein	0	-2.11805	GNAT
HORVU4Hr1G076160	HORVU4Hr1G076160.14	Acyl-CoA N-acyltransferases (NAT) superfamily protein	Acyl-CoA N-acyltransferases (NAT) superfamily protein	0	1.96698	GNAT
HORVU2Hr1G036280	HORVU2Hr1G036280.1	GRAS family transcription factor	GRAS family transcription factor	Member of GRAS gene family. Semi-dominant mutant has a reduced response to far-red light and appears to act early in the phytochrome A signaling pathway.	-1.98617	GRAS
HORVU3Hr1G012550	HORVU3Hr1G012550.4	GRAS family transcription factor	GRAS family transcription factor	0	1.16115	GRAS
HORVU4Hr1G087700	HORVU4Hr1G087700.2	GRAS family transcription factor	GRAS family transcription factor	Belongs to one of the LOM (LOST MERISTEMS) genes: AT2G45160 (LOM1), AT3G60630 (LOM2) and AT4G00150 (LOM3). LOM1 and LOM2 promote cell differentiation at the periphery of shoot meristems and help to maintain their polar organization.	2.04739	GRAS
HORVU1Hr1G053510	HORVU1Hr1G053510.1	GRAS family transcription factor	GRAS family transcription factor	Belongs to one of the LOM (LOST MERISTEMS) genes: AT2G45160 (LOM1), AT3G60630 (LOM2) and AT4G00150 (LOM3). LOM1 and LOM2 promote cell differentiation at the periphery of shoot meristems and help to maintain their polar organization.	2.45295	GRAS
HORVU4Hr1G024030	HORVU4Hr1G024030.1	Protein SCARECROW 1	GRAS family transcription factor	Encodes a member of a novel family having similarity to DNA binding proteins containing basic-leucine zipper regions; scr is expressed in cortex/endodermal initial cells and in the endodermal cell lineage. Regulates the radial organization of the root. Is required cell-autonomously for distal specification of the quiescent center, which in turn regulates stem cell fate of immediately surrounding …	-3.2864	GRAS/SCAR
HORVU3Hr1G086210	HORVU3Hr1G086210.8	GRAS family transcription factor	SCARECROW-like 14	Encodes a member of the GRAS family of transcription factors. The protein interacts with the TGA2 transcription factor and affects the transcription of stress-responsive genes. The protein is found in the nucleus and is also exported to the cytoplasm.	-2.88615	GRAS/SCAR
HORVU0Hr1G003230	HORVU0Hr1G003230.1	Scarecrow-like protein 23	GRAS family transcription factor	Encodes a GRAS family transcription factor that is involved in bundle sheath cell fate specification.	-2.76125	GRAS/SCAR
HORVU4Hr1G071670	HORVU4Hr1G071670.2	Scarecrow-like transcription factor PAT1	GRAS family transcription factor	Member of GRAS gene family. Semi-dominant mutant has a reduced response to far-red light and appears to act early in the phytochrome A signaling pathway.	-1.81513	GRAS/SCAR
HORVU5Hr1G045920	HORVU5Hr1G045920.2	Protein SCARECROW 1	GRAS family transcription factor	Encodes a member of a novel family having similarity to DNA binding proteins containing basic-leucine zipper regions; scr is expressed in cortex/endodermal initial cells and in the endodermal cell lineage. Regulates the radial organization of the root. Is required cell-autonomously for distal specification of the quiescent center, which in turn regulates stem cell fate of immediately surrounding …	-1.75609	GRAS/SCAR
HORVU4Hr1G006930	HORVU4Hr1G006930.1	SCARECROW-like 21	GRAS family transcription factor family protein	Similar to a putative transcription factor and transcriptional coactivators. Repressor of GA responses and involved in gibberellic acid mediated signaling. Member of the DELLA proteins that restrain the cell proliferation and expansion that drives plant growth. The protein undergoes degradation in response to GA via the 26S proteasome. GAI may be involved in reducing ROS accumulation in response …	-1.39479	GRAS/SCAR
HORVU2Hr1G113490	HORVU2Hr1G113490.1	GRAS family transcription factor family protein	scarecrow-like 3	Encodes a scarecrow-like protein (SCL3) Putative transcription factors interacting with the gene product of VHA-B1 (vacuolar ATPase subunit B1; as shown through yeast two-hybrid assay).	1.58433	GRAS/SCAR
HORVU2Hr1G113360	HORVU2Hr1G113360.1	GRAS family transcription factor family protein	scarecrow-like 3	Encodes a scarecrow-like protein (SCL3) Putative transcription factors interacting with the gene product of VHA-B1 (vacuolar ATPase subunit B1; as shown through yeast two-hybrid assay).	2.17299	GRAS/SCAR
HORVU6Hr1G068370	HORVU6Hr1G068370.1	Growth-regulating factor 4	growth-regulating factor 5	Growth regulating factor encoding transcription activator. One of the nine members of a GRF gene family, containing nuclear targeting domain. Involved in leaf development and expressed in root, shoot and flower.	-3.96035	GRF
HORVU7Hr1G034610	HORVU7Hr1G034610.4	growth-regulating factor 5	growth-regulating factor 5	Growth regulating factor encoding transcription activator. One of the nine members of a GRF gene family, containing nuclear targeting domain. Involved in leaf development and expressed in root, shoot and flower.	-3.77202	GRF
HORVU4Hr1G010080	HORVU4Hr1G010080.6	Growth-regulating factor 6	growth-regulating factor 2	Growth regulating factor encoding transcription activator. One of the nine members of a GRF gene family, containing nuclear targeting domain. Mutants result in smaller leaves indicating the role of the gene in leaf development. Expressed in root, shoot and flower	-3.31021	GRF
HORVU6Hr1G081210	HORVU6Hr1G081210.1	Growth-regulating factor 1	growth-regulating factor 5	Growth regulating factor encoding transcription activator. One of the nine members of a GRF gene family, containing nuclear targeting domain. Involved in leaf development and expressed in root, shoot and flower.	-3.23876	GRF
HORVU4Hr1G010610	HORVU4Hr1G010610.3	GRF1-interacting factor 3	SSXT family protein	Encodes a protein with similarity to mammalian transcriptional coactivator that is involved in cell proliferation during leaf and flower development. Loss of function mutations have narrow, pointed leaves and narrow floral organs. AN3 interacts with members of the growth regulating factor (GRF) family of transcription factors.	-1.71376	GRF
HORVU4Hr1G037480	HORVU4Hr1G037480.5	Growth-regulating factor 8	growth-regulating factor 2	Growth regulating factor encoding transcription activator. One of the nine members of a GRF gene family, containing nuclear targeting domain. Mutants result in smaller leaves indicating the role of the gene in leaf development. Expressed in root, shoot and flower	-1.44418	GRF
HORVU6Hr1G054850	HORVU6Hr1G054850.6	GRF+domain+protein	NA	NA	2.70743	GRF
HORVU4Hr1G020710	HORVU4Hr1G020710.1	BEL1-like homeodomain 1	BEL1-like homeodomain 1	Encodes a member of the BEL-like homeodomain protein family. Ecotopic expression in the embryo sac leads to defects in nuclear migration and cellularization and embryo sacs with multiple egg cells. Loss of function alleles have no female gametophyte defects. The ecotopic expression phenotype requires KNAT3 because it can be suppressed by loss of KNAT3 function alleles. Localized to the nucleus bu…	-4.4496	HB
HORVU4Hr1G084590	HORVU4Hr1G084590.2	Homeobox protein BEL1 homolog	POX (plant homeobox) family protein	Homeodomain protein required for ovule identity.Loss of function mutations show homeotic conversion of integuments to carpels.Forms heterodimers with STM and KNAT1. Interacts with AG-SEP heterodimers is thought to restrict WUS expression. BEL interacts with MADS box dimers composed of SEP1(or SEP3) and AG, SHP1, SHP2 and STK. The interaction of BEL1 with AG-SEP3 is required for proper integument …	-4.44539	HB
HORVU5Hr1G093150	HORVU5Hr1G093150.8	Homeobox-leucine zipper protein HOX32	Homeobox-leucine zipper family protein / lipid-binding START domain-containing protein	Dominant PHB mutations cause transformation of abaxial leaf fates into adaxial leaf fates. Encodes a member of HD-Zip family which contains homeodomain-leucine zipper domains and domain similar to a mammalian sterol binding domain. Has overlapping functions with PHAVOLUTA, REVOLUTA and CORONA.	-3.99942	HB
HORVU5Hr1G080700	HORVU5Hr1G080700.2	homeobox-leucine zipper protein 3	Homeobox-leucine zipper family protein / lipid-binding START domain-containing protein	Encodes a homeodomain protein of the HD-GLABRA2 group. Involved in the accumulation of anthocyanin and in root development	-3.52536	HB
HORVU5Hr1G067010	HORVU5Hr1G067010.7	Homeobox-leucine zipper protein family	homeobox from Arabidopsis thaliana	Homeobox-leucine zipper protein.	-3.19232	HB
HORVU6Hr1G079410	HORVU6Hr1G079410.4	Homeobox-leucine zipper protein family	homeodomain GLABROUS 11	Encodes a homeobox-leucine zipper family protein belonging to the HD-ZIP IV family. It is involved in trichome branching. The transcription factor directly upregulates the expression of several cell-wall-loosening protein genes and reveals the important role that these target genes play in coordinating cell-wall extensibility with root development.	-3.12059	HB
HORVU3Hr1G096990	HORVU3Hr1G096990.1	zinc finger homeodomain 1	homeobox protein 24	0	-2.90841	HB
HORVU5Hr1G081090	HORVU5Hr1G081090.1	Homeobox-leucine zipper protein family	homeobox 7	encodes a putative transcription factor that contains a homeodomain closely linked to a leucine zipper motif. Transcript is detected in all tissues examined. Is transcriptionally regulated in an ABA-dependent manner and may act in a signal transduction pathway which mediates a drought response.	-2.7524	HB
HORVU1Hr1G005020	HORVU1Hr1G005020.1	Homeobox-leucine zipper protein HDG11	protodermal factor 2	Encodes a homeodomain protein that is expressed in the LI layer of the vegetative, floral and inflorescence meristems. Binds to the L1 box promoter element which is required in some proteins for L1 specific expression.	-2.70644	HB
HORVU3Hr1G085720	HORVU3Hr1G085720.3	BEL1-like homeodomain 8	POX (plant homeobox) family protein	Mutant has additional lateral organs and phyllotaxy defect. Encodes a homeodomain transcription factor. Has sequence similarity to the Arabidopsis ovule development regulator Bell1. Binds directly to the AGAMOUS cis-regulatory element. Its localization to the nucleus is dependent on the coexpression of either STM or BP.	-2.41391	HB
HORVU4Hr1G075180	HORVU4Hr1G075180.5	Homeobox-leucine zipper protein family	Homeobox-leucine zipper protein family	Encodes a homeodomain leucine zipper class I (HD-Zip I) protein.	-2.35873	HB
HORVU2Hr1G092710	HORVU2Hr1G092710.2	Homeobox-leucine zipper protein family	homeobox 7	encodes a putative transcription factor that contains a homeodomain closely linked to a leucine zipper motif. Transcript is detected in all tissues examined. Is transcriptionally regulated in an ABA-dependent manner and may act in a signal transduction pathway which mediates a drought response.	-2.31454	HB
HORVU4Hr1G078410	HORVU4Hr1G078410.2	Homeobox-leucine zipper protein family	homeobox 1	Encodes a homeodomain leucine zipper class I (HD-Zip I) transcriptional activator involved in leaf and hypocotyl development.Promoter is bound by PIF1 which likely regulates its expression.	-2.18803	HB
HORVU1Hr1G005430	HORVU1Hr1G005430.1	Homeobox-leucine zipper protein ROC4	homeodomain GLABROUS 7	Encodes a homeobox-leucine zipper family protein belonging to the HD-ZIP IV family.	-1.98141	HB
HORVU6Hr1G072810	HORVU6Hr1G072810.6	Homeobox-leucine zipper protein family	homeobox 1	Encodes a homeodomain leucine zipper class I (HD-Zip I) transcriptional activator involved in leaf and hypocotyl development.Promoter is bound by PIF1 which likely regulates its expression.	-1.90754	HB
HORVU4Hr1G090030	HORVU4Hr1G090030.3	Homeobox-leucine zipper protein HOX10	Homeobox-leucine zipper family protein / lipid-binding START domain-containing protein	REVOLUTA regulates meristem initiation at lateral positions. a member of a small homeodomain-leucine zipper family. Has overlapping functions with PHAVOLUTA and PHABULOSA.	-1.84851	HB
HORVU1Hr1G072850	HORVU1Hr1G072850.1	Homeobox protein BEL1 homolog	POX (plant homeobox) family protein	Mutant has additional lateral organs and phyllotaxy defect. Encodes a homeodomain transcription factor. Has sequence similarity to the Arabidopsis ovule development regulator Bell1. Binds directly to the AGAMOUS cis-regulatory element. Its localization to the nucleus is dependent on the coexpression of either STM or BP.	-1.81852	HB
HORVU1Hr1G041790	HORVU1Hr1G041790.2	Homeobox-leucine zipper protein family	Homeobox-leucine zipper family protein / lipid-binding START domain-containing protein	REVOLUTA regulates meristem initiation at lateral positions. a member of a small homeodomain-leucine zipper family. Has overlapping functions with PHAVOLUTA and PHABULOSA.	-1.54787	HB
HORVU5Hr1G083940	HORVU5Hr1G083940.3	homeobox-leucine zipper protein 3	homeodomain GLABROUS 1	Encodes a homeobox-leucine zipper family protein belonging to the HD-ZIP IV family.	-1.31011	HB
HORVU3Hr1G022160	HORVU3Hr1G022160.1	Homeobox-leucine zipper protein ROC4	NA	NA	1.18602	HB
HORVU3Hr1G077690	HORVU3Hr1G077690.2	Homeobox-leucine zipper protein family	protodermal factor 2	Encodes a homeodomain protein that is expressed in the LI layer of the vegetative, floral and inflorescence meristems. Binds to the L1 box promoter element which is required in some proteins for L1 specific expression.	1.37343	HB
HORVU3Hr1G022170	HORVU3Hr1G022170.1	Homeobox-leucine zipper protein ROC4	NA	NA	1.55841	HB
HORVU2Hr1G106970	HORVU2Hr1G106970.2	Homeobox-leucine zipper protein family	protodermal factor 2	Encodes a homeodomain protein that is expressed in the LI layer of the vegetative, floral and inflorescence meristems. Binds to the L1 box promoter element which is required in some proteins for L1 specific expression.	1.73554	HB
HORVU7Hr1G114650	HORVU7Hr1G114650.5	Homeobox protein knotted-1-like 11/KNOX11	KNOTTED1-like homeobox gene 3	A member of class II knotted1-like homeobox gene family (together with KNAT4 and KNAT5). Expressed in: hypocotyl-root boundary, anther-filament junction in flowers, ovule-funiculus and peduncle-silique boundaries, petioles and root. Light-regulated expression with differential response to red/far-red light. KNAT3 promoter activity showed cell-type specific pattern along longitudinal root axis, re…	-1.74357	HB/KN
HORVU3Hr1G086430	HORVU3Hr1G086430.1	WUSCHEL related homeobox 2	WUSCHEL related homeobox 2	Encodes a WUSCHEL-related homeobox gene family member with 65 amino acids in its homeodomain. Proteins in this family contain a sequence of eight residues (TLPLFPMH) downstream of the homeodomain called the WUS box. WOX2 has a putative Zinc finger domain downstream of the homeodomain. Transcripts are expressed in the egg cell, the zygote and the apical cell lineage and are reduced in met3-1 early…	-3.26007	HB/WUSCHEL
HORVU3Hr1G060950	HORVU3Hr1G060950.1	WUSCHEL-related homeobox 7	homeobox-3	Encodes a protein with similarity to WUS type homeodomain protein. Required for meristem growth and development and acts through positive regulation of WUS. Loss of function phenotypes include embryo lethality, hyponastic cotyledons, reduced root development and smaller meristems. Phenotypes can be rescued by addition of sucrose in the growth media. Overexpression can partially rescue the triple …	-1.92723	HB/WUSCHEL
HORVU3Hr1G086450	HORVU3Hr1G086450.1	WUSCHEL related homeobox 2	WUSCHEL related homeobox 2	Encodes a WUSCHEL-related homeobox gene family member with 65 amino acids in its homeodomain. Proteins in this family contain a sequence of eight residues (TLPLFPMH) downstream of the homeodomain called the WUS box. WOX2 has a putative Zinc finger domain downstream of the homeodomain. Transcripts are expressed in the egg cell, the zygote and the apical cell lineage and are reduced in met3-1 early…	-1.45395	HB/WUSCHEL
HORVU5Hr1G022120	HORVU5Hr1G022120.2	WUSCHEL related homeobox 2	WUSCHEL related homeobox 2	Encodes a WUSCHEL-related homeobox gene family member with 65 amino acids in its homeodomain. Proteins in this family contain a sequence of eight residues (TLPLFPMH) downstream of the homeodomain called the WUS box. WOX2 has a putative Zinc finger domain downstream of the homeodomain. Transcripts are expressed in the egg cell, the zygote and the apical cell lineage and are reduced in met3-1 early…	-1.10351	HB/WUSCHEL
HORVU3Hr1G086000	HORVU3Hr1G086000.1		Homeodomain-like superfamily protein	0	-2.49258	HD
HORVU7Hr1G088920	HORVU7Hr1G088920.3	Heat stress transcription factor C-2b	heat shock transcription factor C1	member of Heat Stress Transcription Factor (Hsf) family	-3.28379	HSF
HORVU5Hr1G068100	HORVU5Hr1G068100.1	heat shock transcription factor B4	heat shock transcription factor B4	Encodes SCHIZORIZA, a member of Heat Shock Transcription Factor (Hsf) family. Functions as a nuclear factor regulating asymmetry of stem cell divisions.	-2.56925	HSF
HORVU2Hr1G040680	HORVU2Hr1G040680.1	Heat stress transcription factor A-3	heat shock transcription factor A3	Member of Heat Stress Transcription Factor (Hsf) family. Expression is regulated by DREB2A and in turn HSFA3 regulates the expression of hsps Hsp18.1-CI and Hsp26.5-MII35S. Involved in establishing thermotolerence.	1.19921	HSF
HORVU0Hr1G020770	HORVU0Hr1G020770.1	Zinc finger protein 346	RNA recognition motif (RRM)-containing protein	0	-1.94517	IDD
HORVU5Hr1G028180	HORVU5Hr1G028180.1	LIM domain-containing protein 2	GATA type zinc finger transcription factor family protein	Encodes a member of the Arabidopsis LIM proteins: a family of actin bundlers with distinct expression patterns. WLIM1, WLIM2a, and WLIM2b are widely expressed, whereas PLIM2a, PLIM2b, and PLIM2c are predominantly expressed in pollen. Regulates actin cytoskeleton organization.	-2.27726	LIM
HORVU1Hr1G064640	HORVU1Hr1G064640.1	LOB domain-containing protein 10	Lateral organ boundaries (LOB) domain family protein	required for formation of a symmetric flat leaf lamina, encodes a member of a family of proteins characterized by cysteine repeats and a leucine zipper; involved in KNOX gene regulation. Acts together with ASL1 in proximal-distal symmetry determination. Forms a complex with AS1 that binds to the BP promoter and leads to silencing of BP.	-3.21937	LOB
HORVU7Hr1G046690	HORVU7Hr1G046690.1	LOB domain-containing protein 31	LOB domain-containing protein 31	0	-1.5532	LOB
HORVU5Hr1G047610	HORVU5Hr1G047610.1	LOB domain-containing protein 4	Lateral organ boundaries (LOB) domain family protein	Overexpression/activation tagged allele has epinastic leaves, reduced apical dominance and is sterile. Gene is similar to asymmetric leaves (AS)/lateral organ boundary (LOB) genes which repress KNOX gene expression.	-1.53283	LOB
HORVU2Hr1G066080	HORVU2Hr1G066080.1	LOB domain-containing protein 41	LOB domain-containing protein 41	0	1.14731	LOB
HORVU3Hr1G016320	HORVU3Hr1G016320.1	LOB domain-containing protein 41	LOB domain-containing protein 41	0	2.03648	LOB
HORVU4Hr1G086700	HORVU4Hr1G086700.1	LOB domain-containing protein 41	LOB domain-containing protein 41	0	2.47333	LOB
HORVU4Hr1G013380	HORVU4Hr1G013380.2	LOB domain-containing protein 37	LOB domain-containing protein 37	Encodes a LOB-domain protein involved in nitrogen metabolism and affecting leaf morphogenesis.	3.88616	LOB
HORVU3Hr1G022900	HORVU3Hr1G022900.1	WD-40 repeat family protein	LisH dimerisation motif;WD40/YVTN repeat-like-containing domain	LEUNIG regulates floral organ identity,gynoecium and ovule development. Negatively regulates AGAMOUS . Encodes a glutamine-rich protein with seven WD repeats similar to transcriptional corepressors.	1.86108	LUG
HORVU4Hr1G067680	HORVU4Hr1G067680.2	MADS-box transcription factor 1	K-box region and MADS-box transcription factor family protein	MADS-box protein, binds K domain of AG in vivo	-3.95666	MADS
HORVU1Hr1G029220	HORVU1Hr1G029220.8	MADS-box transcription factor 58	K-box region and MADS-box transcription factor family protein	Floral homeotic gene encoding a MADS domain transcription factor. Specifies floral meristem and carpel and stamen identity. Binds CArG box sequences. It is the only C function gene. It interacts genetically with the other homeotic genes to specify the floral organs.	-3.76839	MADS
HORVU5Hr1G095710	HORVU5Hr1G095710.1	MADS-box transcription factor 34	K-box region and MADS-box transcription factor family protein	Encodes a MADS box transcription factor involved flower and ovule development. Functionally redundant with SEP2 and SEP3.	-3.64223	MADS
HORVU1Hr1G064150	HORVU1Hr1G064150.2	MADS-box transcription factor 21	K-box region and MADS-box transcription factor family protein	Floral homeotic gene encoding a MADS domain transcription factor. Specifies floral meristem and carpel and stamen identity. Binds CArG box sequences. It is the only C function gene. It interacts genetically with the other homeotic genes to specify the floral organs.	-2.66206	MADS
HORVU1Hr1G023620	HORVU1Hr1G023620.1	MADS-box transcription factor 13	K-box region and MADS-box transcription factor family protein	Floral homeotic gene encoding a MADS domain transcription factor. Specifies floral meristem and carpel and stamen identity. Binds CArG box sequences. It is the only C function gene. It interacts genetically with the other homeotic genes to specify the floral organs.	-2.63916	MADS
HORVU5Hr1G095630	HORVU5Hr1G095630.2	MADS-box transcription factor 14	K-box region and MADS-box transcription factor family protein	Floral homeotic gene encoding a MADS domain protein homologous to SRF transcription factors. Specifies floral meristem and sepal identity. Required for the transcriptional activation of AGAMOUS. Interacts with LEAFY.Binds to promoter and regulates the expression of flowering time genes SVP, SOC1 and AGL24.	-2.37673	MADS
HORVU0Hr1G003020	HORVU0Hr1G003020.3	MADS-box transcription factor 18	K-box region and MADS-box transcription factor family protein	Floral homeotic gene encoding a MADS domain protein homologous to SRF transcription factors. Specifies floral meristem and sepal identity. Required for the transcriptional activation of AGAMOUS. Interacts with LEAFY.Binds to promoter and regulates the expression of flowering time genes SVP, SOC1 and AGL24.	-1.88721	MADS
HORVU7Hr1G054220	HORVU7Hr1G054220.1	MADS-box transcription factor 7	K-box region and MADS-box transcription factor family protein	Member of the MADs box transcription factor family. SEP3 is redundant with SEP1 and 2. Flowers of SEP1/2/3 triple mutants show a conversion of petals and stamens to sepals.SEP3 forms heterotetrameric complexes with other MADS box family members and binds to the CArG box motif.	-1.69121	MADS
HORVU3Hr1G026650	HORVU3Hr1G026650.1	MADS-box transcription factor 3	K-box region and MADS-box transcription factor family protein	Floral homeotic gene encoding a MADS domain transcription factor. Specifies floral meristem and carpel and stamen identity. Binds CArG box sequences. It is the only C function gene. It interacts genetically with the other homeotic genes to specify the floral organs.	-1.23412	MADS
HORVU6Hr1G066140	HORVU6Hr1G066140.9	MADS-box transcription factor 6	AGAMOUS-like 6	Sequence suggests this encodes a MADS-box transcription factor. Negatively regulates the FLC/MAF clade genes and positively regulates FT in Arabidopsis.	-2.94609	MADS/AGL
HORVU0Hr1G032300	HORVU0Hr1G032300.1	MADS-box transcription factor 6	AGAMOUS-like 6	Sequence suggests this encodes a MADS-box transcription factor. Negatively regulates the FLC/MAF clade genes and positively regulates FT in Arabidopsis.	-1.95348	MADS/AGL
HORVU7Hr1G121600	HORVU7Hr1G121600.1	Agamous-like MADS-box protein AGL80	AGAMOUS-like 80	AGL80 is a member of the MADS box family of genes. AGL80 functions as a transcription factor within the central cell gene regulatory network and controls the expression of downstream genes required for central cell development and function.	-1.13054	MADS/AGL
HORVU4Hr1G032440	HORVU4Hr1G032440.7	MADS-box transcription factor family protein	AGAMOUS-like 65	Encodes a member of the MIKC (MADS box, Keratin binding domain, and C terminal domain containing )family of transcriptional regulators. AGL65 is expressed in pollen.It forms heterodimers with other MICK family members (AGL104). Involved in late stages of pollen development and pollen tube growth.	2.0252	MADS/AGL
HORVU5Hr1G110470	HORVU5Hr1G110470.2	MADS-box transcription factor family protein	AGAMOUS-like 62	AGL62 encodes a Type I MADS domain protein that likely functions as a transcription factor. It is expressed AGL62 is expressed exclusively in the endosperm. AGL62 supresses suppresses cellularization during the syncytial phase of endosperm development.	2.30615	MADS/AGL
HORVU4Hr1G003610	HORVU4Hr1G003610.5	MADS-box transcription factor family protein	AGAMOUS-like 66	Encodes a member of the MIKC (MADS box, Keratin binding domain, and C terminal domain containing )family of transcriptional regulators. AGL66 is expressed in pollen.It forms heterodimers with other MICK family members (AGL104). Involved in late stages of pollen development and pollen tube growth.	2.7792	MADS/AGL
HORVU7Hr1G085130	HORVU7Hr1G085130.1	multiprotein bridging factor 1C	multiprotein bridging factor 1C	One of three genes in A. thaliana encoding multiprotein bridging factor 1, a highly conserved transcriptional coactivator. May serve as a bridging factor between a bZIP factor and TBP. Its expression is specifically elevated in response to pathogen infection, salinity, drought, heat, hydrogen peroxide, and application of abscisic acid or salicylic acid. Constitutive expression enhances the tolera…	1.53892	MBF1
HORVU4Hr1G002970	HORVU4Hr1G002970.1	hydroxyproline-rich glycoprotein family protein	hydroxyproline-rich glycoprotein family protein	0	-3.53325	misc
HORVU1Hr1G081980	HORVU1Hr1G081980.1	Calcium homeostasis regulator CHoR1	0	0	-3.06153	misc
HORVU5Hr1G093100	HORVU5Hr1G093100.6	Single myb histone 6	telomere repeat binding factor 1	Encodes a telomeric DNA binding protein. In vitro, an N-terminal Myb domain enables it to interact with double-stranded telomeric repeats.	-3.01442	misc
HORVU1Hr1G073170	HORVU1Hr1G073170.1	LSD1 zinc finger family protein	lsd one like 1	Encodes a protein with 3 plant-specific zinc finger domains that acts as a positive regulator of cell death.	-2.81535	misc
HORVU1Hr1G080470	HORVU1Hr1G080470.1	MORC family CW-type zinc finger protein 3	Histidine kinase-, DNA gyrase B-, and HSP90-like ATPase family protein	0	-1.8838	misc
HORVU2Hr1G091170	HORVU2Hr1G091170.1	expansin B3	expansin B3	putative beta-expansin/allergen protein. Naming convention from the Expansin Working Group (Kende et al, 2004. Plant Mol Bio). Involved in the formation of nematode-induced syncytia in roots of Arabidopsis thaliana.	-1.79704	misc
HORVU3Hr1G094600	HORVU3Hr1G094600.4	HCP-like superfamily protein with MYND-type zinc finger	HCP-like superfamily protein with MYND-type zinc finger	0	-1.56532	misc
HORVU5Hr1G094760	HORVU5Hr1G094760.2	Acyl-CoA N-acyltransferase with RING/FYVE/PHD-type zinc finger protein	Acyl-CoA N-acyltransferase with RING/FYVE/PHD-type zinc finger protein	0	-1.55842	misc
HORVU7Hr1G002450	HORVU7Hr1G002450.1	Fiber protein Fb34	Protein of unknown function (DUF1218)	0	-1.43286	misc
HORVU1Hr1G017020	HORVU1Hr1G017020.2	undescribed protein	NA	NA	-1.37066	misc
HORVU2Hr1G072140	HORVU2Hr1G072140.1	Uridylate kinase	aspartate/glutamate/uridylate kinase family protein	0	-1.10043	misc
HORVU2Hr1G075850	HORVU2Hr1G075850.3	Acyl-CoA N-acyltransferase with RING/FYVE/PHD-type zinc finger protein	Acyl-CoA N-acyltransferase with RING/FYVE/PHD-type zinc finger protein	IDM1 is a histone H3 acetyltransferase that is capable of recognizing methylated DNA through its MBD domain and recognizing unmethylated histone H3K4 through its PHD domain. It negatively regulates DNA demethylation, preventing DNA hypermethylation of highly homologous multicopy genes and other repetitive sequences.	-1.09178	misc
HORVU7Hr1G093640	HORVU7Hr1G093640.1	MORC family CW-type zinc finger protein 3	NA	NA	-1.06473	misc
HORVU5Hr1G041840	HORVU5Hr1G041840.5	sequence-specific DNA binding transcription factors;sequence-specific DNA binding	sequence-specific DNA binding transcription factors;sequence-specific DNA binding	0	-1.06419	misc
HORVU7Hr1G008840	HORVU7Hr1G008840.4	SNAP25 homologous protein SNAP33	soluble N-ethylmaleimide-sensitive factor adaptor protein 33	membrane localized t-SNARE SNAP25 homologue, probably involved in cytokinesis and cell plate formation	-1.03371	misc
HORVU4Hr1G020130	HORVU4Hr1G020130.2	Trihelix transcription factor	sequence-specific DNA binding transcription factors	0	-1.01365	misc
HORVU2Hr1G092900	HORVU2Hr1G092900.1	Trihelix transcription factor	NA	NA	1.13925	misc
HORVU6Hr1G091110	HORVU6Hr1G091110.3	Telomere-binding protein 1	TRF-like 2	Arabidopsis thaliana telomere-binding protein, putative (At1g07540)	1.1399	misc
HORVU6Hr1G093520	HORVU6Hr1G093520.1	Orphans transcription factor	NA	NA	1.54546	misc
HORVU6Hr1G065210	HORVU6Hr1G065210.14	transcription factor-related	transcription factor-related	Encodes a nuclear-localized transcriptional activator with weak sequence similarity to basic helix-loop-helix(bHLH)-domain proteins. It promotes the production of stele cells in root meristems and is required to establish and maintain the normal vascular cell number and pattern in primary and lateral roots.	2.00798	misc
HORVU4Hr1G045210	HORVU4Hr1G045210.1	Mitochondrial transcription termination factor family protein	Mitochondrial transcription termination factor family protein	0	-2.78957	mTERF
HORVU6Hr1G051070	HORVU6Hr1G051070.5	Mitochondrial transcription termination factor family protein	Mitochondrial transcription termination factor family protein	A locus involved in embryogenesis. Mutations in this locus result in embryo lethality.	-2.44657	mTERF
HORVU5Hr1G089290	HORVU5Hr1G089290.5	Mitochondrial transcription termination factor family protein	Mitochondrial transcription termination factor family protein	0	-2.20039	mTERF
HORVU5Hr1G097900	HORVU5Hr1G097900.4	Myb-like DNA-binding domain, SHAQKYF class family protein, expressed	NA	NA	-3.59066	MYB
HORVU3Hr1G100500	HORVU3Hr1G100500.1	myb domain protein 5	myb domain protein 5	Encodes a member of the MYB family of transcriptional regulators. MYB5 act as a negative regulator of trichome branching and play a role in the correct formation of the seed coat and possibly the formation the underlying endosperm layers. Loss of function mutations have defects in seed coat mucilage and columella cells as well as trichome defects (smaller and reduced number of branches).	-2.86962	MYB
HORVU3Hr1G096010	HORVU3Hr1G096010.2	myb domain protein 117	myb domain protein 105	Encodes LOF2 (LATERAL ORGAN FUSION2), a MYB-domain transcription factor expressed in organ boundaries. Functions in boundary specification, meristem initiation and maintenance, and organ patterning. Also see LOF1 (At1g26780).	-2.52592	MYB
HORVU1Hr1G017970	HORVU1Hr1G017970.4	myb domain protein 61	myb domain protein 61	Encodes putative transcription factor. Mutants lack of mucilage extrusion from the seeds during imbibition. Reduced quantities of mucilage are deposited during the development of the seed coat epidermis in myb61 mutants. Expressed in guard cells,loss of function mutations show an increase in stomatal pore opening suggesting a role in ABA independent regulation of stomatal pore size.	-2.52437	MYB
HORVU3Hr1G082210	HORVU3Hr1G082210.1	myb domain protein 4	myb domain protein 4	Encodes a R2R3 MYB protein which is involved in the response to UV-B. It functions as a repressor of target gene expression. One of its target genes encodes cinnamate 4-hydroxylase; mutants accumulate sinapate esters in their leaves. MYB4 binds to its own promoter and represses its own expression. Nuclear localization of MYB4 depends on the action of the beta importin SAD2.	-2.26776	MYB
HORVU3Hr1G010620	HORVU3Hr1G010620.1	myb-like transcription factor family protein	Duplicated homeodomain-like superfamily protein	0	-2.23374	MYB
HORVU5Hr1G021230	HORVU5Hr1G021230.1	myb domain protein 101	myb-like HTH transcriptional regulator family protein	Encodes a MYB-domain protein involved in specification of the leaf proximodistal axis. Mutation results in lobed and dissected leaves with a characteristic asymmetry. Homologous to the Antirrhinum PHANTASTICA (PHAN) and maize ROUGH SHEATH2 (RS2) genes Asymmetric placement of auxin response at the distal leaf tip precedes visible asymmetric leaf growth. Acts alongside AXR1 to exclude BP expression…	-2.22865	MYB
HORVU3Hr1G066860	HORVU3Hr1G066860.4	myb domain protein 26	myb domain protein 26	Encodes a putative transcription factor (MYB26). Mutants produces fertile pollen but plants are sterile because anthers do not dehisce. The cellulosic secondary wall thickenings are not formed in the endothecium as they are in non-mutant plants.	-1.8797	MYB
HORVU2Hr1G120340	HORVU2Hr1G120340.2	myb domain protein 16	myb domain protein 16	Member of the R2R3 factor gene family.	-1.35149	MYB
HORVU2Hr1G032180	HORVU2Hr1G032180.1	R2R3-MYB protein	NA	NA	-1.11411	MYB
HORVU2Hr1G089270	HORVU2Hr1G089270.1	MYB-related transcription factor	myb domain protein 13	member of MYB3R- and R2R3- type MYB- encoding genes	1.12766	MYB
HORVU7Hr1G038390	HORVU7Hr1G038390.1	Myb-like protein J	Duplicated homeodomain-like superfamily protein	0	1.1359	MYB
HORVU3Hr1G114970	HORVU3Hr1G114970.1		Homeodomain-like superfamily protein	Encodes a myb family transcription factor with a single Myb DNA-binding domain (type SHAQKYF) that is unique to plants and is essential for circadian rhythms, specifically for transcriptional regulation within the circadian clock. LUX is required for normal rhythmic expression of multiple clock outputs in both constant light and darkness. It is coregulated with TOC1 and seems to be repressed by C…	1.16913	MYB
HORVU5Hr1G047920	HORVU5Hr1G047920.4		myb-like HTH transcriptional regulator family protein	0	1.21833	MYB
HORVU2Hr1G089310	HORVU2Hr1G089310.2	myb domain protein 15	myb domain protein 15	Member of the R2R3 factor gene family.	1.25756	MYB
HORVU7Hr1G024150	HORVU7Hr1G024150.1	Myb-like protein J	Homeodomain-like superfamily protein	0	1.3462	MYB
HORVU1Hr1G060030	HORVU1Hr1G060030.1	myb domain protein 70	myb domain protein 70	Member of the R2R3 factor gene family.	1.38231	MYB
HORVU7Hr1G028140	HORVU7Hr1G028140.1	myb-like transcription factor family protein	Duplicated homeodomain-like superfamily protein	0	1.44059	MYB
HORVU7Hr1G027370	HORVU7Hr1G027370.1	myb domain protein 101	myb domain protein 101	Member of the R2R3 factor gene family.	1.83316	MYB
HORVU4Hr1G064780	HORVU4Hr1G064780.1	myb domain protein 77	myb domain protein 77	Encodes a member of the R2R3 transcription factor gene family. Expressed in response to potassium deprivation and auxin. Involved in lateral root development. Interacts with ARF7 and regulates the expression of some auxin responsive genes.	1.84214	MYB
HORVU3Hr1G038700	HORVU3Hr1G038700.2	myb domain protein 56	myb domain protein 56	Member of the R2R3 factor gene family that acts as a cell-specific repressor of quiescent center (QC) divisions in the primary root, acting through the BR signaling pathway. Works with BES1 to regulate QC division in the root.	2.08694	MYB
HORVU6Hr1G007010	HORVU6Hr1G007010.2	myb domain protein 86	myb domain protein 86	0	2.36662	MYB
HORVU3Hr1G083740	HORVU3Hr1G083740.3	myb-like transcription factor family protein	Homeodomain-like transcriptional regulator	0	2.40715	MYB
HORVU3Hr1G019590	HORVU3Hr1G019590.2	myb domain protein 37	#N/A	#N/A	2.48296	MYB
HORVU3Hr1G116740	HORVU3Hr1G116740.1	myb domain protein 59	myb domain protein 59	Encodes a putative transcription factor (MYB59).	2.6012	MYB
HORVU2Hr1G091530	HORVU2Hr1G091530.7	myb domain protein 19	myb domain protein 19	Member of the R2R3 factor gene family.	2.9547	MYB
HORVU6Hr1G060650	HORVU6Hr1G060650.1	myb domain protein 17	myb domain protein 17	LATE MERISTEM IDENTITY2 (LMI2) is a target of the meristem identity regulator LEAFY (LFY). Has a role in the meristem identity transition from vegetative growth to flowering. Member of the R2R3 factor gene family.	3.31404	MYB
HORVU0Hr1G018970	HORVU0Hr1G018970.2	myb-like transcription factor family protein	Duplicated homeodomain-like superfamily protein	0	-3.13218	MYB-related
HORVU1Hr1G089510	HORVU1Hr1G089510.1	Transcription factor RADIALIS/RAD1L	RAD-like 1	0	-2.97267	MYB-related
HORVU3Hr1G019480	HORVU3Hr1G019480.2	myb-like transcription factor family protein	myb-like transcription factor family protein	0	-2.73609	MYB-related
HORVU7Hr1G001830	HORVU7Hr1G001830.3	myb-like transcription factor family protein	Homeodomain-like superfamily protein	Encodes a MYB-like transcription factor similar to CIRCADIAN CLOCK-ASSOCIATED1 (CCA1) and ELONGATED HYPOCOTYL (LHY). Involved in the regulation of circadian clock by modulating the pattern of histone 3 (H3) acetylation.	-1.45137	MYB-related
HORVU3Hr1G019840	HORVU3Hr1G019840.4	myb-like transcription factor family protein	myb-like transcription factor family protein	Encodes a circadian-regulated transcription factor which specifically controls cell expansion during leaf development by controlling ROS homeostasis.	-1.37065	MYB-related
HORVU3Hr1G051190	HORVU3Hr1G051190.6	telomere repeat binding factor 1	telomere repeat binding factor 1	Encodes a telomeric DNA binding protein. In vitro, an N-terminal Myb domain enables it to interact with double-stranded telomeric repeats.	-1.10783	MYB-related
HORVU7Hr1G072890	HORVU7Hr1G072890.7	myb-like transcription factor family protein	myb-like transcription factor family protein	Encodes a circadian-regulated transcription factor which specifically controls cell expansion during leaf development by controlling ROS homeostasis.	1.00919	MYB-related
HORVU7Hr1G070730	HORVU7Hr1G070730.1	DnaJ homolog subfamily C member 2	Duplicated homeodomain-like superfamily protein	The gene encodes a MYB transcription factor belons to R2R3-MYB family of transcription factors. Knock-down mutant analysis indicates its role in root hair elongation.	1.24934	MYB-related
HORVU3Hr1G019330	HORVU3Hr1G019330.22	Protein ALWAYS EARLY 2	DIRP ;Myb-like DNA-binding domain	0	1.29104	MYB-related
HORVU4Hr1G017950	HORVU4Hr1G017950.2	SWI/SNF complex subunit SWI3C	SWITCH/sucrose nonfermenting 3C	a member of the Arabidopsis SWI3 gene family. Protein physically interacts with ATSWI3B and ATSWI3A, the other two members of the SWI3 family. Homologous to yeast SWI3 & RSC8, components of the SWI/SNF and RSC chromatin remodeling complexes. Referred to as CHB3 in Zhou et al (2003).	1.40718	MYB-related
HORVU3Hr1G059880	HORVU3Hr1G059880.1	Transcription factor RADIALIS	RAD-like 6	0	1.62271	MYB-related
HORVU2Hr1G104580	HORVU2Hr1G104580.3	At5g37260-like protein	Homeodomain-like superfamily protein	Encodes a MYB family transcription factor Circadian 1 (CIR1). Involved in circadian regulation in Arabidopsis.	1.66465	MYB-related
HORVU3Hr1G014140	HORVU3Hr1G014140.3	NAC domain protein,	NAC domain containing protein 2	Note of caution: not to be confused with another protein (AtNAC6 locus AT5G39610) which on occasion has also been referred to as AtNAC2.	-3.73766	NAC
HORVU3Hr1G090440	HORVU3Hr1G090440.4	NAC domain containing protein 35	NAC domain containing protein 35	0	-3.44753	NAC
HORVU7Hr1G055080	HORVU7Hr1G055080.2	NAC domain protein,	NAC domain containing protein 83	Encodes a NAC domain transcription factor that interacts with VND7 and negatively regulates xylem vessel formation.	-3.27956	NAC
HORVU5Hr1G074810	HORVU5Hr1G074810.3	NAC domain protein,	NAC domain containing protein 38	0	-2.02281	NAC
HORVU2Hr1G080460	HORVU2Hr1G080460.3	NAC domain protein,	NAC domain containing protein 100	0	-1.98626	NAC
HORVU2Hr1G017400	HORVU2Hr1G017400.3	NAC domain protein,	NAC domain containing protein 6	Encodes a NAC-domain transcription factor. Positively regulates aging-induced cell death and senescence in leaves. This gene is upregulated in response to salt stress in wildtype as well as NTHK1 transgenic lines although in the latter case the induction was drastically reduced. It was also upregulated by ABA, ACC and NAA treatment, although in the latter two cases, the induction occurred relativ…	1.03208	NAC
HORVU2Hr1G082320	HORVU2Hr1G082320.1	unknown function	NA	NA	1.28473	NAC
HORVU3Hr1G090920	HORVU3Hr1G090920.1	NAC domain protein,	NAC (No Apical Meristem) domain transcriptional regulator superfamily protein	Belongs to a large family of putative transcriptional activators with NAC domain. Transcript level increases in response to wounding and abscisic acid. ATAF1 attentuates ABA signaling and sythesis. Mutants are hyposensitive to ABA.	1.48594	NAC
HORVU3Hr1G080100	HORVU3Hr1G080100.7	NAC domain containing protein 102	NAC domain containing protein 102	Encodes a member of the NAC family of transcription factors. ANAC102 appears to have a role in mediating response to low oxygen stress (hypoxia) in germinating seedlings.	1.54625	NAC
HORVU7Hr1G000140	HORVU7Hr1G000140.4	NAC domain protein,	NAC 007	Encodes a NAC-domain transcription factor that is expressed in developing xylem. Over expression of this protein causes ectopic secondary cell wall growth. Complements some of the cell wall defects seen in SND1/NST1 double mutants.	1.64029	NAC
HORVU2Hr1G082650	HORVU2Hr1G082650.1	NAC domain containing protein 75	NAC (No Apical Meristem) domain transcriptional regulator superfamily protein	Encodes suppressor of gamma response 1 (SOG1), a putative transcription factor governing multiple responses to DNA damage.	1.70675	NAC
HORVU2Hr1G017360	HORVU2Hr1G017360.1	NAC domain containing protein 100	NAC domain containing protein 100	0	2.23154	NAC
HORVU5Hr1G045640	HORVU5Hr1G045640.4	NAC domain protein,	NAC (No Apical Meristem) domain transcriptional regulator superfamily protein	Transcriptional activator of the NAC gene family, with CUC1 redundantly required for embryonic apical meristem formation, cotyledon separation and expression of STM. Proper timing of CUC2 expression is required to maintain the phyllotactic pattern initiated in the meristem. CUC2 expression in leaf sinus region is required for serration and the extent of serration is modulated by mir164A mediated …	2.53636	NAC
HORVU7Hr1G088300	HORVU7Hr1G088300.2	NAC domain containing protein 75	NA	NA	2.57355	NAC
HORVU3Hr1G019530	HORVU3Hr1G019530.10	NAC domain containing protein 75	NAC domain containing protein 75	0	2.73802	NAC
HORVU2Hr1G089210	HORVU2Hr1G089210.4	NAC domain protein,	NAC domain containing protein 74	0	2.88762	NAC
HORVU4Hr1G081430	HORVU4Hr1G081430.3	NAC domain containing protein 36	NAC domain containing protein 36	Member of the NAC transcription factor family and more specifically, the ONAC022 subfamily. Involved in leaf and inflorescence stem morphogenesis.	3.09525	NAC
HORVU2Hr1G017350	HORVU2Hr1G017350.1	NAC domain containing protein 100	NAC domain containing protein 100	0	3.17172	NAC
HORVU7Hr1G088320	HORVU7Hr1G088320.5	NAC domain containing protein 75	NAC domain containing protein 75	0	3.35115	NAC
HORVU4Hr1G081440	HORVU4Hr1G081440.4	NAC domain containing protein 36	NAC domain containing protein 36	Member of the NAC transcription factor family and more specifically, the ONAC022 subfamily. Involved in leaf and inflorescence stem morphogenesis.	3.36807	NAC
HORVU2Hr1G017370	HORVU2Hr1G017370.4	NAC domain containing protein 100	NAC domain containing protein 100	0	4.16752	NAC
HORVU1Hr1G074030	HORVU1Hr1G074030.1	Transcription repressor OFP13	ovate family protein 13	0	-3.46851	OFP
HORVU4Hr1G073070	HORVU4Hr1G073070.1	ovate family protein 12	ovate family protein 12	0	-3.26452	OFP
HORVU3Hr1G083710	HORVU3Hr1G083710.1	Transcription repressor OFP13	ovate family protein 13	0	-2.83039	OFP
HORVU4Hr1G021490	HORVU4Hr1G021490.1	Transcription repressor OFP6	ovate family protein 6	0	-2.81677	OFP
HORVU4Hr1G021500	HORVU4Hr1G021500.1	Transcription repressor OFP13	ovate family protein 13	0	-2.78407	OFP
HORVU3Hr1G030870	HORVU3Hr1G030870.1	ovate family protein 7	ovate family protein 7	0	-2.55431	OFP
HORVU3Hr1G083700	HORVU3Hr1G083700.1	ovate family protein 6	ovate family protein 6	0	-2.52382	OFP
HORVU2Hr1G094240	HORVU2Hr1G094240.1	Ovate family protein	ovate family protein 6	0	-2.38023	OFP
HORVU6Hr1G065900	HORVU6Hr1G065900.1	Ovate family protein	Ovate family protein	0	-1.0273	OFP
HORVU2Hr1G085000	HORVU2Hr1G085000.2	B-box zinc finger family protein	NA	NA	-3.37242	Orphans
HORVU6Hr1G021460	HORVU6Hr1G021460.2	Zinc finger protein CONSTANS-LIKE 7	chloroplast import apparatus 2	Transcription regulator responsible for specific upregulation of the translocon genes atToc33 and atToc75 in leaves. Involved in protein import into chloroplast.	-2.99573	Orphans
HORVU7Hr1G069520	HORVU7Hr1G069520.1	RNA polymerase sigma-C factor	sigma factor A	Subunit of chloroplast RNA polymerase, confers the ability to recognize promoter sequences on the core enzyme	-2.62909	Orphans
HORVU2Hr1G092460	HORVU2Hr1G092460.16	B-box zinc finger family protein	salt tolerance homolog2	Encodes a B-box zinc finger transcription factor BBX21 (also named STH2/salt tolerance homolog2 and LHUS/long hypocotyl under shade). Interacts with COP1 to control de-etiolation. Also genetically interacts with COP1 to regulate shade avoidance.	-2.5162	Orphans
HORVU3Hr1G026500	HORVU3Hr1G026500.6	B-box zinc finger family protein	light-regulated zinc finger protein 1	0	-1.94796	Orphans
HORVU1Hr1G095410	HORVU1Hr1G095410.3	Zinc finger protein CONSTANS-LIKE 4	CCT motif family protein	0	-1.69016	Orphans
HORVU6Hr1G028150	HORVU6Hr1G028150.2	B-box zinc finger family protein	light-regulated zinc finger protein 1	0	1.79779	Orphans
HORVU2Hr1G000060	HORVU2Hr1G000060.1	Ethylene receptor 2	Signal transduction histidine kinase, hybrid-type, ethylene sensor	Ethylene receptor, subfamily 2. Has serine kinase activity.	1.97854	Orphans
HORVU4Hr1G060560	HORVU4Hr1G060560.10	DA1-related protein 2	DA1-related protein 2	Essential for early phloem development and function, and for root system development.	2.19712	Orphans
HORVU5Hr1G088420	HORVU5Hr1G088420.1	Histone-lysine N-methyltransferase 2C	trithorax-like protein 2	Encodes a homolog of trithorax, a histone-lysine N-methyltransferase. Paralog of ATX1. Unlike ATX1 which is involved in trimethylating of histone H3-mysine 4, ATX2 is involved in dimethylating of histone H3-lysine 4. ATX1 and ATX2 influence the expression of largely nonoverlapping gene sets. The expression pattern of ATX2 is also different from that of ATX1.	-2.15191	PHD
HORVU4Hr1G054580	HORVU4Hr1G054580.4	PHD and RING finger domain-containing protein 1	RING/U-box protein	0	-1.26657	PHD
HORVU2Hr1G100080	HORVU2Hr1G100080.5	Protein strawberry notch homolog 1	RING/FYVE/PHD zinc finger superfamily protein	0	-1.00666	PHD
HORVU6Hr1G034680	HORVU6Hr1G034680.3	methyl-CPG-binding domain 9	methyl-CPG-binding domain 9	Encodes a protein with a methyl-CpG-binding domain. Has sequence similarity to human MBD proteins. Involved in the modification of the FLC chromatin acetylation state to affect FLC expression. Mutants show an early flowering, and enhanced shoot branching phenotypes.	1.02341	PHD
HORVU3Hr1G085320	HORVU3Hr1G085320.7	Acyl-CoA N-acyltransferase with RING/FYVE/PHD-type zinc finger domain	Acyl-CoA N-acyltransferase with RING/FYVE/PHD-type zinc finger domain	0	1.36053	PHD
HORVU2Hr1G106020	HORVU2Hr1G106020.2	PLATZ transcription factor family protein	PLATZ transcription factor family protein	0	-1.6346	PLATZ
HORVU1Hr1G050480	HORVU1Hr1G050480.2	PLATZ transcription factor family protein	PLATZ transcription factor family protein	0	-1.19604	PLATZ
HORVU7Hr1G093120	HORVU7Hr1G093120.4	PLATZ transcription factor family protein	PLATZ transcription factor family protein	0	1.6373	PLATZ
HORVU3Hr1G110200	HORVU3Hr1G110200.1	PLATZ transcription factor family protein	PLATZ transcription factor family protein	0	2.28118	PLATZ
HORVU2Hr1G124270	HORVU2Hr1G124270.6	Regulator of chromosome condensation (RCC1) family with FYVE zinc finger domain	Regulator of chromosome condensation (RCC1) family with FYVE zinc finger domain	0	-2.81477	RCC1
HORVU3Hr1G089990	HORVU3Hr1G089990.6	RING/FYVE/PHD zinc finger superfamily protein	RING/FYVE/PHD zinc finger superfamily protein	0	-1.24817	RING
HORVU3Hr1G063680	HORVU3Hr1G063680.6	RING/FYVE/PHD zinc finger superfamily protein	RING/FYVE/PHD zinc finger superfamily protein	0	1.57863	RING
HORVU2Hr1G095260	HORVU2Hr1G095260.2	Zinc finger, C3HC4 type (RING finger) family protein	Zinc finger, C3HC4 type (RING finger) family protein	0	2.26107	RING
HORVU3Hr1G032440	HORVU3Hr1G032440.2	Two-component response regulator-like APRR2	GBF's pro-rich region-interacting factor 1	Encodes GLK1, Golden2-like 1, one of a pair of partially redundant nuclear transcription factors that regulate chloroplast development in a cell-autonomous manner. GLK2, Golden2-like 2, is encoded by At5g44190. GLK1 and GLK2 regulate the expression of the photosynthetic apparatus.	-3.05522	RR
HORVU6Hr1G002320	HORVU6Hr1G002320.2	Two-component response regulator ARR12	response regulator 11	Encodes an Arabidopsis response regulator (ARR) protein that acts in concert with other type-B ARRs in the cytokinin signaling pathway.	-1.44547	RR
HORVU7Hr1G112840	HORVU7Hr1G112840.1	Two-component response regulator ARR12	response regulator 12	Encodes an Arabidopsis response regulator (ARR) protein that acts in concert with other type-B ARRs in the cytokinin signaling pathway. Also involved in cytokinin-dependent inhibition of hypocotyl elongation and cytokinin-dependent greening and shooting in tissue culture.	1.3987	RR
HORVU7Hr1G112890	HORVU7Hr1G112890.1	Two-component response regulator ARR12	response regulator 12	Encodes an Arabidopsis response regulator (ARR) protein that acts in concert with other type-B ARRs in the cytokinin signaling pathway. Also involved in cytokinin-dependent inhibition of hypocotyl elongation and cytokinin-dependent greening and shooting in tissue culture.	1.4255	RR
HORVU7Hr1G114450	HORVU7Hr1G114450.2	Two-component response regulator ARR12	response regulator 12	Encodes an Arabidopsis response regulator (ARR) protein that acts in concert with other type-B ARRs in the cytokinin signaling pathway. Also involved in cytokinin-dependent inhibition of hypocotyl elongation and cytokinin-dependent greening and shooting in tissue culture.	1.57399	RR
HORVU7Hr1G112950	HORVU7Hr1G112950.5	Two-component response regulator ARR12	response regulator 12	Encodes an Arabidopsis response regulator (ARR) protein that acts in concert with other type-B ARRs in the cytokinin signaling pathway. Also involved in cytokinin-dependent inhibition of hypocotyl elongation and cytokinin-dependent greening and shooting in tissue culture.	1.72812	RR
HORVU7Hr1G114130	HORVU7Hr1G114130.1	Two-component response regulator ARR12	response regulator 12	Encodes an Arabidopsis response regulator (ARR) protein that acts in concert with other type-B ARRs in the cytokinin signaling pathway. Also involved in cytokinin-dependent inhibition of hypocotyl elongation and cytokinin-dependent greening and shooting in tissue culture.	1.84663	RR
HORVU3Hr1G030310	HORVU3Hr1G030310.1	Ethylene-responsive transcription factor 3	cytokinin response factor 4	encodes a member of the ERF (ethylene response factor) subfamily B-5 of ERF/AP2 transcription factor family. The protein contains one AP2 domain. There are 7 members in this subfamily.	-1.32647	RR?
HORVU2Hr1G104550	HORVU2Hr1G104550.16	Regulator of chromosome condensation (RCC1) family with FYVE zinc finger domain	Regulator of chromosome condensation (RCC1) family with FYVE zinc finger domain	0	-2.14617	RRC1
HORVU3Hr1G032170	HORVU3Hr1G032170.1	Plant regulator RWP-RK family protein	Plant regulator RWP-RK family protein	0	-1.01548	RWP-RK
HORVU5Hr1G076380	HORVU5Hr1G076380.7	Squamosa promoter-binding-like protein 16	Squamosa promoter-binding protein-like (SBP domain) transcription factor family protein	0	-3.01142	SBP
HORVU0Hr1G039170	HORVU0Hr1G039170.6	Squamosa promoter-binding-like protein 16	Squamosa promoter-binding protein-like (SBP domain) transcription factor family protein	0	-2.46461	SBP
HORVU3Hr1G094730	HORVU3Hr1G094730.9	Squamosa promoter-binding-like protein 2	Squamosa promoter-binding protein-like (SBP domain) transcription factor family protein	0	-2.43675	SBP
HORVU2Hr1G048280	HORVU2Hr1G048280.1	squamosa promoter binding protein-like 4	squamosa promoter binding protein-like 4	Encodes a member of the SPL (squamosa-promoter binding protein-like)gene family, a novel gene family encoding DNA binding proteins and putative transcription factors. Contains the SBP-box, which encodes the SBP-domain, required and sufficient for interaction with DNA. It is involved in regulation of flowering and vegetative phase change. Its temporal expression is regulated by the microRNA miR156…	-2.17367	SBP
HORVU6Hr1G031450	HORVU6Hr1G031450.6	squamosa promoter binding protein-like 2	squamosa promoter binding protein-like 2	member of the SPL (squamosa-promoter binding protein-like) gene family, a novel gene family encoding DNA binding proteins and putative transcription factors. In conjunction with SPL10 and SPL11, SPL2 redundantly controls proper development of lateral organs in association with shoot maturation in the reproductive phase.	1.06039	SBP
HORVU1Hr1G093350	HORVU1Hr1G093350.1	plastid transcriptionally active 14	plastid transcriptionally active 14	0	-2.69991	SET
HORVU6Hr1G072050	HORVU6Hr1G072050.16	Ribulose-1,5-bisphosphate carboxylase/oxygenase small subunit N-methyltransferase I	Rubisco methyltransferase family protein	0	-1.8937	SET
HORVU3Hr1G096250	HORVU3Hr1G096250.5	Histone-lysine N-methyltransferase 2B	SU(VAR)3-9 homolog 4	Encodes a histone 3 lysine 9 specific methyltransferase involved in the maintenance of DNA methylation. SUVH4/KYP is a SU(VAR)3-9 homolog, a SET domain protein. Known SET domain proteins are involved in epigenetic control of gene expression. There are 10 SUVH genes in Arabidopsis and members of this subfamily of the SET proteins have an additional conserved SRA domain. In kyp mutants, there is a …	-1.55877	SET
HORVU4Hr1G074120	HORVU4Hr1G074120.3	Histone-lysine N-methyltransferase 2A	SU(VAR)3-9 homolog 3	Encodes a SU(VAR)3-9 homolog, a SET domain protein. Known SET domain proteins are involved in epigenetic control of gene expression and act as histone methyltransferases. There are 10 SUVH genes in Arabidopsis and members of this subfamily of the SET proteins have an additional conserved SRA domain.	-1.26108	SET
HORVU5Hr1G033180	HORVU5Hr1G033180.3	Histone-lysine N-methyltransferase setd3	Rubisco methyltransferase family protein	0	-1.14774	SET
HORVU7Hr1G026840	HORVU7Hr1G026840.5	Histone-lysine N-methyltransferase E(z)	SET domain-containing protein	Similar to the product of the Polycomb-group gene Enhancer of zeste. Required for stable repression of AG and AP3. Putative role in cell fate determination. Involved in the control of leaf morphogenesis. mutants exhibit curled, involute leaves. AGAMOUS and APETALA3 are ectopically expressed in the mutant.	-1.06361	SET
HORVU5Hr1G041830	HORVU5Hr1G041830.6	Histone-lysine N-methyltransferase 2A	SU(VAR)3-9 homolog 6	Encodes a SU(VAR)3-9 homolog, a methyltransferase involved in histone methylation. The protein was shown to bind to methylated cytosines of CG, CNG and CNN motifs but has a preference for the latter two. This is a member of a subfamily of SET proteins that shares a conserved SRA domain.	-1.00367	SET
HORVU7Hr1G026910	HORVU7Hr1G026910.43	Histone-lysine N-methyltransferase E(z)	SET domain-containing protein	Similar to the product of the Polycomb-group gene Enhancer of zeste. Required for stable repression of AG and AP3. Putative role in cell fate determination. Involved in the control of leaf morphogenesis. mutants exhibit curled, involute leaves. AGAMOUS and APETALA3 are ectopically expressed in the mutant.	1.31679	SET
HORVU1Hr1G008690	HORVU1Hr1G008690.1	Histone-lysine N-methyltransferase, H3 lysine-9 specific	SU(VAR)3-9 homolog 9	Encodes a SU(VAR)3-9 homolog, a SET domain protein. Known SET domain proteins are involved in epigenetic control of gene expression and act as histone methyltransferases. There are 10 SUVH genes in Arabidopsis and members of this subfamily of the SET proteins have an additional conserved SRA domain. A plant line expressing an RNAi construct directed against this gene has reduced agrobacterium-med…	1.88191	SET
HORVU4Hr1G060200	HORVU4Hr1G060200.1	RNA polymerase sigma-C factor	RNApolymerase sigma subunit 2	Enodes a subunit of chloroplast RNA polymerase, confers the ability to recognize promoter sequences on the core enzyme. SIG1 is induced by red and blue light.	-2.39253	Sigma70-like
HORVU3Hr1G054100	HORVU3Hr1G054100.8	DNA repair protein-related	chromatin remodeling 31	0	-1.27984	SNF2
HORVU6Hr1G061730	HORVU6Hr1G061730.1	DNA repair protein-related	chromatin remodeling 31	0	-1.03085	SNF2
HORVU2Hr1G014710	HORVU2Hr1G014710.1	Methyltransferase domain protein	methyltransferases	0	2.76927	SNF2
HORVU2Hr1G090640	HORVU2Hr1G090640.1	TCP family transcription factor	TCP family transcription factor	0	-3.07072	TCP
HORVU7Hr1G038130	HORVU7Hr1G038130.1	TCP family transcription factor	TCP family transcription factor	AtTCP15 is involved in the regulation of endoreduplication.	-2.50921	TCP
HORVU6Hr1G075650	HORVU6Hr1G075650.1	TCP family transcription factor	TCP family transcription factor	AtTCP15 is involved in the regulation of endoreduplication.	-2.17219	TCP
HORVU5Hr1G035980	HORVU5Hr1G035980.1	TCP family transcription factor	TCP family transcription factor	Encodes TCP8, belongs to the TCP transcription factor family known to bind site II elements in promoter regions.	-1.86221	TCP
HORVU3Hr1G028240	HORVU3Hr1G028240.4	Transcription factor TCP4	TCP family transcription factor 4	Arabidopsis thaliana TCP family transcription factor. Regulated by miR319. Involved in heterchronic regulation of leaf differentiation.	-1.56678	TCP
HORVU6Hr1G093960	HORVU6Hr1G093960.1	TCP family transcription factor	TCP family transcription factor	0	-1.37712	TCP
HORVU3Hr1G095400	HORVU3Hr1G095400.1	TCP family transcription factor	#N/A	#N/A	-1.36314	TCP
HORVU3Hr1G106150	HORVU3Hr1G106150.1	BTB/POZ domain-containing protein	BTB-POZ and MATH domain 2	Encodes a member of the MATH-BTB domain proteins (BPMs) that directly interact with and target for proteasomal degradation the class I homeobox-leucine zipper (HD-ZIP) transcription factor ATHB6. Known members include AT5G19000 (BPM1), AT3G06190 (BPM2), AT2G39760 (BPM3), AT3G03740 (BPM4), AT5G21010 (BPM5) and AT3G43700 (BPM6).	-3.25593	TRAF
HORVU3Hr1G106880	HORVU3Hr1G106880.5	Ankyrin repeat family protein / BTB/POZ domain-containing protein	Ankyrin repeat family protein / BTB/POZ domain-containing protein	Encodes BOP2, a cytoplasmic and nuclear-localized NPR1 like protein with BTB/POZ domain and ankyrin repeats. Interacts with BOP1 and appears to be genetically redundant with BOP1.bop1/bop2 double mutants have longer leaves, often with leaflets on the petiole, asymmetric flowers with extra organs and no nectaries. Also defective in floral organ abscission. BOP1/2 promotes floral meristem fate and …	-3.06278	TRAF
HORVU3Hr1G024180	HORVU3Hr1G024180.1	BTB/POZ domain-containing protein	BTB-POZ and MATH domain 2	Encodes a member of the MATH-BTB domain proteins (BPMs) that directly interact with and target for proteasomal degradation the class I homeobox-leucine zipper (HD-ZIP) transcription factor ATHB6. Known members include AT5G19000 (BPM1), AT3G06190 (BPM2), AT2G39760 (BPM3), AT3G03740 (BPM4), AT5G21010 (BPM5) and AT3G43700 (BPM6).	-1.43255	TRAF
HORVU5Hr1G088580	HORVU5Hr1G088580.3	BTB/POZ domain-containing protein	BTB/POZ/Kelch-associated protein	Involvement in protein ubiquitylation is predicted based on physical interaction with CULLIN 3 proteins.	-1.21951	TRAF
HORVU0Hr1G014900	HORVU0Hr1G014900.1	Trihelix transcription factor GT-2	Duplicated homeodomain-like superfamily protein	encodes a plant trihelix DNA-binding protein	-2.78089	Trihelix
HORVU4Hr1G089120	HORVU4Hr1G089120.1	Trihelix transcription factor GT-2	Duplicated homeodomain-like superfamily protein	0	-1.45592	Trihelix
HORVU1Hr1G046940	HORVU1Hr1G046940.6	Trihelix transcription factor GT-2	Duplicated homeodomain-like superfamily protein	0	-1.3	Trihelix
HORVU6Hr1G061300	HORVU6Hr1G061300.6	Trihelix transcription factor GT-2	Duplicated homeodomain-like superfamily protein	encodes a plant trihelix DNA-binding protein	2.45932	Trihelix
HORVU6Hr1G068970	HORVU6Hr1G068970.3	Tubby-like F-box protein 5	tubby like protein 2	Member of TLP family	-1.19268	TUB
HORVU6Hr1G029710	HORVU6Hr1G029710.3	tubby like protein 8	tubby like protein 8	Member of TLP family	-1.00779	TUB
HORVU5Hr1G049030	HORVU5Hr1G049030.1	WRKY DNA-binding protein 4	WRKY family transcription factor family protein	Encodes a protein similar to WRKY transcription factors that is expressed in the seed integument and endosperm. Mutants are defective in proanthocyanidin synthesis and seed mucilate deposition. Seeds are yellow colored. Seed size is also affected; seeds are reduced in size but only when the mutant allele is transmitted through the female parent.Loss of function alleles are associated with a reduc…	-3.2668	WRKY
HORVU3Hr1G021120	HORVU3Hr1G021120.2	WRKY DNA-binding protein 13	WRKY DNA-binding protein 13	Encodes a member of the Group II-c WRKY Transcription Factor family that is involved in stem development and has been shown to directly bind to the promoter of NST2. Mutants show a weak stem phenotype and show decreased expression of lignin-synthesis-related genes.	-3.25048	WRKY
HORVU1Hr1G069640	HORVU1Hr1G069640.1	WRKY DNA-binding protein 55	WRKY family transcription factor	member of WRKY Transcription Factor; Group III	-2.87262	WRKY
HORVU5Hr1G094050	HORVU5Hr1G094050.4	WRKY DNA-binding protein 21	WRKY DNA-binding protein 21	Encodes WRKY DNA-binding protein 21 (WRKY21).	-2.49681	WRKY
HORVU5Hr1G014710	HORVU5Hr1G014710.1	WRKY DNA-binding protein 74	WRKY DNA-binding protein 74	member of WRKY Transcription Factor; Group II-d	-2.36282	WRKY
HORVU3Hr1G050590	HORVU3Hr1G050590.2	WRKY DNA-binding protein 50	WRKY DNA-binding protein 50	member of WRKY Transcription Factor; Group II-c. Involved in jasmonic acid inducible defense responses.	-2.00231	WRKY
HORVU2Hr1G114570	HORVU2Hr1G114570.1	DNA-binding WRKY	NA	NA	-1.91648	WRKY
HORVU3Hr1G060500	HORVU3Hr1G060500.1	WRKY DNA-binding protein 28	WRKY DNA-binding protein 71	member of WRKY Transcription Factor; Group II-c	-1.84986	WRKY
HORVU5Hr1G085900	HORVU5Hr1G085900.1	Disease resistance protein (CC-NBS-LRR class) family	NB-ARC domain-containing disease resistance protein	0	-1.84148	WRKY
HORVU4Hr1G022970	HORVU4Hr1G022970.4	WRKY DNA-binding protein 55	WRKY DNA-binding protein 55	member of WRKY Transcription Factor; Group III	-1.66194	WRKY
HORVU2Hr1G065750	HORVU2Hr1G065750.5	WRKY family transcription factor	WRKY DNA-binding protein 11	member of WRKY Transcription Factor; Group II-d; negative regulator of basal resistance to Pseudomonas syringae.	-1.48578	WRKY
HORVU5Hr1G096800	HORVU5Hr1G096800.7	Domain of Uncharacterized protein function isoform 1	Domain of unknown function (DUF3598)	0	-1.35085	WRKY
HORVU3Hr1G069320	HORVU3Hr1G069320.3	WRKY DNA-binding protein 65	WRKY DNA-binding protein 65	member of WRKY Transcription Factor; Group II-e	1.25228	WRKY
HORVU4Hr1G052010	HORVU4Hr1G052010.2	WRKY DNA-binding protein 46	WRKY DNA-binding protein 46	member of WRKY Transcription Factor; Group III	1.29255	WRKY
HORVU3Hr1G039500	HORVU3Hr1G039500.47	WRKY family transcription factor	WRKY DNA-binding protein 11	member of WRKY Transcription Factor; Group II-d; negative regulator of basal resistance to Pseudomonas syringae.	1.49876	WRKY
HORVU1Hr1G027700	HORVU1Hr1G027700.1	WRKY DNA-binding protein 50	WRKY DNA-binding protein 50	member of WRKY Transcription Factor; Group II-c. Involved in jasmonic acid inducible defense responses.	1.54171	WRKY
HORVU7Hr1G080950	HORVU7Hr1G080950.2	WRKY DNA-binding protein 27	WRKY DNA-binding protein 27	Encodes a WRKY transcription factor WRKY27. Mutation in Arabidopsis WRKY27 results in delayed symptom development in response to the bacterial wilt pathogen Ralstonia solanacearum.	1.58339	WRKY
HORVU3Hr1G033740	HORVU3Hr1G033740.6	WRKY family transcription factor	WRKY family transcription factor	Encodes a transcription factor WRKY6. Regulates Phosphate1 (Pho1) expression in response to low phosphate (Pi) stress.	1.79521	WRKY
HORVU0Hr1G003340	HORVU0Hr1G003340.8	WRKY DNA-binding protein 57	WRKY DNA-binding protein 57	Encodes WRKY57, a member of the WRKY Transcription Factor. Activation of WRKY57 confers drought tolerance.	1.80671	WRKY
HORVU0Hr1G001430	HORVU0Hr1G001430.1	WRKY DNA-binding protein 51	WRKY DNA-binding protein 50	member of WRKY Transcription Factor; Group II-c. Involved in jasmonic acid inducible defense responses.	1.99653	WRKY
HORVU1Hr1G069620	HORVU1Hr1G069620.1	WRKY DNA-binding protein 54	WRKY DNA-binding protein 54	member of WRKY Transcription Factor; Group III	2.14714	WRKY
HORVU5Hr1G096420	HORVU5Hr1G096420.12	WRKY DNA-binding protein 57	WRKY DNA-binding protein 57	Encodes WRKY57, a member of the WRKY Transcription Factor. Activation of WRKY57 confers drought tolerance.	2.44963	WRKY
HORVU7Hr1G113830	HORVU7Hr1G113830.3	WRKY family transcription factor	WRKY DNA-binding protein 40	Pathogen-induced transcription factor. Binds W-box sequences in vitro. Forms protein complexes with itself and with WRKY40 and WRKY60. Coexpression with WRKY18 or WRKY60 made plants more susceptible to both P. syringae and B. cinerea. WRKY18, WRKY40, and WRKY60 have partially redundant roles in response to the hemibiotrophic bacterial pathogen Pseudomonas syringae and the necrotrophic fungal path…	2.45432	WRKY
HORVU7Hr1G083270	HORVU7Hr1G083270.2	WRKY DNA-binding protein 70	WRKY DNA-binding protein 70	member of WRKY Transcription Factor; Group III. Function as activator of SA-dependent defense genes and a repressor of JA-regulated genes. WRKY70-controlled suppression of JA-signaling is partly executed by NPR1.	2.57464	WRKY
HORVU5Hr1G092770	HORVU5Hr1G092770.2	WRKY DNA-binding protein 11	WRKY DNA-binding protein 11	member of WRKY Transcription Factor; Group II-d; negative regulator of basal resistance to Pseudomonas syringae.	3.13942	WRKY
HORVU5Hr1G066750	HORVU5Hr1G066750.1	zinc finger protein 8	zinc finger protein 8	Encodes a zinc finger protein containing only a single zinc finger.	-3.84581	ZF
HORVU5Hr1G088860	HORVU5Hr1G088860.1	zinc finger protein 2	zinc finger protein 2	Encodes a zinc finger protein containing only a single zinc finger.	-2.83982	ZF
HORVU6Hr1G080870	HORVU6Hr1G080870.1	zinc finger protein 8	zinc finger protein 8	Encodes a zinc finger protein containing only a single zinc finger.	-2.65297	ZF
HORVU5Hr1G018830	HORVU5Hr1G018830.1	zinc finger protein 7	zinc finger protein 7	Encodes a zinc finger protein containing only a single zinc finger.	-2.43368	ZF
HORVU7Hr1G045510	HORVU7Hr1G045510.1	Hemolysin-type calcium-binding region	Haloacid dehalogenase-like hydrolase (HAD) superfamily protein	0	1.07692	ZF
HORVU3Hr1G057840	HORVU3Hr1G057840.46	Zinc finger protein ZPR1	ZPR1 zinc-finger domain protein	0	1.11179	ZF
HORVU6Hr1G037610	HORVU6Hr1G037610.4	zinc finger (Ran-binding) family protein	Ran BP2/NZF zinc finger-like superfamily protein	0	1.18516	ZF
HORVU1Hr1G054170	HORVU1Hr1G054170.2	zinc-finger protein 2	C2H2-like zinc finger protein	0	1.50183	ZF
HORVU2Hr1G035870	HORVU2Hr1G035870.3	Zinc finger protein Sdr4	0	0	1.50528	ZF
HORVU2Hr1G036250	HORVU2Hr1G036250.1	Zinc finger A20 and AN1 domain-containing stress-associated protein 9	A20/AN1-like zinc finger family protein	0	1.60384	ZF
HORVU4Hr1G079180	HORVU4Hr1G079180.1	Zinc finger CCCH domain-containing protein 48	zinc finger WD40 repeat protein 1	0	2.13364	ZF
HORVU3Hr1G026410	HORVU3Hr1G026410.1	zinc finger (Ran-binding) family protein	0	0	2.24753	ZF
HORVU4Hr1G087980	HORVU4Hr1G087980.1	zinc finger protein 4	C2H2 and C2HC zinc fingers superfamily protein	0	2.54447	ZF
HORVU3Hr1G007060	HORVU3Hr1G007060.1	zinc finger protein 6	C2H2 and C2HC zinc fingers superfamily protein	Encodes a nuclear localized member of the C2H2 family of TFIIIA transcription factors.GIS3 is involved in trichome initiation and development downstream of GA and cytokinin signaling. GIS regulates the expression GIS and GIS2.	2.66562	ZF
HORVU7Hr1G074030	HORVU7Hr1G074030.2	LSD1 zinc finger family protein	LSD1 zinc finger family protein	LSD1 monitors a superoxide-dependent signal and negatively regulates a plant cell death pathway. contains zinc-finger motifs. LSD1 negatively regulates a basal defense pathway that can act upstream or independently of both NIM1/NPR1 function and SA accumulation following avirulent or virulent pathogen challenge	1.52806	ZF/LSD
HORVU5Hr1G069730	HORVU5Hr1G069730.1	Zinc-finger homeodomain protein 1	homeobox protein 21	Zinc finger homeobox protein. Expressed in vascular tissue. In a yeast one hybrid system was not able to transactivate a reporter gene.	-2.54517	zf-HD
HORVU5Hr1G045580	HORVU5Hr1G045580.1	mini zinc finger 2	mini zinc finger 2	0	-2.29222	zf-HD
HORVU2Hr1G075950	HORVU2Hr1G075950.1	zinc finger homeodomain 1	zinc finger homeodomain 1	Encodes ZFHD1, a member of the zinc finger homeodomain transcriptional factor family. Binds to the 62 bp promoter region of ERD1 (early responsive to dehydration stress 1). Expression of ZFHD1 is induced by drought, high salinity and abscisic acid.	-2.19359	zf-HD
HORVU6Hr1G069090	HORVU6Hr1G069090.1	zinc finger homeodomain 1	homeobox protein 31	0	-1.86739	zf-HD

## Sheet: Carbohydrate
GeneID	Annotation	Arab v4	v5	ETCvsSync (log2-FC)
HORVU1Hr1G057760	hexokinase-like 1	hexokinase-like 1	Involved in glucose-ethylene crosstalk.	2.12169
HORVU2Hr1G040570	Pyruvate kinase family protein	Pyruvate kinase family protein	0	1.49703
HORVU2Hr1G080070	Aldose 1-epimerase	Galactose mutarotase-like superfamily protein	0	2.984
HORVU2Hr1G080100	Aldose 1-epimerase	Galactose mutarotase-like superfamily protein	0	1.8783
HORVU2Hr1G080140	Aldose 1-epimerase	Galactose mutarotase-like superfamily protein	0	3.62124
HORVU2Hr1G104110	UDP-glucose 4-epimerase 4	NAD(P)-binding Rossmann-fold superfamily protein	encodes a type-II membrane protein that catalyzes 4-epimerization of UDP-D-Xylose to UDP-L-Arabinose in vitro, the nucleotide sugar used by glycosyltransferases in the arabinosylation of cell wall polysaccharides and wall-resident proteoglycans.	1.01254
HORVU2Hr1G119460	Pyruvate kinase family protein	Pyruvate kinase family protein	0	1.52398
HORVU3Hr1G003940	Mannose-6-phosphate isomerase 1	Mannose-6-phosphate isomerase, type I	Encodes a protein with phosphomannose isomerase activity.	1.92742
HORVU3Hr1G088500	fructose-bisphosphate aldolase 2	Aldolase superfamily protein	0	1.05663
HORVU3Hr1G088540	fructose-bisphosphate aldolase 2	Aldolase superfamily protein	0	1.13638
HORVU5Hr1G019030	ATP-dependent 6-phosphofructokinase	Phosphofructokinase family protein	0	2.07204
HORVU6Hr1G028710	glucose-6-phosphate dehydrogenase 2	glucose-6-phosphate dehydrogenase 2	Encodes a plastidic glucose-6-phosphate dehydrogenase that is sensitive to reduction by DTT and whose mRNA is most highly expressed in root.	1.432
HORVU7Hr1G017640	Enolase	Enolase	Involved in light-dependent cold tolerance and encodes an enolase. Protein is tyrosine-phosphorylated and its phosphorylation state is modulated in response to ABA in Arabidopsis thaliana seeds.	1.30357
HORVU7Hr1G040290	Alpha-mannosidase 2	golgi alpha-mannosidase II	Encodes a golgi alpha-mannosidase, an enzyme responsible for the formation of major complex-type N-glycans.	1.12259
HORVU7Hr1G047000	ATP-dependent 6-phosphofructokinase 3	Phosphofructokinase family protein	0	1.40734
HORVU7Hr1G090850	fructose-bisphosphate aldolase 2	Aldolase superfamily protein	0	1.10874
HORVU0Hr1G004830	glyceraldehyde-3-phosphate dehydrogenase C2	glyceraldehyde 3-phosphate dehydrogenase A subunit 2	0	-2.70112
HORVU1Hr1G054380	Pyruvate kinase family protein	plastidial pyruvate kinase 3	encodes a chloroplast pyruvate kinase beta subunit. The enzyme is less active than the other chloroplast pyruvate kinase beta subunit encoded by AT5G52920. Involved in seed oil biosynthesis. Can partially complement the AT5G52920 mutant.	-1.0776
HORVU1Hr1G091600	Glucose-1-phosphate adenylyltransferase family protein	ADPGLC-PPase large subunit	ADP-glucose pyrophosphorylase catalyzes the first, rate limiting step in starch biosynthesis. The large subunit plays a regulatory role whereas the small subunit (ApS) is the catalytic isoform. Four isoforms of the large subunit (ApL1-4) have been described.Mutational analysis of APS1 suggests that APL1 and APL2 can compensate for loss of APS1 catalytic activity,suggesting both have catalytic as …	-2.24638
HORVU2Hr1G000990	hexokinase 3	hexokinase 3	Encodes a putative hexokinase.	-2.35444
HORVU2Hr1G072500	1,4-alpha-glucan branching enzyme GlgB	starch branching enzyme 2.2	Encodes starch branching enzyme (E.C.2.4.1.18) similar to SBE2 from maize and rice. Expressed throughout the plant and highest in seedlings and cauline leaves.	-2.27917
HORVU2Hr1G077120	1,4-alpha-glucan branching enzyme GlgB	starch branching enzyme 2.2	Encodes starch branching enzyme (E.C.2.4.1.18) similar to SBE2 from maize and rice. Expressed throughout the plant and highest in seedlings and cauline leaves.	-1.90293
HORVU3Hr1G059470	Pyruvate kinase family protein	plastidic pyruvate kinase beta subunit 1	encodes a dominant chloroplast pyruvate kinase beta subunit. Important for seed oil biosynthesis. Ubiquitously expressed, with significantly increased expression in maturing seeds. The mutant plant has wrinkled seeds, with a 50-70% reduction in seed fatty acid content.	-1.65531
HORVU3Hr1G070300	ATP-dependent 6-phosphofructokinase 3	phosphofructokinase 3	0	-1.36832
HORVU3Hr1G105380	hexokinase-like 1	hexokinase-like 1	Involved in glucose-ethylene crosstalk.	-1.11281
HORVU4Hr1G019570	fructose-bisphosphate aldolase 2	fructose-bisphosphate aldolase 2	Protein is tyrosine-phosphorylated and its phosphorylation state is modulated in response to ABA in Arabidopsis thaliana seeds.	-1.77562
HORVU4Hr1G052350	glucose-6-phosphate dehydrogenase 4	glucose-6-phosphate dehydrogenase 4	Encodes a protein similar to glucose-6-phosphate dehydrogenase but, based on amino acid differences in the active site and lack of activity, does not encode a functional G6PDH. The amino acid sequence for the consensus sequence of the G6PDH active site (DHYLGKE) differs in three places in this protein. gc exon splice site at 20574 is based on protein alignment, and is not confirmed experimentally.	-1.89474
HORVU4Hr1G082700	glyceraldehyde-3-phosphate dehydrogenase C2	glyceraldehyde-3-phosphate dehydrogenase B subunit	Encodes chloroplast localized glyceraldehyde-3-phosphate dehydrogenase that can use both NADH and NADPH to reduce 1,3-diphosphate glycerate. It forms A2B2 heterotetramers with GapA forms of the GADPH enzyme. These complexes are active in the light under reducing conditions, but show reduced NADPH-dependent activity in response to oxidized thioredoxins and increased NAD(H)/NADP(H) ratios due to th…	-2.41822
HORVU5Hr1G032980	fructose-bisphosphate aldolase 2	fructose-bisphosphate aldolase 2	Protein is tyrosine-phosphorylated and its phosphorylation state is modulated in response to ABA in Arabidopsis thaliana seeds.	-1.00442
HORVU1Hr1G087320	xyloglucan endotransglucosylase/hydrolase 25	xyloglucan endotransglucosylase/hydrolase 25	xyloglucan endotransglycosylase-related protein (XTR3)	1.53925
HORVU2Hr1G089430	Protein of unknown function (DUF579)	Protein of unknown function (DUF579)	Function unknown. Interacts with eIF3.	3.59692
HORVU2Hr1G113560	Protein of unknown function (DUF579)	Protein of unknown function (DUF579)	Encode a DUF579 (domain of unknown function 579) containing protein essential for normal xylan synthesis and deposition in the secondary cell wall.	1.72863
HORVU3Hr1G025080	xyloglucan endotransglucosylase/hydrolase 3	xyloglucan endotransglucosylase/hydrolase 2	0	3.92987
HORVU4Hr1G064220	xyloglucan endotransglucosylase/hydrolase 28	xyloglucan endotransglucosylase/hydrolase 28	member of Glycoside Hydrolase Family 16	3.69173
HORVU4Hr1G090820	xyloglucan endotransglucosylase/hydrolase 32	xyloglucan endotransglucosylase/hydrolase 32	Encodes a xyloglucan endotransglycosylase/hydrolase.	2.31281
HORVU6Hr1G014950	xyloglucan endotransglucosylase/hydrolase 30	xyloglucan endotransglucosylase/hydrolase 30	xyloglucan endotransglycosylase-related protein (XTR4)	3.2851
HORVU7Hr1G100750	Protein of unknown function (DUF579)	Protein of unknown function (DUF579)	Encode a DUF579 (domain of unknown function 579) containing protein essential for normal xylan synthesis and deposition in the secondary cell wall.	1.24217
HORVU7Hr1G012600	xyloglucan endotransglucosylase/hydrolase 25	xyloglucan endotransglucosylase/hydrolase 25	xyloglucan endotransglycosylase-related protein (XTR3)	-2.06102
HORVU6Hr1G093230	Xyloglucan endotransglucosylase/hydrolase family protein	Xyloglucan endotransglucosylase/hydrolase family protein	Encodes a cell wall-modifying enzyme, rapidly upregulated in response to environmental stimuli	-1.24898
HORVU7Hr1G098440	Xyloglucan endotransglucosylase/hydrolase family protein	Xyloglucan endotransglucosylase/hydrolase family protein	Encodes a cell wall-modifying enzyme, rapidly upregulated in response to environmental stimuli	-1.74509
HORVU7Hr1G098390	xyloglucan endotransglucosylase/hydrolase 12	xyloglucan endotransglycosylase 6	xyloglucan endotransglycosylase-related protein (XTR6)	-3.40822
HORVU7Hr1G098260	xyloglucan endotransglucosylase/hydrolase 25	xyloglucan endotransglucosylase/hydrolase 25	xyloglucan endotransglycosylase-related protein (XTR3)	-1.21194
HORVU3Hr1G015070	xyloglucan endotransglucosylase/hydrolase 3	xyloglucan endotransglucosylase/hydrolase 3	encodes a xyloglucan endotransglucosylase/hydrolase. Higher expression in flowers and in response to IAA treatment.	-1.13463
HORVU3Hr1G108120	Protein of unknown function (DUF579)	Protein of unknown function (DUF579)	Function unknown. Interacts with eIF3.	-2.8134
HORVU4Hr1G028720	xyloglucan endotransglucosylase/hydrolase 5	xyloglucan endotransglucosylase/hydrolase 5	EXGT-A4, endoxyloglucan transferase,	-1.11189
HORVU2Hr1G108420	xyloglucan endotransglucosylase/hydrolase 9	xyloglucan endotransglucosylase/hydrolase 9	encodes a member of xyloglucan endotransglucosylase/hydrolases (XTHs) that catalyze the cleavage and molecular grafting of xyloglucan chains function in loosening and rearrangement of the cell wall. Gene is expressed in shoot apex region, flower buds, flower stalks and internodes bearing flowers.	-2.29784
