# Supplementary material for: Dissection of Developmental Programs and Regulatory Modules Directing Endosperm Transfer Cell and Aleurone Identity in the Syncytial Endosperm of Barley
Source: Plants (Basel). 2023 Apr 10;12(8):1594. doi: 10.3390/plants12081594 (PMC10142620; doi:10.3390/plants12081594)
Supplement: Supplementary file 1 [file plants-12-01594-s001.zip › TableS5.xlsx]

## Sheet: ETCknown500
Rank	Name	Family	P-value	log P-pvalue	q-value (Benjamini)	# Target Sequences with Motif	% of Targets Sequences with Motif	# Background Sequences with Motif	% of Background Sequences with Motif
1	REM19(REM)/colamp-REM19-DAP-Seq(GSE60143)/Homer	B3	1e-20	-47160	0.0000	347.0	73.05%	23526.2	51.90%
2	VRN1(ABI3VP1)/col-VRN1-DAP-Seq(GSE60143)/Homer	B3	1e-16	-37150	0.0000	77.0	16.21%	2534.0	5.59%
4	ABI5(bZIP)/col-ABI5-DAP-Seq(GSE60143)/Homer	bZIP	1e-10	-24680	0.0000	220.0	46.32%	14354.3	31.66%
6	AT1G28160(AP2EREBP)/colamp-AT1G28160-DAP-Seq(GSE60143)/Homer	AP2ERF	1e-09	-22840	0.0000	377.0	79.37%	29942.1	66.05%
7	ANL2(HB)/col-ANL2-DAP-Seq(GSE60143)/Homer	HD-ZIP	1e-09	-22530	0.0000	281.0	59.16%	20249.9	44.67%
9	CRF10(AP2EREBP)/col100-CRF10-DAP-Seq(GSE60143)/Homer	AP2ERF	1e-09	-21720	0.0000	359.0	75.58%	28189.9	62.19%
10	FHY3(FAR1)/Arabidopsis-FHY3-ChIP-Seq(GSE30711)/Homer	FAR1	1e-09	-21220	0.0000	181.0	38.11%	11485.6	25.34%
11	bZIP53(bZIP)/colamp-bZIP53-DAP-Seq(GSE60143)/Homer	bZIP	1e-08	-20340	0.0000	201.0	42.32%	13324.6	29.39%
13	RAP211(AP2EREBP)/colamp-RAP211-DAP-Seq(GSE60143)/Homer	AP2ERF	1e-08	-20160	0.0000	393.0	82.74%	32145.1	70.91%
14	CAMTA1(CAMTA)/col-CAMTA1-DAP-Seq(GSE60143)/Homer	CAMTA	1e-08	-20100	0.0000	277.0	58.32%	20270.1	44.71%
16	RRTF1(AP2EREBP)/colamp-RRTF1-DAP-Seq(GSE60143)/Homer	AP2ERF	1e-08	-18770	0.0000	147.0	30.95%	9008.7	19.87%
17	AT1G04880(ARID)/colamp-AT1G04880-DAP-Seq(GSE60143)/Homer	ARID	1e-07	-18130	0.0000	140.0	29.47%	8527.9	18.81%
18	AtMYB77(MYB)/Arabidopsis thaliana/AthaMap	MYB	1e-07	-17770	0.0000	384.0	80.84%	31554.1	69.61%
19	HDG7(HB)/col-HDG7-DAP-Seq(GSE60143)/Homer	HD-ZIP	1e-07	-17330	0.0000	126.0	26.53%	7513.8	16.58%
22	AZF1(C2H2)/colamp-AZF1-DAP-Seq(GSE60143)/Homer	C2H2	1e-07	-17150	0.0000	262.0	55.16%	19376.0	42.74%
23	SPL5(SBP)/colamp-SPL5-DAP-Seq(GSE60143)/Homer	SBP	1e-07	-16760	0.0000	299.0	62.95%	22991.0	50.72%
24	Rap210(AP2EREBP)/col-Rap210-DAP-Seq(GSE60143)/Homer	AP2ERF	1e-07	-16600	0.0000	310.0	65.26%	24102.6	53.17%
26	MYB77(MYB)/col-MYB77-DAP-Seq(GSE60143)/Homer	MYB	1e-07	-16560	0.0000	386.0	81.26%	31988.8	70.57%
27	ERF105(AP2EREBP)/colamp-ERF105-DAP-Seq(GSE60143)/Homer	AP2ERF	1e-07	-16190	0.0000	318.0	66.95%	24976.0	55.10%
28	bHLH28(bHLH)/col-bHLH28-DAP-Seq(GSE60143)/Homer	bHLH	1e-07	-16150	0.0000	214.0	45.05%	15154.8	33.43%
29	SPL1(SBP)/colamp-SPL1-DAP-Seq(GSE60143)/Homer	SBP	1e-06	-16070	0.0000	440.0	92.63%	38372.1	84.65%
30	CBF4(AP2EREBP)/colamp-CBF4-DAP-Seq(GSE60143)/Homer	AP2ERF	1e-06	-15990	0.0000	344.0	72.42%	27647.2	60.99%
31	AT5G60130(ABI3VP1)/col-AT5G60130-DAP-Seq(GSE60143)/Homer	B3	1e-06	-15970	0.0000	446.0	93.89%	39161.8	86.39%
32	bZIP68(bZIP)/col-bZIP68-DAP-Seq(GSE60143)/Homer	bZIP	1e-06	-15920	0.0000	191.0	40.21%	13159.8	29.03%
33	ERF8(AP2EREBP)/colamp-ERF8-DAP-Seq(GSE60143)/Homer	AP2ERF	1e-06	-15810	0.0000	336.0	70.74%	26862.1	59.26%
34	AREB3(bZIP)/col-AREB3-DAP-Seq(GSE60143)/Homer	bZIP	1e-06	-15780	0.0000	187.0	39.37%	12835.2	28.31%
35	At1g19210(AP2EREBP)/colamp-At1g19210-DAP-Seq(GSE60143)/Homer	AP2ERF	1e-06	-15770	0.0000	403.0	84.84%	34020.6	75.05%
36	At1g76110(ARID)/colamp-At1g76110-DAP-Seq(GSE60143)/Homer	ARID	1e-06	-15740	0.0000	298.0	62.74%	23091.6	50.94%
37	bZIP16(bZIP)/colamp-bZIP16-DAP-Seq(GSE60143)/Homer	bZIP	1e-06	-15710	0.0000	171.0	36.00%	11465.7	25.29%
38	GBF6(bZIP)/colamp-GBF6-DAP-Seq(GSE60143)/Homer	bZIP	1e-06	-15640	0.0000	142.0	29.89%	9041.2	19.94%
40	HDG1(Homeobox)/col100-HDG1-DAP-Seq(GSE60143)/Homer	HD-ZIP	1e-06	-15070	0.0000	296.0	62.32%	23028.4	50.80%
41	ERF15(AP2EREBP)/colamp-ERF15-DAP-Seq(GSE60143)/Homer	AP2ERF	1e-06	-14760	0.0000	354.0	74.53%	28922.4	63.80%
42	SPL11(SBP)/col100-SPL11-DAP-Seq(GSE60143)/Homer	SBP	1e-06	-14650	0.0000	249.0	52.42%	18635.8	41.11%
44	GT3a(Trihelix)/col-GT3a-DAP-Seq(GSE60143)/Homer	Trihelix	1e-06	-14510	0.0000	132.0	27.79%	8390.4	18.51%
47	MYB56(MYB)/colamp-MYB56-DAP-Seq(GSE60143)/Homer	MYB	1e-06	-13950	0.0000	327.0	68.84%	26328.2	58.08%
48	SPL15(SBP)/colamp-SPL15-DAP-Seq(GSE60143)/Homer	SBP	1e-06	-13940	0.0000	418.0	88.00%	36065.0	79.56%
49	ABR1(AP2EREBP)/colamp-ABR1-DAP-Seq(GSE60143)/Homer	AP2ERF	1e-06	-13930	0.0000	311.0	65.47%	24736.2	54.57%
51	CBF1(AP2EREBP)/colamp-CBF1-DAP-Seq(GSE60143)/Homer	AP2ERF	1e-05	-13690	0.0000	308.0	64.84%	24491.3	54.03%
52	ERF4(AP2EREBP)/colamp-ERF4-DAP-Seq(GSE60143)/Homer	AP2ERF	1e-05	-13380	0.0000	323.0	68.00%	26047.3	57.46%
53	SPL9(SBP)/colamp-SPL9-DAP-Seq(GSE60143)/Homer	SBP	1e-05	-13290	0.0000	451.0	94.95%	40217.2	88.72%
54	ERF38(AP2EREBP)/col-ERF38-DAP-Seq(GSE60143)/Homer	AP2ERF	1e-05	-13260	0.0000	258.0	54.32%	19766.0	43.60%
56	RAP26(AP2EREBP)/colamp-RAP26-DAP-Seq(GSE60143)/Homer	AP2ERF	1e-05	-13020	0.0000	343.0	72.21%	28150.0	62.10%
57	MYB81(MYB)/col-MYB81-DAP-Seq(GSE60143)/Homer	MYB	1e-05	-12840	0.0000	392.0	82.53%	33354.7	73.58%
58	NAC058/MA0938.1/Jaspar	NAC	1e-05	-12620	0.0001	348.0	73.26%	28749.9	63.42%
59	BAM8(BES1)/col-BAM8-DAP-Seq(GSE60143)/Homer	BES1	1e-05	-12540	0.0001	96.0	20.21%	5790.7	12.77%
61	AT1G77200(AP2EREBP)/colamp-AT1G77200-DAP-Seq(GSE60143)/Homer	AP2ERF	1e-05	-12400	0.0001	335.0	70.53%	27470.3	60.60%
62	MYB101(MYB)/colamp-MYB101-DAP-Seq(GSE60143)/Homer	MYB	1e-05	-12340	0.0001	436.0	91.79%	38478.3	84.88%
63	DEL2(E2FDP)/col-DEL2-DAP-Seq(GSE60143)/Homer	E2FDP	1e-05	-12320	0.0001	186.0	39.16%	13382.7	29.52%
65	MYB33(MYB)/col-MYB33-DAP-Seq(GSE60143)/Homer	MYB	1e-05	-12270	0.0001	442.0	93.05%	39226.6	86.53%
67	AtHB32(ZFHD)/col200-AtHB32-DAP-Seq(GSE60143)/Homer	ZF-HD	1e-05	-12060	0.0001	410.0	86.32%	35503.1	78.32%
69	MYB113(MYB)/col-MYB113-DAP-Seq(GSE60143)/Homer	MYB	1e-05	-11870	0.0001	286.0	60.21%	22744.0	50.17%
70	ABF2(bZIP)/col-ABF2-DAP-Seq(GSE60143)/Homer	bZIP	1e-05	-11770	0.0001	127.0	26.74%	8416.2	18.57%
71	IBL1(bHLH)/Seedling-IBL1-ChIP-Seq(GSE51120)/Homer	bHLH	1e-05	-11720	0.0001	402.0	84.63%	34679.7	76.50%
72	ABF1(bZIP)/Arabidopsis-ABF1-ChIP-Seq(GSE80564)/Homer	bZIP	1e-05	-11550	0.0001	273.0	57.47%	21569.0	47.58%
73	CBF3(AP2EREBP)/colamp-CBF3-DAP-Seq(GSE60143)/Homer	AP2ERF	0.0001	-11380	0.0002	251.0	52.84%	19521.7	43.06%
74	ESE3(AP2EREBP)/col-ESE3-DAP-Seq(GSE60143)/Homer	AP2ERF	0.0001	-11210	0.0002	361.0	76.00%	30405.7	67.07%
75	ERF11(AP2EREBP)/col-ERF11-DAP-Seq(GSE60143)/Homer	AP2ERF	0.0001	-11170	0.0002	288.0	60.63%	23101.8	50.96%
76	ERF104(AP2EREBP)/col-ERF104-DAP-Seq(GSE60143)/Homer	AP2ERF	0.0001	-11150	0.0002	278.0	58.53%	22141.7	48.84%
77	bZIP3(bZIP)/col-bZIP3-DAP-Seq(GSE60143)/Homer	bZIP	0.0001	-11140	0.0002	243.0	51.16%	18826.0	41.53%
78	At2g33710(AP2EREBP)/colamp-At2g33710-DAP-Seq(GSE60143)/Homer	AP2ERF	0.0001	-11000	0.0002	388.0	81.68%	33306.5	73.47%
79	MYC4/MA0569.1/Jaspar	bHLH	0.0001	-10950	0.0002	407.0	85.68%	35391.0	78.07%
81	GBF5(bZIP)/colamp-GBF5-DAP-Seq(GSE60143)/Homer	bZIP	0.0001	-10850	0.0002	174.0	36.63%	12622.7	27.85%
82	PIF7(bHLH)/col-PIF7-DAP-Seq(GSE60143)/Homer	bHLH	0.0001	-10730	0.0003	213.0	44.84%	16150.8	35.63%
83	MYB27(MYB)/colamp-MYB27-DAP-Seq(GSE60143)/Homer	MYB	0.0001	-10720	0.0003	103.0	21.68%	6619.9	14.60%
84	ATHB34(ZFHD)/colamp-ATHB34-DAP-Seq(GSE60143)/Homer	ZF-HD	0.0001	-10580	0.0003	336.0	70.74%	27993.5	61.75%
85	MYB101(MYB)/colamp-MYB101-DAP-Seq(GSE60143)/Homer	MYB	0.0001	-10540	0.0003	420.0	88.42%	36936.1	81.48%
86	PUCHI(AP2EREBP)/colamp-PUCHI-DAP-Seq(GSE60143)/Homer	AP2ERF	0.0001	-10500	0.0003	265.0	55.79%	21052.9	46.44%
87	NAP(NAC)/col-NAP-DAP-Seq(GSE60143)/Homer	NAC	0.0001	-10450	0.0003	391.0	82.32%	33750.8	74.45%
88	At5g18450(AP2EREBP)/col-At5g18450-DAP-Seq(GSE60143)/Homer	AP2ERF	0.0001	-10450	0.0003	374.0	78.74%	31940.3	70.46%
89	CEJ1(AP2EREBP)/col-CEJ1-DAP-Seq(GSE60143)/Homer	AP2ERF	0.0001	-10450	0.0003	349.0	73.47%	29346.7	64.74%
90	ATHB23(ZFHD)/col-ATHB23-DAP-Seq(GSE60143)/Homer	ZF-HD	0.0001	-10400	0.0003	358.0	75.37%	30284.6	66.81%
92	CAMTA5(CAMTA)/col-CAMTA5-DAP-Seq(GSE60143)/Homer	CAMTA	0.0001	-9994	0.0005	207.0	43.58%	15773.0	34.79%
94	AT3G16280(AP2EREBP)/colamp-AT3G16280-DAP-Seq(GSE60143)/Homer	AP2ERF	0.0001	-9872	0.0006	237.0	49.89%	18568.9	40.96%
95	DEAR2(AP2EREBP)/colamp-DEAR2-DAP-Seq(GSE60143)/Homer	AP2ERF	0.0001	-9851	0.0006	359.0	75.58%	30519.0	67.32%
101	MYB70(MYB)/col-MYB70-DAP-Seq(GSE60143)/Homer	MYB	0.0001	-9592	0.0007	414.0	87.16%	36457.8	80.42%
102	NAM(NAC)/col-NAM-DAP-Seq(GSE60143)/Homer	NAC	0.0001	-9450	0.0008	408.0	85.89%	35823.8	79.03%
104	At1g75490(AP2EREBP)/colamp-At1g75490-DAP-Seq(GSE60143)/Homer	AP2ERF	0.0001	-9420	0.0008	438.0	92.21%	39245.4	86.57%
106	MYB65(MYB)/colamp-MYB65-DAP-Seq(GSE60143)/Homer	MYB	0.0001	-9391	0.0008	335.0	70.53%	28186.1	62.18%
107	RAP212(AP2EREBP)/col-RAP212-DAP-Seq(GSE60143)/Homer	AP2ERF	0.0001	-9353	0.0008	266.0	56.00%	21436.2	47.29%
108	LEP(AP2EREBP)/col-LEP-DAP-Seq(GSE60143)/Homer	AP2ERF	0.0001	-9321	0.0008	156.0	32.84%	11368.9	25.08%
111	DOF2.4/MA0982.1/Jaspar	Dof	0.001	-9171	0.0009	121.0	25.47%	8386.4	18.50%
112	AS2(LOBAS2)/col-AS2-DAP-Seq(GSE60143)/Homer	LBD	0.001	-9170	0.0009	62.0	13.05%	3620.0	7.99%
113	bZIP28(bZIP)/col-bZIP28-DAP-Seq(GSE60143)/Homer	bZIP	0.001	-9126	0.0010	152.0	32.00%	11061.4	24.40%
114	ERF13(AP2EREBP)/colamp-ERF13-DAP-Seq(GSE60143)/Homer	AP2ERF	0.001	-9003	0.0011	290.0	61.05%	23839.7	52.59%
116	SOL1(CPP)/colamp-SOL1-DAP-Seq(GSE60143)/Homer	CPP	0.001	-8970	0.0011	395.0	83.16%	34519.4	76.15%
117	HY5(bZIP)/colamp-HY5-DAP-Seq(GSE60143)/Homer	bZIP	0.001	-8890	0.0012	349.0	73.47%	29734.9	65.59%
118	AT5G63260(C3H)/col-AT5G63260-DAP-Seq(GSE60143)/Homer	C3H	0.001	-8862	0.0012	452.0	95.16%	41052.7	90.56%
120	TCX2(CPP)/colamp-TCX2-DAP-Seq(GSE60143)/Homer	CPP	0.001	-8786	0.0013	405.0	85.26%	35644.3	78.63%
124	PIF7(bHLH)/col-PIF7-DAP-Seq(GSE60143)/Homer	bHLH	0.001	-8608	0.0015	251.0	52.84%	20209.4	44.58%
125	AT5G23930(mTERF)/col-AT5G23930-DAP-Seq(GSE60143)/Homer	TERF	0.001	-8470	0.0017	307.0	64.63%	25645.2	56.57%
129	ATHB24(ZFHD)/colamp-ATHB24-DAP-Seq(GSE60143)/Homer	ZF-HD	0.001	-8382	0.0018	327.0	68.84%	27651.7	61.00%
131	At3g09600(MYBrelated)/colamp-At3g09600-DAP-Seq(GSE60143)/Homer	MYB-related	0.001	-8316	0.0019	279.0	58.74%	22962.7	50.65%
132	bZIP48(bZIP)/colamp-bZIP48-DAP-Seq(GSE60143)/Homer	bZIP	0.001	-8306	0.0019	189.0	39.79%	14550.9	32.10%
134	dof24(C2C2dof)/col-dof24-DAP-Seq(GSE60143)/Homer	Dof	0.001	-8171	0.0021	431.0	90.74%	38680.0	85.33%
135	BBX31(Orphan)/col-BBX31-DAP-Seq(GSE60143)/Homer	Orphan	0.001	-8158	0.0021	414.0	87.16%	36776.0	81.13%
136	AT1G12630(AP2EREBP)/colamp-AT1G12630-DAP-Seq(GSE60143)/Homer	AP2ERF	0.001	-8094	0.0023	252.0	53.05%	20445.7	45.10%
137	bHLH34(bHLH)/colamp-bHLH34-DAP-Seq(GSE60143)/Homer	bHLH	0.001	-8065	0.0023	143.0	30.11%	10514.3	23.19%
138	SEP3(MADS)/Arabidoposis-Flower-Sep3-ChIP-Seq/Homer	MADS	0.001	-8044	0.0023	388.0	81.68%	33999.3	75.00%
139	WRKY17(WRKY)/colamp-WRKY17-DAP-Seq(GSE60143)/Homer	WRKY	0.001	-8006	0.0024	10.0	2.11%	246.0	0.54%
140	BZR1(BZR)/col-BZR1-DAP-Seq(GSE60143)/Homer	BES1	0.001	-7990	0.0024	57.0	12.00%	3399.0	7.50%
142	AT3G52440(C2C2dof)/colamp-AT3G52440-DAP-Seq(GSE60143)/Homer	Dof	0.001	-7934	0.0025	455.0	95.79%	41589.8	91.74%
143	LBD13(LOBAS2)/colamp-LBD13-DAP-Seq(GSE60143)/Homer	LBD	0.001	-7905	0.0026	285.0	60.00%	23658.4	52.19%
144	AT3G60490(AP2EREBP)/colamp-AT3G60490-DAP-Seq(GSE60143)/Homer	AP2ERF	0.001	-7885	0.0026	190.0	40.00%	14750.3	32.54%
145	At1g78700(BZR)/col-At1g78700-DAP-Seq(GSE60143)/Homer	BES1	0.001	-7883	0.0026	147.0	30.95%	10907.2	24.06%
146	BIM1(bHLH)/colamp-BIM1-DAP-Seq(GSE60143)/Homer	bHLH	0.001	-7870	0.0026	150.0	31.58%	11174.3	24.65%
147	At1g22810(AP2EREBP)/colamp-At1g22810-DAP-Seq(GSE60143)/Homer	AP2ERF	0.001	-7866	0.0026	232.0	48.84%	18627.9	41.09%
148	MYB81(MYB)/col-MYB81-DAP-Seq(GSE60143)/Homer	MYB	0.001	-7841	0.0027	425.0	89.47%	38070.9	83.98%
149	At1g78700(BZR)/col-At1g78700-DAP-Seq(GSE60143)/Homer	BES1	0.001	-7832	0.0027	331.0	69.68%	28204.2	62.22%
150	At4g16750(AP2EREBP)/col-At4g16750-DAP-Seq(GSE60143)/Homer	AP2ERF	0.001	-7746	0.0029	321.0	67.58%	27232.8	60.07%
152	AT1G71450(AP2EREBP)/col-AT1G71450-DAP-Seq(GSE60143)/Homer	AP2ERF	0.001	-7729	0.0029	404.0	85.05%	35787.9	78.95%
153	At4g36780(BZR)/col-At4g36780-DAP-Seq(GSE60143)/Homer	BES1	0.001	-7667	0.0031	146.0	30.74%	10871.4	23.98%
154	dof43(C2C2dof)/colamp-dof43-DAP-Seq(GSE60143)/Homer	Dof	0.001	-7629	0.0032	403.0	84.84%	35704.1	78.76%
157	ERF115(AP2EREBP)/colamp-ERF115-DAP-Seq(GSE60143)/Homer	AP2ERF	0.001	-7573	0.0033	350.0	73.68%	30192.7	66.60%
158	bHLH10(bHLH)/colamp-bHLH10-DAP-Seq(GSE60143)/Homer	bHLH	0.001	-7386	0.0039	179.0	37.68%	13886.0	30.63%
161	At4g31060(AP2EREBP)/colamp-At4g31060-DAP-Seq(GSE60143)/Homer	AP2ERF	0.001	-7186	0.0047	231.0	48.63%	18729.5	41.32%
163	AT5G59990(C2C2COlike)/colamp-AT5G59990-DAP-Seq(GSE60143)/Homer	C2C2 CO-like	0.001	-7116	0.0050	27.0	5.68%	1309.2	2.89%
164	ZML1(C2C2gata)/colamp-ZML1-DAP-Seq(GSE60143)/Homer	GATA	0.001	-7094	0.0051	27.0	5.68%	1312.0	2.89%
166	AT3G57600(AP2EREBP)/col-AT3G57600-DAP-Seq(GSE60143)/Homer	AP2ERF	0.001	-7036	0.0053	233.0	49.05%	18961.7	41.83%
167	ERF73(AP2EREBP)/col-ERF73-DAP-Seq(GSE60143)/Homer	AP2ERF	0.001	-7017	0.0054	208.0	43.79%	16640.8	36.71%
169	At5g52660(MYBrelated)/colamp-At5g52660-DAP-Seq(GSE60143)/Homer	MYB-related	0.01	-6907	0.0060	268.0	56.42%	22318.8	49.23%
171	TINY(AP2EREBP)/col-TINY-DAP-Seq(GSE60143)/Homer	AP2ERF	0.01	-6896	0.0060	163.0	34.32%	12578.3	27.75%
172	AT5G66940(C2C2dof)/col-AT5G66940-DAP-Seq(GSE60143)/Homer	Dof	0.01	-6887	0.0060	433.0	91.16%	39185.3	86.44%
176	SPL14(SBP)/col-SPL14-DAP-Seq(GSE60143)/Homer	SBP	0.01	-6805	0.0063	125.0	26.32%	9244.9	20.39%
177	At4g28140(AP2EREBP)/colamp-At4g28140-DAP-Seq(GSE60143)/Homer	AP2ERF	0.01	-6794	0.0064	162.0	34.11%	12516.1	27.61%
180	AT5G02460(C2C2dof)/col-AT5G02460-DAP-Seq(GSE60143)/Homer	Dof	0.01	-6630	0.0074	444.0	93.47%	40504.8	89.35%
181	FAR1(FAR1)/col-FAR1-DAP-Seq(GSE60143)/Homer	FAR1	0.01	-6488	0.0085	74.0	15.58%	4995.0	11.02%
183	AT5G22990(C2H2)/col-AT5G22990-DAP-Seq(GSE60143)/Homer	C2H2	0.01	-6472	0.0085	179.0	37.68%	14142.8	31.20%
185	LEC2/MA0581.1/Jaspar	B3	0.01	-6446	0.0086	31.0	6.53%	1655.2	3.65%
188	GRF9(GRF)/colamp-GRF9-DAP-Seq(GSE60143)/Homer	GRF	0.01	-6419	0.0087	184.0	38.74%	14613.5	32.24%
189	RIN(MADS)/Tomato-RIN-ChIP-Seq(GSE116581)/Homer	MADS	0.01	-6368	0.0091	382.0	80.42%	33823.0	74.61%
192	ERF7(AP2EREBP)/col-ERF7-DAP-Seq(GSE60143)/Homer	AP2ERF	0.01	-6268	0.0099	338.0	71.16%	29372.1	64.79%
193	At2g44940(AP2EREBP)/colamp-At2g44940-DAP-Seq(GSE60143)/Homer	AP2ERF	0.01	-6253	0.0100	153.0	32.21%	11860.6	26.16%
194	OBP1(C2C2dof)/col-OBP1-DAP-Seq(GSE60143)/Homer	Dof	0.01	-6241	0.0101	462.0	97.26%	42769.6	94.35%
195	AT2G15740(C2H2)/col-AT2G15740-DAP-Seq(GSE60143)/Homer	C2H2	0.01	-6188	0.0106	440.0	92.63%	40137.3	88.54%
196	MYC3/MA0568.1/Jaspar	bHLH	0.01	-6151	0.0109	215.0	45.26%	17553.2	38.72%
198	AT3G12130(C3H)/colamp-AT3G12130-DAP-Seq(GSE60143)/Homer	C3H	0.01	-6132	0.0110	452.0	95.16%	41550.4	91.66%
199	ATHB25(ZFHD)/colamp-ATHB25-DAP-Seq(GSE60143)/Homer	ZF-HD	0.01	-6049	0.0119	387.0	81.47%	34436.8	75.97%
200	AT2G28810(C2C2dof)/colamp-AT2G28810-DAP-Seq(GSE60143)/Homer	Dof	0.01	-6029	0.0121	451.0	94.95%	41451.8	91.44%
202	DAG2(C2C2dof)/col-DAG2-DAP-Seq(GSE60143)/Homer	Dof	0.01	-5978	0.0126	421.0	88.63%	38071.3	83.98%
203	ARF34/MA1693.1/Jaspar	ARF	0.01	-5935	0.0131	245.0	51.58%	20441.0	45.09%
204	MYB73(MYB)/col-MYB73-DAP-Seq(GSE60143)/Homer	MYB	0.01	-5925	0.0132	434.0	91.37%	39519.3	87.18%
205	At1g36060(AP2EREBP)/colamp-At1g36060-DAP-Seq(GSE60143)/Homer	AP2ERF	0.01	-5915	0.0132	270.0	56.84%	22830.5	50.36%
206	ERF5(AP2EREBP)/colamp-ERF5-DAP-Seq(GSE60143)/Homer	AP2ERF	0.01	-5915	0.0132	187.0	39.37%	15041.4	33.18%
207	CBF2(AP2EREBP)/colamp-CBF2-DAP-Seq(GSE60143)/Homer	AP2ERF	0.01	-5910	0.0132	248.0	52.21%	20733.6	45.74%
208	PHV(HB)/col-PHV-DAP-Seq(GSE60143)/Homer	HD-ZIP	0.01	-5907	0.0132	82.0	17.26%	5775.9	12.74%
209	BPC6(BBRBPC)/col-BPC6-DAP-Seq(GSE60143)/Homer	BBR-BPC	0.01	-5876	0.0135	38.0	8.00%	2241.0	4.94%
210	At5g08750(C3H)/col-At5g08750-DAP-Seq(GSE60143)/Homer	C3H	0.01	-5866	0.0136	255.0	53.68%	21414.0	47.24%
211	RAP21(AP2EREBP)/colamp-RAP21-DAP-Seq(GSE60143)/Homer	AP2ERF	0.01	-5861	0.0136	135.0	28.42%	10367.2	22.87%
213	GBF3(bZIP)/Arabidopsis-GBF3-ChIP-Seq(GSE80564)/Homer	bZIP	0.01	-5744	0.0151	188.0	39.58%	15187.1	33.50%
214	MYB88(MYB)/col-MYB88-DAP-Seq(GSE60143)/Homer	MYB	0.01	-5737	0.0152	346.0	72.84%	30345.8	66.94%
215	ZIM(C2C2gata)/col-ZIM-DAP-Seq(GSE60143)/Homer	GATA	0.01	-5724	0.0153	22.0	4.63%	1095.9	2.42%
217	AT1G20910(ARID)/col-AT1G20910-DAP-Seq(GSE60143)/Homer	ARID	0.01	-5681	0.0158	427.0	89.89%	38803.5	85.60%
218	AT2G20110(CPP)/colamp-AT2G20110-DAP-Seq(GSE60143)/Homer	CPP	0.01	-5595	0.0171	393.0	82.74%	35196.5	77.64%
219	AT5G47660(Trihelix)/colamp-AT5G47660-DAP-Seq(GSE60143)/Homer	Trihelix	0.01	-5556	0.0177	394.0	82.95%	35312.8	77.90%
220	ESE1(AP2EREBP)/col-ESE1-DAP-Seq(GSE60143)/Homer	AP2ERF	0.01	-5541	0.0179	234.0	49.26%	19535.1	43.09%
221	ANAC047(NAC)/colamp-ANAC047-DAP-Seq(GSE60143)/Homer	NAC	0.01	-5511	0.0184	313.0	65.89%	27145.2	59.88%
222	bZIP18(bZIP)/colamp-bZIP18-DAP-Seq(GSE60143)/Homer	bZIP	0.01	-5504	0.0184	466.0	98.11%	43412.9	95.77%
223	At3g45610(C2C2dof)/col-At3g45610-DAP-Seq(GSE60143)/Homer	Dof	0.01	-5472	0.0190	405.0	85.26%	36493.0	80.50%
224	MYC3/MA0568.1/Jaspar	bHLH	0.01	-5451	0.0193	409.0	86.11%	36923.7	81.45%
225	ATHB23(ZFHD)/col-ATHB23-DAP-Seq(GSE60143)/Homer	HD-ZIP	0.01	-5394	0.0203	418.0	88.00%	37901.8	83.61%
226	ARF27/MA1691.1/Jaspar	ARF	0.01	-5327	0.0216	363.0	76.42%	32196.2	71.02%
227	ATAF1(NAC)/col-ATAF1-DAP-Seq(GSE60143)/Homer	NAC	0.01	-5314	0.0218	466.0	98.11%	43442.8	95.83%
228	CRF4(AP2EREBP)/colamp-CRF4-DAP-Seq(GSE60143)/Homer	AP2ERF	0.01	-5297	0.0221	232.0	48.84%	19432.5	42.87%
229	COG1(C2C2dof)/col-COG1-DAP-Seq(GSE60143)/Homer	Dof	0.01	-5265	0.0227	396.0	83.37%	35609.8	78.55%
232	PIF4(bHLH)/Seedling-PIF4-ChIP-Seq(GSE35315)/Homer	bHLH	0.01	-5191	0.0241	361.0	76.00%	32039.3	70.68%
235	WUS1(Homeobox)/colamp-WUS1-DAP-Seq(GSE60143)/Homer	WOX	0.01	-5170	0.0245	179.0	37.68%	14549.0	32.09%
240	ANAC079(NAC)/colamp-ANAC079-DAP-Seq(GSE60143)/Homer	NAC	0.01	-4998	0.0283	241.0	50.74%	20390.8	44.98%
241	ERF2(AP2EREBP)/colamp-ERF2-DAP-Seq(GSE60143)/Homer	AP2ERF	0.01	-4991	0.0284	206.0	43.37%	17106.7	37.74%
242	LCL1(MYBrelated)/colamp-LCL1-DAP-Seq(GSE60143)/Homer	MYB-related	0.01	-4958	0.0292	99.0	20.84%	7456.6	16.45%
245	At1g68670(G2like)/colamp-At1g68670-DAP-Seq(GSE60143)/Homer	G2-like	0.01	-4913	0.0302	256.0	53.89%	21847.2	48.19%
246	MYB3R4(MYB)/col-MYB3R4-DAP-Seq(GSE60143)/Homer	MYB	0.01	-4905	0.0303	146.0	30.74%	11636.4	25.67%
247	AT3G10580(MYBrelated)/colamp-AT3G10580-DAP-Seq(GSE60143)/Homer	MYB-related	0.01	-4904	0.0303	186.0	39.16%	15284.2	33.72%
248	ERF3(AP2EREBP)/colamp-ERF3-DAP-Seq(GSE60143)/Homer	AP2ERF	0.01	-4903	0.0303	242.0	50.95%	20520.8	45.27%
249	AtHB32(ZFHD)/col200-AtHB32-DAP-Seq(GSE60143)/Homer	ZF-HD	0.01	-4891	0.0304	426.0	89.68%	38902.9	85.82%
250	DDF1(AP2EREBP)/col-DDF1-DAP-Seq(GSE60143)/Homer	AP2ERF	0.01	-4849	0.0315	243.0	51.16%	20635.1	45.52%
251	GT2(Trihelix)/colamp-GT2-DAP-Seq(GSE60143)/Homer	Trihelix	0.01	-4821	0.0323	346.0	72.84%	30660.9	67.64%
252	SPL13(SBP)/col-SPL13-DAP-Seq(GSE60143)/Homer	SBP	0.01	-4807	0.0326	77.0	16.21%	5603.2	12.36%
253	At5g58900(MYBrelated)/colamp-At5g58900-DAP-Seq(GSE60143)/Homer	MYB-related	0.01	-4807	0.0326	419.0	88.21%	38173.5	84.21%
255	WRKY33(WRKY)/col-WRKY33-DAP-Seq(GSE60143)/Homer	WRKY	0.01	-4716	0.0353	260.0	54.74%	22304.1	49.20%
256	MYC3/MA0568.1/Jaspar	bHLH	0.01	-4713	0.0353	419.0	88.21%	38200.6	84.27%

## Sheet: ETCdenovo500
Rank	P-value	log P-pvalue	% of Targets	% of Background	STD(Bg STD)	Best Match/Details	TF family
3	1e-34	-79680	18.74%	3.80%	605.1bp (778.5bp)	ARR1/MA0945.1/Jaspar	ARR
						More Information | Similar Motifs Found
4	1e-33	-77230	35.37%	13.28%	624.0bp (738.5bp)	SPL7/MA1060.1/Jaspar(0.796)	SBP
						More Information | Similar Motifs Found
6	1e-27	-63490	30.32%	11.48%	600.9bp (705.5bp)	NAC058/MA0938.1/Jaspar	NAC
						More Information | Similar Motifs Found
7	1e-27	-62790	52.84%	28.82%	632.6bp (712.7bp)	AT1G76870(Trihelix)/col-AT1G76870-DAP-Seq(GSE60143)/Homer	Trihelix
						More Information | Similar Motifs Found
8	1e-26	-62140	65.47%	40.66%	583.7bp (708.8bp)	FAR1(FAR1)/col-FAR1-DAP-Seq(GSE60143)/Homer	FAR1
						More Information | Similar Motifs Found
10	1e-26	-60160	2.32%	0.01%	426.6bp (142.6bp)	NTL9/MA1046.1/Jaspar	NAC
						More Information | Similar Motifs Found
11	1e-25	-57790	10.11%	1.41%	477.8bp (763.1bp)	CRC(C2C2YABBY)/col-CRC-DAP-Seq(GSE60143)/Homer	YABBY
						More Information | Similar Motifs Found
12	1e-24	-56150	4.63%	0.16%	499.4bp (516.6bp)	HBI1/MA1025.1/Jaspar	bHLH
						More Information | Similar Motifs Found
14	1e-23	-54040	31.58%	13.51%	579.7bp (733.4bp)	BAM8(BES1)/col-BAM8-DAP-Seq(GSE60143)/Homer	BES1
						More Information | Similar Motifs Found
16	1e-23	-53910	1.89%	0.00%	539.1bp (0.0bp)	AtHB32(ZFHD)/col200-AtHB32-DAP-Seq(GSE60143)/Homer	ZF-HD
						More Information | Similar Motifs Found
20	1e-22	-52550	2.32%	0.01%	817.7bp (401.4bp)	CRC(C2C2YABBY)/col-CRC-DAP-Seq(GSE60143)/Homer	YABBY
						More Information | Similar Motifs Found
21	1e-22	-51380	35.58%	16.80%	567.2bp (723.0bp)	ATHB23/MA1327.2/Jaspar	HD-ZIP
						More Information | Similar Motifs Found
22	1e-21	-50400	8.00%	0.98%	508.0bp (785.7bp)	MYB3/MA1038.1/Jaspar	MYB
						More Information | Similar Motifs Found
25	1e-21	-50100	2.32%	0.01%	824.2bp (289.9bp)	AT1G24250(Orphan)/col-AT1G24250-DAP-Seq(GSE60143)/Homer(0.674)	Orphan
						More Information | Similar Motifs Found
26	1e-21	-50070	52.00%	30.52%	575.3bp (739.3bp)	CMTA3/MA0970.1/Jaspar	Camta
						More Information | Similar Motifs Found
27	1e-21	-49740	10.95%	2.04%	578.4bp (775.5bp)	CCA1/MA0972.1/Jaspar(0.638)	MYB-related
						More Information | Similar Motifs Found
30	1e-21	-48920	58.95%	37.16%	623.6bp (741.8bp)	ERF018/MA1048.1/Jaspar	AP2ERF
						More Information | Similar Motifs Found
36	1e-20	-47590	10.95%	2.14%	567.3bp (747.7bp)	AT5G45580(G2like)/colamp-AT5G45580-DAP-Seq(GSE60143)/Homer(0.767)	G2-like
						More Information | Similar Motifs Found
37	1e-20	-47140	1.68%	0.00%	420.0bp (0.0bp)	ARR2/MA0949.1/Jaspar	ARR
						More Information | Similar Motifs Found
38	1e-20	-47140	1.68%	0.00%	801.8bp (0.0bp)	MYB65(MYB)/colamp-MYB65-DAP-Seq(GSE60143)/Homer	MYB
						More Information | Similar Motifs Found
41	1e-20	-47050	17.89%	5.60%	645.5bp (714.8bp)	ERF11/MA1001.2/Jaspar	AP2ERF
						More Information | Similar Motifs Found
42	1e-20	-46790	4.84%	0.28%	599.0bp (648.3bp)	GATA20(C2C2gata)/colamp-GATA20-DAP-Seq(GSE60143)/Homer	GATA
						More Information | Similar Motifs Found
43	1e-19	-46010	33.89%	16.39%	622.1bp (699.4bp)	At3g60580(C2H2)/col-At3g60580-DAP-Seq(GSE60143)/Homer	C2H2
						More Information | Similar Motifs Found
44	1e-19	-45870	5.47%	0.42%	527.5bp (718.3bp)	AT5G47660(Trihelix)/colamp-AT5G47660-DAP-Seq(GSE60143)/Homer	Trihelix
						More Information | Similar Motifs Found
45	1e-19	-45560	10.74%	2.16%	603.7bp (739.3bp)	LCL1/MA1187.1/Jaspar(0.652)	MYB-related
						More Information | Similar Motifs Found
47	1e-19	-44040	1.89%	0.01%	498.1bp (473.1bp)	GATA11/MA1014.1/Jaspar	GATA
						More Information | Similar Motifs Found
48	1e-19	-44040	1.89%	0.01%	625.1bp (0.0bp)	ABI4(1)(AP2/EREBP)/Zea mays/AthaMap	AP2ERF
						More Information | Similar Motifs Found
50	1e-19	-43860	29.47%	13.47%	602.8bp (727.5bp)	ERF039/MA0995.2/Jaspar(0.763)	AP2ERF
						More Information | Similar Motifs Found
51	1e-19	-43770	6.11%	0.61%	706.3bp (642.7bp)	ERF015/MA1265.2/Jaspar	AP2ERF
						More Information | Similar Motifs Found
53	1e-18	-43180	31.16%	14.81%	575.1bp (738.0bp)	AT2G20110(CPP)/colamp-AT2G20110-DAP-Seq(GSE60143)/Homer	CPP
						More Information | Similar Motifs Found
58	1e-18	-41600	1.68%	0.01%	650.1bp (556.1bp)	AT2G28810(C2C2dof)/colamp-AT2G28810-DAP-Seq(GSE60143)/Homer(0.672)	Dof
						More Information | Similar Motifs Found
63	1e-17	-40490	1.47%	0.00%	416.9bp (0.0bp)	CBF2/MA1217.1/Jaspar	AP2ERF
						More Information | Similar Motifs Found
64	1e-17	-40490	1.47%	0.00%	257.0bp (0.0bp)	CRF4/MA0976.2/Jaspar	AP2ERF
						More Information | Similar Motifs Found
68	1e-17	-40490	1.47%	0.00%	446.4bp (0.0bp)	MYB57(MYB)/col-MYB57-DAP-Seq(GSE60143)/Homer(0.632)	MYB
						More Information | Similar Motifs Found
69	1e-17	-40490	1.47%	0.00%	470.2bp (0.0bp)	AT2G31460(REMB3)/col-AT2G31460-DAP-Seq(GSE60143)/Homer(0.639)	AP2ERF
						More Information | Similar Motifs Found
70	1e-17	-40490	1.47%	0.00%	554.7bp (528.6bp)	GATA3(Zf),DR4/iTreg-Gata3-ChIP-Seq(GSE20898)/Homer	ZF
						More Information | Similar Motifs Found
71	1e-17	-40370	12.74%	2.6%	570.0bp (643.3bp)	ARR10/MA0121.1/Jaspar	ARR
						More Information | Similar Motifs Found
72	1e-17	-39760	2.95%	0.08%	574.6bp (504.1bp)	AT2G20110(CPP)/colamp-AT2G20110-DAP-Seq(GSE60143)/Homer	CPP
						More Information | Similar Motifs Found
73	1e-17	-39470	1.89%	0.01%	483.3bp (401.7bp)	HSF1/MA0319.1/Jaspar	HSF
						More Information | Similar Motifs Found
74	1e-17	-39460	16.00%	5.24%	586.9bp (704.6bp)	GATA3(Zf)/iTreg-Gata3-ChIP-Seq(GSE20898)/Homer	ZF
						More Information | Similar Motifs Found
75	1e-17	-39150	4.21%	0.27%	605.2bp (646.0bp)	ERF15(AP2EREBP)/colamp-ERF15-DAP-Seq(GSE60143)/Homer	AP2ERF
						More Information | Similar Motifs Found
76	1e-16	-39120	4.42%	0.31%	556.3bp (657.2bp)	NLP7(RWPRK)/col-NLP7-DAP-Seq(GSE60143)/Homer	NLP
						More Information | Similar Motifs Found
78	1e-16	-38900	46.74%	28.30%	598.9bp (742.1bp)	CMTA2/MA0969.1/Jaspar	Camta
						More Information | Similar Motifs Found
81	1e-16	-38370	1.68%	0.01%	370.0bp (530.6bp)	STZ(C2H2)/colamp-STZ-DAP-Seq(GSE60143)/Homer	C2H2
						More Information | Similar Motifs Found
88	1e-16	-37610	6.53%	0.91%	589.8bp (756.4bp)	DOF2.5/MA0977.1/Jaspar	Dof
						More Information | Similar Motifs Found
89	1e-16	-37150	12.00%	3.27%	523.3bp (764.2bp)	AT1G49560(G2like)/colamp-AT1G49560-DAP-Seq(GSE60143)/Homer	G2-like
						More Information | Similar Motifs Found
90	1e-16	-37000	3.37%	0.15%	484.8bp (624.3bp)	AT3G46070/MA1381.1/Jaspar	C2H2
						More Information | Similar Motifs Found
91	1e-15	-36770	3.58%	0.19%	440.8bp (653.1bp)	NAC078/MA1677.1/Jaspar	NAC
						More Information | Similar Motifs Found
92	1e-15	-36610	13.05%	3.86%	534.5bp (723.9bp)	CAMTA1(CAMTA)/col-CAMTA1-DAP-Seq(GSE60143)/Homer	CAMTA
						More Information | Similar Motifs Found
93	1e-15	-36460	2.74%	0.08%	444.0bp (678.6bp)	ABI4(2)(AP2/EREBP)/Zea mays/AthaMap	AP2ERF
						More Information | Similar Motifs Found
94	1e-15	-36460	1.89%	0.02%	409.5bp (482.5bp)	ERF017/MA1234.1/Jaspar(0.691)	AP2ERF
						More Information | Similar Motifs Found
99	1e-15	-35640	1.47%	0.01%	214.3bp (514.5bp)	AtMYB15(MYB)/Arabidopsis thaliana/AthaMap	MYB
						More Information | Similar Motifs Found
102	1e-15	-35640	1.47%	0.01%	757.3bp (345.5bp)	LHY(Myb)/Seedling-LHY-ChIP-Seq(GSE52175)/Homer(0.700)	MYB-related
						More Information | Similar Motifs Found
105	1e-15	-35640	1.47%	0.00%	541.6bp (437.4bp)	At2g41835(C2H2)/col-At2g41835-DAP-Seq(GSE60143)/Homer(0.760)	C2H2
						More Information | Similar Motifs Found
106	1e-15	-35640	1.26%	0.02%	478.9bp (373.5bp)	ARR18/MA0948.1/Jaspar(0.689)	ARR
						More Information | Similar Motifs Found
107	1e-15	-35640	47.58%	32.41%	557.7bp (654.3bp)	ARR10/MA0121.1/Jaspar(0.815)	ARR
						More Information | Similar Motifs Found
108	1e-15	-35640	1.47%	0.01%	503.9bp (569.0bp)	ARR10(GARP)/Arabidopsis thaliana/AthaMap	ARR
						More Information | Similar Motifs Found
110	1e-15	-35530	2.53%	0.06%	516.3bp (665.7bp)	WRKY60/MA1090.1/Jaspar(0.696)	WRKY
						More Information | Similar Motifs Found
112	1e-15	-35260	1.89%	0.02%	515.6bp (540.5bp)	AGL42/MA1201.1/Jaspar(0.679)	MADS
						More Information | Similar Motifs Found
115	1e-15	-34940	60.21%	41.86%	605.9bp (745.6bp)	ERF118/MA1671.1/Jaspar	AP2ERF
						More Information | Similar Motifs Found
116	1e-15	-34800	4.00%	0.29%	680.8bp (807.2bp)	MYB24/MA1037.1/Jaspar	MYB
						More Information | Similar Motifs Found
125	1e-14	-33970	1.26%	0.00%	378.8bp (318.4bp)	MYBL2/MA0777.1/Jaspar	MYB
						More Information | Similar Motifs Found
127	1e-14	-33970	1.26%	0.00%	622.7bp (0.0bp)	CCA(Myb)/Arabidopsis-CCA.GFP-ChIP-Seq(GSE70533)/Homer(0.627)	MYB-related
						More Information | Similar Motifs Found
131	1e-14	-33970	1.26%	0.00%	669.3bp (0.0bp)	NFYA/MA0060.3/Jaspar	NF
						More Information | Similar Motifs Found
133	1e-14	-33970	1.26%	0.00%	726.2bp (0.0bp)	WRKY63/MA1092.1/Jaspar	WRKY
						More Information | Similar Motifs Found
134	1e-14	-33970	1.26%	0.00%	328.6bp (0.0bp)	AT5G47660/MA1365.2/Jaspar	Trihelix
						More Information | Similar Motifs Found
135	1e-14	-33970	1.26%	0.00%	410.2bp (0.0bp)	At1g76110(ARID)/colamp-At1g76110-DAP-Seq(GSE60143)/Homer(0.665)	ARID
						More Information | Similar Motifs Found
136	1e-14	-33690	6.53%	1.06%	487.2bp (651.9bp)	NFYB/MA0502.2/Jaspar	NF
						More Information | Similar Motifs Found
137	1e-14	-33640	5.05%	0.58%	555.0bp (681.4bp)	MYB41(MYB)/col-MYB41-DAP-Seq(GSE60143)/Homer	MYB
						More Information | Similar Motifs Found
138	1e-14	-33640	4.00%	0.31%	519.0bp (676.2bp)	MYB13(MYB)/col-MYB13-DAP-Seq(GSE60143)/Homer(0.594)	MYB
						More Information | Similar Motifs Found
139	1e-14	-33540	2.53%	0.07%	440.2bp (742.0bp)	MYB3R1(MYB)/col-MYB3R1-DAP-Seq(GSE60143)/Homer	MYB
						More Information | Similar Motifs Found
140	1e-14	-33540	2.53%	0.07%	456.2bp (581.7bp)	AGL42/MA1201.1/Jaspar	MADS
						More Information | Similar Motifs Found
142	1e-14	-33140	2.95%	0.13%	484.0bp (742.9bp)	At1g64620(C2C2dof)/colamp-At1g64620-DAP-Seq(GSE60143)/Homer	Dof
						More Information | Similar Motifs Found
143	1e-14	-33130	17.26%	6.68%	596.5bp (668.6bp)	At1g76110(ARID)/colamp-At1g76110-DAP-Seq(GSE60143)/Homer	ARID
						More Information | Similar Motifs Found
144	1e-14	-33030	19.79%	8.34%	576.4bp (708.0bp)	ABI3/MA0564.1/Jaspar(0.730)	B3
						More Information | Similar Motifs Found
145	1e-14	-32820	1.47%	0.01%	454.3bp (491.9bp)	MYB3(MYB)/Arabidopsis-MYB3-ChIP-Seq(GSE80564)/Homer	MYB
						More Information | Similar Motifs Found
146	1e-14	-32820	1.47%	0.01%	713.2bp (473.1bp)	AT2G28810/MA1272.1/Jaspar	C2H2
						More Information | Similar Motifs Found
149	1e-14	-32450	2.95%	0.13%	662.5bp (611.6bp)	At1g77640(AP2EREBP)/col-At1g77640-DAP-Seq(GSE60143)/Homer(0.632)	AP2ERF
						More Information | Similar Motifs Found
151	1e-14	-32310	4.00%	0.34%	404.9bp (658.2bp)	NFY(CCAAT)/Promoter/Homer(0.677)	NF
						More Information | Similar Motifs Found
154	1e-13	-32000	3.58%	0.25%	421.9bp (805.2bp)	SEP3(MADS)/Arabidoposis-Flower-Sep3-ChIP-Seq/Homer	MADS
						More Information | Similar Motifs Found
156	1e-13	-31850	2.53%	0.08%	646.9bp (549.1bp)	ARR14/MA0947.1/Jaspar	ARR
						More Information | Similar Motifs Found
164	1e-13	-30810	1.47%	0.01%	717.2bp (556.3bp)	EIN3(EIL)/col-EIN3-DAP-Seq(GSE60143)/Homer(0.635)	EIL
						More Information | Similar Motifs Found
166	1e-13	-30680	6.95%	1.35%	520.7bp (696.0bp)	MYB3/MA1038.1/Jaspar	MYB
						More Information | Similar Motifs Found
167	1e-13	-30650	18.95%	8.11%	610.7bp (678.1bp)	AT1G77200(AP2EREBP)/colamp-AT1G77200-DAP-Seq(GSE60143)/Homer	AP2ERF
						More Information | Similar Motifs Found
169	1e-13	-30120	3.79%	0.33%	525.1bp (637.8bp)	MYB121(MYB)/col-MYB121-DAP-Seq(GSE60143)/Homer	MYB
						More Information | Similar Motifs Found
170	1e-13	-30120	3.79%	0.33%	556.6bp (610.2bp)	TCP3/MA1289.1/Jaspar	TCP
						More Information | Similar Motifs Found
173	1e-12	-29820	1.26%	0.01%	247.8bp (309.1bp)	NTL9/MA1046.1/Jaspar	NAC
						More Information | Similar Motifs Found
174	1e-12	-29820	1.26%	0.00%	756.2bp (0.0bp)	OBP4(C2C2dof)/col-OBP4-DAP-Seq(GSE60143)/Homer	Dof
						More Information | Similar Motifs Found
175	1e-12	-29570	3.37%	0.25%	593.0bp (645.0bp)	AtMYB84(MYB)/Arabidopsis thaliana/AthaMap(0.699)	MYB
						More Information | Similar Motifs Found
179	1e-12	-29290	2.32%	0.08%	584.4bp (515.1bp)	AT5G05550(Trihelix)/col-AT5G05550-DAP-Seq(GSE60143)/Homer(0.697)	Trihelix
						More Information | Similar Motifs Found
180	1e-12	-29270	12.42%	4.19%	539.4bp (745.4bp)	AT3G57600/MA1242.1/Jaspar(0.753)	AP2ERF
						More Information | Similar Motifs Found
183	1e-12	-29260	1.47%	0.01%	393.4bp (417.9bp)	ANAC011(NAC)/col-ANAC011-DAP-Seq(GSE60143)/Homer(0.786)	NAC
						More Information | Similar Motifs Found
184	1e-12	-29230	2.11%	0.05%	435.3bp (536.1bp)	MYB57/MA1293.1/Jaspar	MYB
						More Information | Similar Motifs Found
185	1e-12	-29190	16.63%	6.79%	585.0bp (707.2bp)	RAV1(1)(AP2/EREBP)/Arabidopsis thaliana/AthaMap(0.635)	AP2ERF
						More Information | Similar Motifs Found
186	1e-12	-29110	2.74%	0.14%	643.4bp (716.3bp)	AGL55/MA1202.1/Jaspar	MADS
						More Information | Similar Motifs Found
187	1e-12	-29080	18.95%	8.34%	545.2bp (715.3bp)	ERF017/MA1234.1/Jaspar	AP2ERF
						More Information | Similar Motifs Found
188	1e-12	-28980	2.32%	0.08%	525.8bp (504.9bp)	HDG7(HB)/col-HDG7-DAP-Seq(GSE60143)/Homer(0.662)	HD-ZIP
						More Information | Similar Motifs Found
191	1e-12	-28500	16.63%	6.88%	547.3bp (693.9bp)	ARR1/MA0945.1/Jaspar	ARR
						More Information | Similar Motifs Found
194	1e-12	-28100	6.74%	1.40%	581.0bp (721.3bp)	AtGRF6(GRF)/col-AtGRF6-DAP-Seq(GSE60143)/Homer	GRF
						More Information | Similar Motifs Found
195	1e-12	-28020	5.26%	0.83%	540.6bp (620.6bp)	MYB101/MA1173.1/Jaspar	MYB
						More Information | Similar Motifs Found
196	1e-12	-27760	5.89%	1.07%	551.2bp (741.6bp)	ERF6/MA1006.1/Jaspar(0.738)	AP2ERF
						More Information | Similar Motifs Found
197	1e-12	-27720	13.26%	4.86%	583.2bp (636.2bp)	MYB96(MYB)/colamp-MYB96-DAP-Seq(GSE60143)/Homer	MYB
						More Information | Similar Motifs Found

## Sheet: SYNCknown500
Rank	Name	Family	P-value	log P-pvalue	q-value (Benjamini)	# Target Sequences with Motif	% of Targets Sequences with Motif	# Background Sequences with Motif	% of Background Sequences with Motif
1	REM19(REM)/colamp-REM19-DAP-Seq(GSE60143)/Homer	B3	1e-32	-75420	0.0000	358.0	74.90%	21487.9	47.86%
2	VRN1(ABI3VP1)/col-VRN1-DAP-Seq(GSE60143)/Homer	B3	1e-20	-46520	0.0000	80.0	16.74%	2259.1	5.03%
3	bHLH28(bHLH)/col-bHLH28-DAP-Seq(GSE60143)/Homer	bHLH	1e-18	-42010	0.0000	251.0	52.51%	14730.8	32.81%
4	SPL5(SBP)/colamp-SPL5-DAP-Seq(GSE60143)/Homer	SBP	1e-17	-40710	0.0000	339.0	70.92%	23040.4	51.32%
5	SPL1(SBP)/colamp-SPL1-DAP-Seq(GSE60143)/Homer	SBP	1e-11	-26260	0.0000	447.0	93.51%	37188.9	82.83%
6	AGL27/MA1012.1/Jaspar	MADS	1e-10	-25160	0.0000	268.0	56.07%	18308.4	40.78%
8	AT1G28160(AP2EREBP)/colamp-AT1G28160-DAP-Seq(GSE60143)/Homer	AP2ERF	1e-10	-23120	0.0000	408.0	85.36%	32806.4	73.07%
9	CRF10(AP2EREBP)/col100-CRF10-DAP-Seq(GSE60143)/Homer	AP2ERF	1e-09	-22900	0.0000	395.0	82.64%	31373.7	69.88%
10	ERF8(AP2EREBP)/colamp-ERF8-DAP-Seq(GSE60143)/Homer	AP2ERF	1e-09	-21330	0.0000	382.0	79.92%	30197.1	67.26%
11	SPL15(SBP)/colamp-SPL15-DAP-Seq(GSE60143)/Homer	SBP	1e-09	-21250	0.0000	426.0	89.12%	35193.5	78.39%
13	SPL11(SBP)/col100-SPL11-DAP-Seq(GSE60143)/Homer	SBP	1e-08	-19740	0.0000	249.0	52.09%	17420.8	38.80%
14	ERF115(AP2EREBP)/colamp-ERF115-DAP-Seq(GSE60143)/Homer	AP2ERF	1e-08	-19640	0.0000	406.0	84.94%	33114.2	73.76%
15	TCX2(CPP)/colamp-TCX2-DAP-Seq(GSE60143)/Homer	CPP	1e-07	-17810	0.0000	409.0	85.56%	33749.4	75.17%
16	FUS3(ABI3VP1)/col-FUS3-DAP-Seq(GSE60143)/Homer	B3	1e-07	-17600	0.0000	400.0	83.68%	32779.3	73.01%
17	HBI1/MA1025.1/Jaspar	bHLH	1e-07	-17430	0.0000	220.0	46.03%	15214.6	33.89%
18	SOL1(CPP)/colamp-SOL1-DAP-Seq(GSE60143)/Homer	CPP	1e-07	-17160	0.0000	397.0	83.05%	32525.9	72.45%
20	SPL14(SBP)/col-SPL14-DAP-Seq(GSE60143)/Homer	SBP	1e-07	-16960	0.0000	146.0	30.54%	9028.8	20.11%
22	Adof1(C2C2dof)/col-Adof1-DAP-Seq(GSE60143)/Homer	Dof	1e-07	-16560	0.0000	467.0	97.70%	41259.1	91.90%
23	FHY3(FAR1)/Arabidopsis-FHY3-ChIP-Seq(GSE30711)/Homer	FAR1	1e-07	-16490	0.0000	197.0	41.21%	13366.6	29.77%
24	AT5G66940(C2C2dof)/col-AT5G66940-DAP-Seq(GSE60143)/Homer	Dof	1e-07	-16360	0.0000	438.0	91.63%	37382.4	83.26%
26	ABR1(AP2EREBP)/colamp-ABR1-DAP-Seq(GSE60143)/Homer	AP2ERF	1e-06	-15660	0.0000	352.0	73.64%	28053.2	62.48%
27	AT5G02460(C2C2dof)/col-AT5G02460-DAP-Seq(GSE60143)/Homer	Dof	1e-06	-15640	0.0000	451.0	94.35%	39130.7	87.16%
28	ERF4(AP2EREBP)/colamp-ERF4-DAP-Seq(GSE60143)/Homer	AP2ERF	1e-06	-15550	0.0000	366.0	76.57%	29515.2	65.74%
29	COG1(C2C2dof)/col-COG1-DAP-Seq(GSE60143)/Homer	Dof	1e-06	-15410	0.0000	404.0	84.52%	33603.8	74.85%
30	At1g19210(AP2EREBP)/colamp-At1g19210-DAP-Seq(GSE60143)/Homer	AP2ERF	1e-06	-14750	0.0000	424.0	88.70%	35978.7	80.14%
31	BBX31(Orphan)/col-BBX31-DAP-Seq(GSE60143)/Homer	Orphan	1e-06	-14140	0.0000	411.0	85.98%	34609.2	77.09%
32	SPL9(SBP)/colamp-SPL9-DAP-Seq(GSE60143)/Homer	SBP	1e-06	-14110	0.0000	453.0	94.77%	39612.9	88.23%
35	At4g38000(C2C2dof)/col-At4g38000-DAP-Seq(GSE60143)/Homer	Dof	1e-06	-13940	0.0000	371.0	77.62%	30347.1	67.59%
36	CDF3(C2C2dof)/colamp-CDF3-DAP-Seq(GSE60143)/Homer	Dof	1e-05	-13760	0.0000	119.0	24.90%	7325.4	16.32%
37	AtMYB77(MYB)/Arabidopsis thaliana/AthaMap	MYB	1e-05	-13620	0.0000	390.0	81.59%	32415.8	72.20%
38	ERF7(AP2EREBP)/col-ERF7-DAP-Seq(GSE60143)/Homer	AP2ERF	1e-05	-13620	0.0000	390.0	81.59%	32416.1	72.20%
39	AT5G60130(ABI3VP1)/col-AT5G60130-DAP-Seq(GSE60143)/Homer	B3	1e-05	-13550	0.0000	434.0	90.79%	37351.2	83.19%
41	ERF105(AP2EREBP)/colamp-ERF105-DAP-Seq(GSE60143)/Homer	AP2ERF	1e-05	-12720	0.0001	354.0	74.06%	28852.4	64.26%
42	OBP4(C2C2dof)/col-OBP4-DAP-Seq(GSE60143)/Homer	Dof	1e-05	-12680	0.0001	413.0	86.40%	35104.7	78.19%
43	ESE3(AP2EREBP)/col-ESE3-DAP-Seq(GSE60143)/Homer	AP2ERF	1e-05	-12550	0.0001	393.0	82.22%	32949.4	73.39%
44	ARF34/MA1693.1/Jaspar	ARF	1e-05	-12350	0.0001	389.0	81.38%	32563.3	72.53%
45	RAP26(AP2EREBP)/colamp-RAP26-DAP-Seq(GSE60143)/Homer	AP2ERF	1e-05	-12280	0.0001	378.0	79.08%	31417.3	69.98%
46	RAP211(AP2EREBP)/colamp-RAP211-DAP-Seq(GSE60143)/Homer	AP2ERF	1e-05	-12180	0.0001	410.0	85.77%	34867.3	77.66%
49	RRTF1(AP2EREBP)/colamp-RRTF1-DAP-Seq(GSE60143)/Homer	AP2ERF	1e-05	-11990	0.0001	155.0	32.43%	10570.0	23.54%
50	RAP212(AP2EREBP)/col-RAP212-DAP-Seq(GSE60143)/Homer	AP2ERF	1e-05	-11910	0.0001	311.0	65.06%	24762.4	55.15%
51	dof43(C2C2dof)/colamp-dof43-DAP-Seq(GSE60143)/Homer	Dof	1e-05	-11840	0.0001	398.0	83.26%	33629.6	74.90%
52	MYB77(MYB)/col-MYB77-DAP-Seq(GSE60143)/Homer	MYB	1e-05	-11700	0.0002	386.0	80.75%	32380.3	72.12%
53	dof24(C2C2dof)/col-dof24-DAP-Seq(GSE60143)/Homer	Dof	1e-05	-11590	0.0002	429.0	89.75%	37114.0	82.66%
54	AT2G20110(CPP)/colamp-AT2G20110-DAP-Seq(GSE60143)/Homer	CPP	1e-05	-11580	0.0002	394.0	82.43%	33255.6	74.07%
55	ERF11(AP2EREBP)/col-ERF11-DAP-Seq(GSE60143)/Homer	AP2ERF	0.0001	-11510	0.0002	331.0	69.25%	26815.0	59.73%
56	At4g28140(AP2EREBP)/colamp-At4g28140-DAP-Seq(GSE60143)/Homer	AP2ERF	0.0001	-11500	0.0002	200.0	41.84%	14560.1	32.43%
57	IDD4(C2H2)/col-IDD4-DAP-Seq(GSE60143)/Homer	C2H2	0.0001	-11440	0.0002	325.0	67.99%	26238.7	58.44%
59	BIM1/MA0964.1/Jaspar	bHLH	0.0001	-11070	0.0003	416.0	87.03%	35749.7	79.63%
60	At3g45610(C2C2dof)/col-At3g45610-DAP-Seq(GSE60143)/Homer	Dof	0.0001	-11060	0.0003	404.0	84.52%	34436.6	76.70%
65	OBP1(C2C2dof)/col-OBP1-DAP-Seq(GSE60143)/Homer	Dof	0.0001	-10630	0.0004	463.0	96.86%	41445.2	92.31%
66	ERF13(AP2EREBP)/colamp-ERF13-DAP-Seq(GSE60143)/Homer	AP2ERF	0.0001	-10580	0.0004	335.0	70.08%	27426.1	61.09%
67	OBP3(C2C2dof)/col-OBP3-DAP-Seq(GSE60143)/Homer	Dof	0.0001	-10520	0.0004	466.0	97.49%	41876.4	93.27%
68	MYB88(MYB)/col-MYB88-DAP-Seq(GSE60143)/Homer	MYB	0.0001	-10460	0.0004	386.0	80.75%	32648.9	72.72%
71	DEAR2(AP2EREBP)/colamp-DEAR2-DAP-Seq(GSE60143)/Homer	AP2ERF	0.0001	-10100	0.0006	387.0	80.96%	32836.0	73.14%
72	ERF3(AP2EREBP)/colamp-ERF3-DAP-Seq(GSE60143)/Homer	AP2ERF	0.0001	-10000	0.0006	300.0	62.76%	24150.1	53.79%
75	AT2G28810(C2C2dof)/colamp-AT2G28810-DAP-Seq(GSE60143)/Homer	Dof	0.0001	-9851	0.0007	451.0	94.35%	40025.4	89.15%
76	LEC2/MA0581.1/Jaspar	B3	0.0001	-9737	0.0008	45.0	9.41%	2269.8	5.06%
77	AZF1(C2H2)/colamp-AZF1-DAP-Seq(GSE60143)/Homer	C2H2	0.0001	-9737	0.0008	279.0	58.37%	22214.0	49.48%
79	BIM2(bHLH)/col-BIM2-DAP-Seq(GSE60143)/Homer	bHLH	0.0001	-9642	0.0008	330.0	69.04%	27162.4	60.50%
80	At1g36060(AP2EREBP)/colamp-At1g36060-DAP-Seq(GSE60143)/Homer	AP2ERF	0.0001	-9567	0.0009	308.0	64.44%	25032.2	55.75%
81	MYB101(MYB)/colamp-MYB101-DAP-Seq(GSE60143)/Homer	MYB	0.0001	-9444	0.0010	432.0	90.38%	37865.4	84.34%
82	DEL2(E2FDP)/col-DEL2-DAP-Seq(GSE60143)/Homer	E2FDP	0.0001	-9367	0.0010	204.0	42.68%	15395.5	34.29%
84	PUCHI(AP2EREBP)/colamp-PUCHI-DAP-Seq(GSE60143)/Homer	AP2ERF	0.001	-9169	0.0012	301.0	62.97%	24459.4	54.48%
87	MYB73(MYB)/col-MYB73-DAP-Seq(GSE60143)/Homer	MYB	0.001	-8956	0.0015	393.0	82.22%	33729.7	75.13%
88	NLP7(RWPRK)/col-NLP7-DAP-Seq(GSE60143)/Homer	NLP	0.001	-8917	0.0015	372.0	77.82%	31561.3	70.30%
89	CEJ1(AP2EREBP)/col-CEJ1-DAP-Seq(GSE60143)/Homer	AP2ERF	0.001	-8835	0.0016	373.0	78.03%	31684.7	70.57%
90	AT1G71450(AP2EREBP)/col-AT1G71450-DAP-Seq(GSE60143)/Homer	AP2ERF	0.001	-8733	0.0018	431.0	90.17%	37895.6	84.41%
92	AT1G04880(ARID)/colamp-AT1G04880-DAP-Seq(GSE60143)/Homer	ARID	0.001	-8598	0.0020	102.0	21.34%	6794.0	15.13%
93	ATAF1(NAC)/col-ATAF1-DAP-Seq(GSE60143)/Homer	NAC	0.001	-8595	0.0020	474.0	99.16%	43322.2	96.49%
94	AT5G63260(C3H)/col-AT5G63260-DAP-Seq(GSE60143)/Homer	C3H	0.001	-8565	0.0020	446.0	93.31%	39652.6	88.32%
95	MYB27(MYB)/colamp-MYB27-DAP-Seq(GSE60143)/Homer	MYB	0.001	-8529	0.0021	90.0	18.83%	5835.7	13.00%
96	At2g33710(AP2EREBP)/colamp-At2g33710-DAP-Seq(GSE60143)/Homer	AP2ERF	0.001	-8504	0.0021	412.0	86.19%	35856.0	79.86%
97	AT1G76870(Trihelix)/col-AT1G76870-DAP-Seq(GSE60143)/Homer	Trihelix	0.001	-8412	0.0023	266.0	55.65%	21334.9	47.52%
98	ERF104(AP2EREBP)/col-ERF104-DAP-Seq(GSE60143)/Homer	AP2ERF	0.001	-8350	0.0024	315.0	65.90%	26032.2	57.98%
99	MYB33(MYB)/col-MYB33-DAP-Seq(GSE60143)/Homer	MYB	0.001	-8314	0.0025	431.0	90.17%	37982.3	84.60%
101	LBD23(LOBAS2)/colamp-LBD23-DAP-Seq(GSE60143)/Homer	LBD	0.001	-8236	0.0026	324.0	67.78%	26941.3	60.01%
103	AT1G20910(ARID)/col-AT1G20910-DAP-Seq(GSE60143)/Homer	ARID	0.001	-8184	0.0027	421.0	88.08%	36904.8	82.20%
105	CDF3(C2C2dof)/colamp-CDF3-DAP-Seq(GSE60143)/Homer	Dof	0.001	-7996	0.0032	412.0	86.19%	35972.1	80.12%
106	ARF34/MA1693.1/Jaspar	ARF	0.001	-7977	0.0033	279.0	58.37%	22681.0	50.52%
109	At1g64620(C2C2dof)/colamp-At1g64620-DAP-Seq(GSE60143)/Homer	Dof	0.001	-7667	0.0043	388.0	81.17%	33525.8	74.67%
110	At5g08750(C3H)/col-At5g08750-DAP-Seq(GSE60143)/Hom	C3H	0.001	-7664	0.0043	237.0	49.58%	18842.9	41.97%
111	bZIP52(bZIP)/colamp-bZIP52-DAP-Seq(GSE60143)/Homer	bZIP	0.001	-7656	0.0043	236.0	49.37%	18752.7	41.77%
113	IDD5(C2H2)/colamp-IDD5-DAP-Seq(GSE60143)/Homer	C2H2	0.001	-7591	0.0045	277.0	57.95%	22602.4	50.34%
115	dof45(C2C2dof)/col-dof45-DAP-Seq(GSE60143)/Homer	Dof	0.001	-7519	0.0047	454.0	94.98%	40797.0	90.87%
116	At4g36780(BZR)/col-At4g36780-DAP-Seq(GSE60143)/Homer	BES1	0.001	-7490	0.0048	149.0	31.17%	10999.7	24.50%
118	DAG2(C2C2dof)/col-DAG2-DAP-Seq(GSE60143)/Homer	Dof	0.001	-7385	0.0053	411.0	85.98%	36011.9	80.21%
119	TSO1(CPP)/col-TSO1-DAP-Seq(GSE60143)/Homer	CPP	0.001	-7351	0.0054	260.0	54.39%	21071.7	46.93%
121	MYB3R1(MYB)/col-MYB3R1-DAP-Seq(GSE60143)/Homer	MYB	0.001	-7257	0.0059	230.0	48.12%	18313.6	40.79%
123	AT1G69570(C2C2dof)/col-AT1G69570-DAP-Seq(GSE60143)/Homer	Dof	0.001	-7241	0.0059	349.0	73.01%	29687.5	66.12%
125	WRKY21(WRKY)/colamp-WRKY21-DAP-Seq(GSE60143)/Homer	WRKY	0.001	-7164	0.0062	45.0	9.41%	2557.7	5.70%
126	MYB3R4(MYB)/col-MYB3R4-DAP-Seq(GSE60143)/Homer	MYB	0.001	-7133	0.0064	155.0	32.43%	11611.1	25.86%
127	EMB1789(C3H)/col-EMB1789-DAP-Seq(GSE60143)/Homer	C3H	0.001	-7125	0.0064	193.0	40.38%	14985.5	33.38%
128	At4g18890(BZR)/col-At4g18890-DAP-Seq(GSE60143)/Homer	BES1	0.001	-7043	0.0069	93.0	19.46%	6355.8	14.16%
129	AT1G76870(Trihelix)/col-AT1G76870-DAP-Seq(GSE60143)/Homer	Trihelix	0.001	-6977	0.0073	172.0	35.98%	13150.9	29.29%
131	ERF9(AP2EREBP)/colamp-ERF9-DAP-Seq(GSE60143)/Homer	AP2ERF	0.001	-6959	0.0073	184.0	38.49%	14224.8	31.68%
133	SEP3(MADS)/Arabidoposis-Flower-Sep3-ChIP-Seq/Homer	MADS	0.001	-6937	0.0073	378.0	79.08%	32693.6	72.82%
135	E2FA(E2FDP)/colamp-E2FA-DAP-Seq(GSE60143)/Homer	E2FDP	0.01	-6890	0.0076	256.0	53.56%	20834.7	46.41%
136	CAMTA1(CAMTA)/col-CAMTA1-DAP-Seq(GSE60143)/Homer	CAMTA	0.01	-6866	0.0077	269.0	56.28%	22062.2	49.14%
137	LBD19(LOBAS2)/colamp-LBD19-DAP-Seq(GSE60143)/Homer	LBD	0.01	-6830	0.0079	413.0	86.40%	36361.5	80.99%
140	ZIM(C2C2gata)/col-ZIM-DAP-Seq(GSE60143)/Homer	C2C2 gata	0.01	-6672	0.0091	26.0	5.44%	1261.3	2.81%
141	PIF7(bHLH)/col-PIF7-DAP-Seq(GSE60143)/Homer	bHLH	0.01	-6662	0.0091	215.0	44.98%	17113.5	38.12%
142	DEAR3(AP2EREBP)/colamp-DEAR3-DAP-Seq(GSE60143)/Homer	AP2ERF	0.01	-6586	0.0098	222.0	46.44%	17777.2	39.60%
143	RIN(MADS)/Tomato-RIN-ChIP-Seq(GSE116581)/Homer	MADS	0.01	-6556	0.0100	372.0	77.82%	32192.6	71.70%
144	ERF15(AP2EREBP)/colamp-ERF15-DAP-Seq(GSE60143)/Homer	AP2ERF	0.01	-6549	0.0100	372.0	77.82%	32194.3	71.71%
146	WRKY8(WRKY)/colamp-WRKY8-DAP-Seq(GSE60143)/Homer	WRKY	0.01	-6532	0.0101	47.0	9.83%	2791.2	6.22%
149	LEP(AP2EREBP)/col-LEP-DAP-Seq(GSE60143)/Homer	AP2ERF	0.01	-6476	0.0104	185.0	38.70%	14451.0	32.19%
151	WRKY43(WRKY)/colamp-WRKY43-DAP-Seq(GSE60143)/Homer	WRKY	0.01	-6418	0.0109	133.0	27.82%	9880.6	22.01%
153	AT5G23930(mTERF)/col-AT5G23930-DAP-Seq(GSE60143)/Homer	mTERF	0.01	-6408	0.0109	341.0	71.34%	29142.5	64.91%
154	PIF4(bHLH)/Seedling-PIF4-ChIP-Seq(GSE35315)/Homer	bHLH	0.01	-6382	0.0111	366.0	76.57%	31638.7	70.47%
158	At5g08750(C3H)/col-At5g08750-DAP-Seq(GSE60143)/Homer	C3H	0.01	-6237	0.0124	266.0	55.65%	21977.9	48.95%
159	BIM2/MA0965.1/Jaspar	bHLH	0.01	-6235	0.0124	149.0	31.17%	11323.7	25.22%
162	IDD2(C2H2)/colamp-IDD2-DAP-Seq(GSE60143)/Homer	C2H2	0.01	-6184	0.0128	85.0	17.78%	5872.2	13.08%
163	MYB73(MYB)/col-MYB73-DAP-Seq(GSE60143)/Homer	MYB	0.01	-6165	0.0130	433.0	90.59%	38680.1	86.15%
164	At1g22810(AP2EREBP)/colamp-At1g22810-DAP-Seq(GSE60143)/Homer	AP2ERF	0.01	-6159	0.0130	255.0	53.35%	20970.2	46.71%
165	AT1G76880(Trihelix)/col-AT1G76880-DAP-Seq(GSE60143)/Homer	Trihelix	0.01	-6101	0.0137	172.0	35.98%	13397.5	29.84%
166	WRKY27(WRKY)/colamp-WRKY27-DAP-Seq(GSE60143)/Homer	WRKY	0.01	-6000	0.0150	279.0	58.37%	23283.5	51.86%
169	SPL13(SBP)/col-SPL13-DAP-Seq(GSE60143)/Homer	SBP	0.01	-5946	0.0156	80.0	16.74%	5510.3	12.27%
170	MYC3/MA0568.1/Jaspar	bHLH	0.01	-5932	0.0157	423.0	88.49%	37655.7	83.87%
173	AT3G12130(C3H)/colamp-AT3G12130-DAP-Seq(GSE60143)/Homer	C3H	0.01	-5910	0.0159	446.0	93.31%	40183.2	89.50%
174	MYB40(MYB)/col-MYB40-DAP-Seq(GSE60143)/Homer	MYB	0.01	-5856	0.0166	147.0	30.75%	11253.2	25.06%
175	At4g36780(BZR)/col-At4g36780-DAP-Seq(GSE60143)/Homer	BES1	0.01	-5846	0.0166	328.0	68.62%	28046.2	62.47%
177	AT1G77200(AP2EREBP)/colamp-AT1G77200-DAP-Seq(GSE60143)/Homer	AP2ERF	0.01	-5834	0.0167	347.0	72.59%	29916.0	66.63%
178	WRKY3(WRKY)/col-WRKY3-DAP-Seq(GSE60143)/Homer	WRKY	0.01	-5786	0.0173	211.0	44.14%	17020.3	37.91%
180	GT2(Trihelix)/colamp-GT2-DAP-Seq(GSE60143)/Homer	Trihelix	0.01	-5745	0.0179	329.0	68.83%	28177.3	62.76%
183	At1g78700(BZR)/col-At1g78700-DAP-Seq(GSE60143)/Homer	BES1	0.01	-5682	0.0187	145.0	30.33%	11127.2	24.78%
184	DEL2(E2FDP)/col-DEL2-DAP-Seq(GSE60143)/Homer	E2FDP	0.01	-5648	0.0193	94.0	19.67%	6741.2	15.01%
185	MYB67(MYB)/col-MYB67-DAP-Seq(GSE60143)/Homer	MYB	0.01	-5644	0.0193	335.0	70.08%	28797.4	64.14%
188	MYB58(MYB)/colamp-MYB58-DAP-Seq(GSE60143)/Homer	MYB	0.01	-5516	0.0215	334.0	69.87%	28742.1	64.02%
190	TF3A(C2H2)/col-TF3A-DAP-Seq(GSE60143)/Homer	C2H2	0.01	-5497	0.0217	345.0	72.18%	29828.4	66.44%
191	DREB19(AP2EREBP)/colamp-DREB19-DAP-Seq(GSE60143)/Homer	AP2ERF	0.01	-5473	0.0221	260.0	54.39%	21669.4	48.26%
192	IBL1(bHLH)/Seedling-IBL1-ChIP-Seq(GSE51120)/Homer	bHLH	0.01	-5444	0.0226	406.0	84.94%	35997.6	80.18%
193	At4g16750(AP2EREBP)/col-At4g16750-DAP-Seq(GSE60143)/Homer	AP2ERF	0.01	-5436	0.0227	344.0	71.97%	29750.4	66.26%
194	AT3G52440(C2C2dof)/colamp-AT3G52440-DAP-Seq(GSE60143)/Homer	Dof	0.01	-5432	0.0227	443.0	92.68%	39954.4	88.99%
197	AT3G57600(AP2EREBP)/col-AT3G57600-DAP-Seq(GSE60143)/Homer	AP2ERF	0.01	-5311	0.0252	263.0	55.02%	22008.9	49.02%
198	WRKY26(WRKY)/colamp-WRKY26-DAP-Seq(GSE60143)/Homer	WRKY	0.01	-5290	0.0256	177.0	37.03%	14096.6	31.40%
199	MYB56(MYB)/colamp-MYB56-DAP-Seq(GSE60143)/Homer	MYB	0.01	-5270	0.0260	300.0	62.76%	25537.0	56.88%
201	AT1G47655(C2C2dof)/colamp-AT1G47655-DAP-Seq(GSE60143)/Homer	Dof	0.01	-5249	0.0263	471.0	98.54%	43313.0	96.47%
202	At1g75490(AP2EREBP)/colamp-At1g75490-DAP-Seq(GSE60143)/Homer	AP2ERF	0.01	-5186	0.0279	445.0	93.10%	40233.1	89.61%
203	ERF38(AP2EREBP)/col-ERF38-DAP-Seq(GSE60143)/Homer	AP2ERF	0.01	-5164	0.0283	267.0	55.86%	22437.3	49.97%
204	SPCH(bHLH)/Seedling-SPCH-ChIP-Seq(GSE57497)/Homer	bHLH	0.01	-5125	0.0293	372.0	77.82%	32633.6	72.69%
205	WRKY50(WRKY)/col-WRKY50-DAP-Seq(GSE60143)/Homer	WRKY	0.01	-5067	0.0309	286.0	59.83%	24272.3	54.06%
206	PIF7(bHLH)/col-PIF7-DAP-Seq(GSE60143)/Homer	bHLH	0.01	-5056	0.0311	183.0	38.28%	14715.3	32.78%
207	WUS1(Homeobox)/colamp-WUS1-DAP-Seq(GSE60143)/Homer	HB	0.01	-5048	0.0312	165.0	34.52%	13097.3	29.17%
209	MYB113(MYB)/col-MYB113-DAP-Seq(GSE60143)/Homer	MYB	0.01	-5021	0.0318	246.0	51.46%	20519.4	45.70%
210	AT5G47660(Trihelix)/colamp-AT5G47660-DAP-Seq(GSE60143)/Homer	Trihelix	0.01	-5019	0.0318	381.0	79.71%	33572.8	74.78%
212	ERF10(AP2EREBP)/col-ERF10-DAP-Seq(GSE60143)/Homer	AP2ERF	0.01	-4994	0.0322	291.0	60.88%	24775.3	55.18%
213	MYB61(MYB)/colamp-MYB61-DAP-Seq(GSE60143)/Homer	MYB	0.01	-4963	0.0330	397.0	83.05%	35214.9	78.43%
216	bZIP52/MA1343.1/Jaspar	bZIP	0.01	-4929	0.0337	372.0	77.82%	32698.3	72.83%
217	dof42(C2C2dof)/col-dof42-DAP-Seq(GSE60143)/Homer	Dof	0.01	-4892	0.0348	241.0	50.42%	20100.4	44.77%
218	AT3G16280(AP2EREBP)/colamp-AT3G16280-DAP-Seq(GSE60143)/Homer	AP2ERF	0.01	-4884	0.0349	250.0	52.30%	20943.2	46.65%
219	CRF4(AP2EREBP)/colamp-CRF4-DAP-Seq(GSE60143)/Homer	AP2ERF	0.01	-4850	0.0360	273.0	57.11%	23119.3	51.49%
222	GT3a(Trihelix)/col-GT3a-DAP-Seq(GSE60143)/Homer	Trihelix	0.01	-4831	0.0362	102.0	21.34%	7628.5	16.99%
223	MYB77(MYB)/col-MYB77-DAP-Seq(GSE60143)/Homer	MYB	0.01	-4826	0.0362	416.0	87.03%	37217.1	82.89%
226	At5g18450(AP2EREBP)/col-At5g18450-DAP-Seq(GSE60143)/Homer	AP2ERF	0.01	-4813	0.0362	387.0	80.96%	34245.5	76.28%
227	AtHB32(ZFHD)/col200-AtHB32-DAP-Seq(GSE60143)/Homer	ZF-HD	0.01	-4799	0.0365	374.0	78.24%	32942.8	73.37%
228	MYB92(MYB)/colamp-MYB92-DAP-Seq(GSE60143)/Homer	MYB	0.01	-4797	0.0365	311.0	65.06%	26766.0	59.62%
232	ABF2(bZIP)/col-ABF2-DAP-Seq(GSE60143)/Homer	bZIP	0.01	-4699	0.0395	119.0	24.90%	9138.2	20.35%
236	WRKY11(WRKY)/col-WRKY11-DAP-Seq(GSE60143)/Homer	WRKY	0.01	-4617	0.0421	52.0	10.88%	3499.4	7.79%
237	ANAC047(NAC)/colamp-ANAC047-DAP-Seq(GSE60143)/Homer	NAC	0.01	-4617	0.0421	308.0	64.44%	26544.7	59.12%

## Sheet: SYNCdenovo500
Rank	P-value	log P-pvalue	% of Targets	% of Background	STD(Bg STD)	Best Match/Details	TF family
2	1e-36	-83800	52.93%	25.59%	598.9bp (693.6bp)	SPL3/MA0577.2/Jaspar	SBP
						More Information | Similar Motifs Found
3	1e-36	-82930	19.46%	3.97%	554.4bp (767.0bp)	AT2G33550(Trihelix)/colamp-AT2G33550-DAP-Seq(GSE60143)/Homer(0.622)	Trihelix
						More Information | Similar Motifs Found
4	1e-34	-79640	29.71%	9.53%	591.7bp (751.3bp)	SPL11/MA1056.1/Jaspar(0.789)	SBP
						More Information | Similar Motifs Found
5	1e-29	-68150	36.82%	15.40%	584.3bp (704.6bp)	ABI3/MA0564.1/Jaspar	B3
						More Information | Similar Motifs Found
7	1e-27	-63550	20.50%	5.69%	555.8bp (655.8bp)	AT2G31460(REMB3)/col-AT2G31460-DAP-Seq(GSE60143)/Homer	B3
						More Information | Similar Motifs Found
10	1e-25	-59080	41.42%	20.11%	565.3bp (691.4bp)	SPL11(SBP)/col100-SPL11-DAP-Seq(GSE60143)/Homer	SBP
						More Information | Similar Motifs Found
12	1e-23	-55170	29.92%	12.26%	574.6bp (699.7bp)	MYB55/MA1041.1/Jaspar(0.714)	MYB
						More Information | Similar Motifs Found
14	1e-22	-52060	31.59%	13.83%	571.7bp (718.0bp)	ARF16(ARF)/col-ARF16-DAP-Seq(GSE60143)/Homer	ARF
						More Information | Similar Motifs Found
17	1e-22	-50860	21.13%	7.13%	580.7bp (717.9bp)	GATA20(C2C2gata)/colamp-GATA20-DAP-Seq(GSE60143)/Homer	C2C2 gata
						More Information | Similar Motifs Found
18	1e-21	-49220	7.74%	0.94%	540.1bp (732.0bp)	SEP3(MADS)/Arabidoposis-Flower-Sep3-ChIP-Seq/Homer	MADS
						More Information | Similar Motifs Found
19	1e-21	-48760	37.66%	18.86%	579.2bp (697.3bp)	ARF16(ARF)/col-ARF16-DAP-Seq(GSE60143)/Homer	ARF
						More Information | Similar Motifs Found
20	1e-20	-47540	1.88%	0.00%	542.0bp (178.1bp)	MYB27(MYB)/colamp-MYB27-DAP-Seq(GSE60143)/Homer(0.650)	MYB
						More Information | Similar Motifs Found
23	1e-20	-46370	12.97%	3.12%	592.6bp (717.7bp)	ZAP1(WRKY(Zn))/Arabidopsis thaliana/AthaMap	WRKY
						More Information | Similar Motifs Found
24	1e-20	-46290	27.20%	11.56%	598.1bp (707.0bp)	REM19(REM)/colamp-REM19-DAP-Seq(GSE60143)/Homer	B3
						More Information | Similar Motifs Found
25	1e-19	-45990	37.24%	19.01%	559.6bp (754.5bp)	ATHB-5/MA0110.3/Jaspar(0.770)	HD-ZIP
						More Information | Similar Motifs Found
27	1e-19	-45600	18.20%	5.93%	536.4bp (764.9bp)	At3g11280/MA1188.1/Jaspar	MYB-related
						More Information | Similar Motifs Found
29	1e-19	-43900	8.37%	1.32%	583.8bp (719.1bp)	ARF36/MA1695.1/Jaspar	ARF
						More Information | Similar Motifs Found
30	1e-18	-43680	7.95%	1.19%	577.8bp (654.4bp)	At5g04390(C2H2)/col200-At5g04390-DAP-Seq(GSE60143)/Homer	C2H2
						More Information | Similar Motifs Found
32	1e-18	-42590	8.58%	1.45%	573.1bp (684.5bp)	HAP3(CCAATHAP3)/col-HAP3-DAP-Seq(GSE60143)/Homer	CCAAT-HAP3
						More Information | Similar Motifs Found
34	1e-18	-41720	45.40%	26.56%	566.1bp (688.1bp)	RRTF1(AP2EREBP)/colamp-RRTF1-DAP-Seq(GSE60143)/Homer(0.788)	AP2ERF
						More Information | Similar Motifs Found
35	1e-18	-41480	1.67%	0.01%	464.1bp (197.7bp)	AtMYB15(MYB)/Arabidopsis thaliana/AthaMap(0.746)	MYB
						More Information | Similar Motifs Found
36	1e-17	-41230	9.41%	1.84%	572.9bp (667.3bp)	ATHB9(HD-ZIP)/Arabidopsis thaliana/AthaMap	HD-ZIP
						More Information | Similar Motifs Found
39	1e-17	-40950	10.46%	2.30%	563.2bp (675.8bp)	REM16(ABI3VP1)/col-REM16-DAP-Seq(GSE60143)/Homer	B3
						More Information | Similar Motifs Found
41	1e-17	-40780	9.83%	2.04%	524.9bp (786.9bp)	CCA1/MA0972.1/Jaspar(0.763)	MYB-related
						More Information | Similar Motifs Found
42	1e-17	-40360	21.97%	8.83%	547.8bp (685.7bp)	SPCH(bHLH)/Seedling-SPCH-ChIP-Seq(GSE57497)/Homer	bHLH
						More Information | Similar Motifs Found
43	1e-17	-40250	50.63%	31.51%	618.7bp (742.5bp)	SPL7/MA1060.1/Jaspar	SBP
						More Information | Similar Motifs Found
44	1e-17	-40100	25.31%	11.13%	549.0bp (678.5bp)	MYB70/MA1393.2/Jaspar(0.815)	MYB
						More Information | Similar Motifs Found
50	1e-16	-38540	4.60%	0.36%	508.1bp (874.7bp)	AT2G40260(G2like)/colamp-AT2G40260-DAP-Seq(GSE60143)/Homer	G2-like
						More Information | Similar Motifs Found
51	1e-16	-38430	8.58%	1.64%	494.9bp (745.4bp)	GBF2/MA1672.1/Jaspar	bZIP
						More Information | Similar Motifs Found
52	1e-16	-38360	3.77%	0.20%	457.2bp (719.4bp)	bZIP42(bZIP)/colamp-bZIP42-DAP-Seq(GSE60143)/Homer(0.815)	bZIP
						More Information | Similar Motifs Found
53	1e-16	-38240	6.49%	0.89%	522.8bp (700.3bp)	SPL13/MA1321.1/Jaspar	SBP
						More Information | Similar Motifs Found
56	1e-16	-37870	9.83%	2.20%	518.3bp (620.9bp)	E-box(bHLH)/Promoter/Homer	bHLH
						More Information | Similar Motifs Found
57	1e-16	-37830	13.39%	3.96%	578.0bp (723.8bp)	At2g41835(C2H2)/col-At2g41835-DAP-Seq(GSE60143)/Homer(0.668)	C2H2
						More Information | Similar Motifs Found
59	1e-16	-37450	4.39%	0.33%	564.9bp (745.0bp)	SRS7(SRS)/colamp-SRS7-DAP-Seq(GSE60143)/Homer	SRS
						More Information | Similar Motifs Found
60	1e-16	-37310	69.25%	50.46%	547.3bp (673.4bp)	ATY13(MYB)/col-ATY13-DAP-Seq(GSE60143)/Homer	MYB
						More Information | Similar Motifs Found
66	1e-15	-35960	4.60%	0.41%	445.0bp (744.9bp)	HDG1(Homeobox)/col100-HDG1-DAP-Seq(GSE60143)/Homer	HD-ZIP
						More Information | Similar Motifs Found
68	1e-15	-35880	7.53%	1.35%	592.4bp (713.6bp)	At4g38000(C2C2dof)/col-At4g38000-DAP-Seq(GSE60143)/Homer	Dof
						More Information | Similar Motifs Found
69	1e-15	-35750	47.70%	29.95%	572.9bp (742.9bp)	At4g38000(C2C2dof)/col-At4g38000-DAP-Seq(GSE60143)/Homer	Dof
						More Information | Similar Motifs Found
72	1e-15	-35570	3.56%	0.20%	421.5bp (690.3bp)	TRP2(MYBrelated)/colamp-TRP2-DAP-Seq(GSE60143)/Homer	MYB-related
						More Information | Similar Motifs Found
73	1e-15	-35530	1.46%	0.01%	297.4bp (483.6bp)	AT5G60130(ABI3VP1)/col-AT5G60130-DAP-Seq(GSE60143)/Homer	B3
						More Information | Similar Motifs Found
75	1e-15	-35530	2.72%	0.08%	530.8bp (682.7bp)	HDG1/MA1369.1/Jaspar	HD-ZIP
						More Information | Similar Motifs Found
77	1e-15	-35460	5.18%	0.39%	607.5bp (609.7bp)	HVH21(HD-KNOTTED)/Hordeum vulgare/AthaMap	HD-KNOTTED
						More Information | Similar Motifs Found
78	1e-15	-35390	30.96%	16.05%	574.8bp (703.2bp)	At2g41835(C2H2)/col-At2g41835-DAP-Seq(GSE60143)/Homer	C2H2
						More Information | Similar Motifs Found
79	1e-15	-35110	8.79%	1.90%	515.5bp (791.4bp)	AT3G46070/MA1381.1/Jaspar	C2H2
						More Information | Similar Motifs Found
84	1e-14	-34540	9.83%	2.41%	474.3bp (805.3bp)	VRN1(ABI3VP1)/col-VRN1-DAP-Seq(GSE60143)/Homer(0.803)	B3
						More Information | Similar Motifs Found
85	1e-14	-34460	3.35%	0.18%	492.8bp (619.0bp)	At2g41835(C2H2)/col-At2g41835-DAP-Seq(GSE60143)/Homer(0.708)	C2H2
						More Information | Similar Motifs Found
86	1e-14	-34440	15.69%	5.59%	550.0bp (742.7bp)	BHLHE23/MA0817.1/Jaspar(0.713)	bHLH
						More Information | Similar Motifs Found
87	1e-14	-34420	13.39%	4.26%	588.8bp (680.7bp)	ZmHOX2a(2)(HD-HOX)/Zea mays/AthaMap(0.687)	HD-ZIP
						More Information | Similar Motifs Found
88	1e-14	-34170	1.67%	0.01%	555.6bp (354.7bp)	dof42(C2C2dof)/col-dof42-DAP-Seq(GSE60143)/Homer	Dof
						More Information | Similar Motifs Found
89	1e-14	-34170	1.67%	0.01%	494.9bp (344.1bp)	AT1G72740(MYBrelated)/colamp-AT1G72740-DAP-Seq(GSE60143)/Homer	MYB-related
						More Information | Similar Motifs Found
91	1e-14	-34080	4.60%	0.45%	533.9bp (713.4bp)	AT1G24250(Orphan)/col-AT1G24250-DAP-Seq(GSE60143)/Homer(0.863)	Orphan
						More Information | Similar Motifs Found
92	1e-14	-34020	3.56%	0.22%	445.2bp (694.3bp)	bZIP52(bZIP)/colamp-bZIP52-DAP-Seq(GSE60143)/Homer	bZIP
						More Information | Similar Motifs Found
93	1e-14	-33870	1.26%	0.00%	376.8bp (0.0bp)	SPL9(SBP)/colamp-SPL9-DAP-Seq(GSE60143)/Homer	SBP
						More Information | Similar Motifs Found
94	1e-14	-33870	1.26%	0.00%	594.4bp (0.0bp)	ARF7/MA1698.1/Jaspar(0.675)	ARF
						More Information | Similar Motifs Found
95	1e-14	-33870	7.53%	1.44%	555.4bp (645.2bp)	Knotted(Homeobox)/Corn-KN1-ChIP-Seq(GSE39161)/Homer	HB
						More Information | Similar Motifs Found
96	1e-14	-33700	3.56%	0.22%	545.4bp (566.9bp)	SPL1/MA1055.1/Jaspar(0.684)	SBP
						More Information | Similar Motifs Found
98	1e-14	-33520	6.28%	0.98%	491.1bp (713.9bp)	HY5(bZIP)/colamp-HY5-DAP-Seq(GSE60143)/Homer	bZIP
						More Information | Similar Motifs Found
102	1e-14	-33170	6.28%	0.99%	497.7bp (703.8bp)	AT1G04880(ARID)/colamp-AT1G04880-DAP-Seq(GSE60143)/Homer(0.678)	ARID
						More Information | Similar Motifs Found
104	1e-14	-33000	66.11%	48.42%	565.8bp (716.5bp)	AT2G33710/MA1245.2/Jaspar(0.795)	AP2ERF
						More Information | Similar Motifs Found
106	1e-14	-32960	10.67%	2.93%	581.4bp (662.0bp)	AtMYB15(MYB)/Arabidopsis thaliana/AthaMap(0.725)	MYB
						More Information | Similar Motifs Found
107	1e-14	-32880	4.39%	0.42%	597.0bp (673.6bp)	LEC2/MA0581.1/Jaspar(0.704)	B3
						More Information | Similar Motifs Found
108	1e-14	-32860	2.30%	0.06%	756.3bp (562.1bp)	GATA19/MA1323.1/Jaspar(0.631)	C2C2 gata
						More Information | Similar Motifs Found
110	1e-14	-32720	30.54%	16.24%	598.3bp (675.8bp)	Knotted(Homeobox)/Corn-KN1-ChIP-Seq(GSE39161)/Homer(0.731)	HD-Knotted
						More Information | Similar Motifs Found
111	1e-14	-32700	1.46%	0.01%	587.7bp (34.5bp)	AtHB32(ZFHD)/col200-AtHB32-DAP-Seq(GSE60143)/Homer(0.597)	ZF-HD
						More Information | Similar Motifs Found
113	1e-14	-32650	2.51%	0.08%	491.9bp (693.1bp)	SEP3(MADS)/Arabidoposis-Flower-Sep3-ChIP-Seq/Homer	MADS
						More Information | Similar Motifs Found
115	1e-13	-32220	3.14%	0.17%	594.4bp (711.9bp)	RAMOSA1/MA1416.1/Jaspar	C2H2
						More Information | Similar Motifs Found
116	1e-13	-32160	5.23%	0.68%	544.9bp (721.6bp)	TAGL1(MADS)/Tomato-TAGL1-ChIP-Seq(GSE116581)/Homer(0.700)	MADS
						More Information | Similar Motifs Found
117	1e-13	-32090	27.82%	14.27%	576.7bp (699.4bp)	CMTA2/MA0969.1/Jaspar(0.707)	CAMTA
						More Information | Similar Motifs Found
120	1e-13	-31500	1.67%	0.02%	680.8bp (705.0bp)	HSF1/MA0319.1/Jaspar	HSF
						More Information | Similar Motifs Found
122	1e-13	-31350	3.97%	0.35%	525.8bp (842.0bp)	DOF2(C2C2(Zn) Dof)/Zea mays/AthaMap	Dof
						More Information | Similar Motifs Found
124	1e-13	-31070	7.95%	1.76%	538.8bp (788.8bp)	IDD4/MA1371.1/Jaspar	C2H2
						More Information | Similar Motifs Found
126	1e-13	-31030	7.95%	1.77%	535.4bp (676.5bp)	HAP3(CCAATHAP3)/col-HAP3-DAP-Seq(GSE60143)/Homer	CCAAT-HAP3
						More Information | Similar Motifs Found
127	1e-13	-30880	4.39%	0.47%	553.5bp (694.2bp)	LBD18/MA1673.1/Jaspar	LBD
						More Information | Similar Motifs Found
130	1e-13	-30800	1.88%	0.03%	651.1bp (572.9bp)	REF6(Zf)/Arabidopsis-REF6-ChIP-Seq(GSE106942)/Homer(0.592)	ZF
						More Information | Similar Motifs Found
131	1e-13	-30760	2.93%	0.15%	462.9bp (693.2bp)	ARR14/MA0947.1/Jaspar(0.654)	ARR
						More Information | Similar Motifs Found
134	1e-13	-30700	1.46%	0.01%	544.9bp (371.8bp)	RAP211/MA1266.1/Jaspar	AP2ERF
						More Information | Similar Motifs Found
135	1e-13	-30590	4.18%	0.42%	576.9bp (675.8bp)	AGL42/MA1201.1/Jaspar	MADS
						More Information | Similar Motifs Found
136	1e-13	-30440	1.67%	0.02%	453.0bp (328.0bp)	ATHB24(ZFHD)/colamp-ATHB24-DAP-Seq(GSE60143)/Homer	ZF-HD
						More Information | Similar Motifs Found
137	1e-13	-30320	7.11%	1.45%	569.5bp (748.2bp)	AT1G04880(ARID)/colamp-AT1G04880-DAP-Seq(GSE60143)/Homer	ARID
						More Information | Similar Motifs Found
140	1e-13	-30110	3.14%	0.20%	466.0bp (676.1bp)	AT3G25990(Trihelix)/colamp-AT3G25990-DAP-Seq(GSE60143)/Homer	Trihelix
						More Information | Similar Motifs Found
141	1e-12	-29870	8.16%	1.93%	528.9bp (734.1bp)	RVE7/MA1680.1/Jaspar	MYB-related
						More Information | Similar Motifs Found
142	1e-12	-29780	5.65%	0.90%	556.2bp (653.4bp)	bZIP910(2)(bZIP)/Antirrhinum majus/AthaMap	bZIP
						More Information | Similar Motifs Found
145	1e-12	-29720	1.26%	0.01%	395.6bp (67.7bp)	HAP3(CCAATHAP3)/col-HAP3-DAP-Seq(GSE60143)/Homer	CCAAT-HAP3
						More Information | Similar Motifs Found
146	1e-12	-29720	1.26%	0.01%	507.6bp (847.9bp)	GT1(Trihelix)/Nicotiana tabacum/AthaMap	Trihelix
						More Information | Similar Motifs Found
147	1e-12	-29700	4.60%	0.56%	533.4bp (659.2bp)	BPC1(BBRBPC)/colamp-BPC1-DAP-Seq(GSE60143)/Homer(0.747)	BPC
						More Information | Similar Motifs Found
149	1e-12	-29580	3.97%	0.39%	688.0bp (828.8bp)	CMTA3/MA0970.1/Jaspar	CAMTA
						More Information | Similar Motifs Found
150	1e-12	-29530	10.67%	3.21%	534.8bp (632.8bp)	GATA19(C2C2gata)/colamp-GATA19-DAP-Seq(GSE60143)/Homer	C2C2 gata
						More Information | Similar Motifs Found
152	1e-12	-29330	5.65%	0.92%	623.7bp (674.7bp)	STZ/MA1372.1/Jaspar(0.665)	C2H2
						More Information | Similar Motifs Found
153	1e-12	-29250	4.39%	0.51%	569.7bp (667.6bp)	FUS3(ABI3VP1)/col-FUS3-DAP-Seq(GSE60143)/Homer	B3
						More Information | Similar Motifs Found
154	1e-12	-29090	4.39%	0.52%	583.5bp (662.5bp)	AtHB32(ZFHD)/col200-AtHB32-DAP-Seq(GSE60143)/Homer	ZF-HD
						More Information | Similar Motifs Found
155	1e-12	-29000	3.97%	0.40%	471.5bp (731.9bp)	SEP3(MADS)/Arabidoposis-Flower-Sep3-ChIP-Seq/Homer	MADS
						More Information | Similar Motifs Found
156	1e-12	-28910	2.72%	0.14%	614.3bp (765.2bp)	At5g08750(C3H)/col-At5g08750-DAP-Seq(GSE60143)/Homer	C3H
						More Information | Similar Motifs Found
157	1e-12	-28880	2.51%	0.11%	550.6bp (681.2bp)	ALFIN1(HD-PHD)/Medicago sativa/AthaMap	PHD
						More Information | Similar Motifs Found
160	1e-12	-28570	2.93%	0.18%	555.1bp (666.5bp)	TGA1(bZIP)/Arabidopsis thaliana/AthaMap(0.653)	bZIP
						More Information | Similar Motifs Found
161	1e-12	-28560	21.13%	9.97%	596.2bp (683.7bp)	dof45(C2C2dof)/col-dof45-DAP-Seq(GSE60143)/Homer	Dof
						More Information | Similar Motifs Found
164	1e-12	-28280	3.77%	0.37%	689.6bp (659.5bp)	AT1G44830(AP2EREBP)/col-AT1G44830-DAP-Seq(GSE60143)/Homer(0.645)	AP2ERF
						More Information | Similar Motifs Found
165	1e-12	-28240	8.58%	2.24%	585.0bp (704.3bp)	LEC2/MA0581.1/Jaspar	B3
						More Information | Similar Motifs Found
167	1e-12	-27880	1.46%	0.01%	456.1bp (370.0bp)	PLT1(AP2EREBP)/colamp-PLT1-DAP-Seq(GSE60143)/Homer	AP2ERF
						More Information | Similar Motifs Found
168	1e-12	-27820	3.56%	0.33%	660.3bp (586.3bp)	AT5G02460(C2C2dof)/col-AT5G02460-DAP-Seq(GSE60143)/Homer(0.728)	Dof
						More Information | Similar Motifs Found
170	1e-12	-27690	4.18%	0.50%	606.7bp (659.7bp)	WRKY47(WRKY)/colamp-WRKY47-DAP-Seq(GSE60143)/Homer	WRKY
						More Information | Similar Motifs Found
171	1e-12	-27670	14.02%	5.34%	584.8bp (745.7bp)	DOF2(C2C2(Zn) Dof)/Zea mays/AthaMap	Dof
						More Information | Similar Motifs Found

## Sheet: Motif Counts
total counts
Motif	SYNC	ETC
AP2ERF	45	70
ARF	6	2
ARID	4	5
B3 ABI3VP1	14	5
BES1	4	6
bHLH	14	13
bZIP	9	15
CAMTA	3	5
C2C2	32	22
C2H2	13	8
C3H	6	3
CPP	4	5
FAR1	1	3
G2-Like	1	3
GRF	0	2
HB/HD-ZIP	10	8
LBD	3	2
MADS	8	6
MYB	24	31
MYB-related	5	9
NAC	2	11
Oprhan	2	2
RR type b	1	8
SBP	14	8
TCP	0	1
TERF	1	1
Trihelix	9	7
WRKY	10	4
ZF	1	2
ZF-HD	4	7
Misc	11	8

## Sheet: Enrichment of ETC Motifs
Note: The enrichment values have been filtered, whereby motifs that appear in less than 5% of the target sequences have been omitted.
Name	Targets	Background	Enrichment	Rank
ERF015/MA1265.2/Jaspar	6.11%	0.61%	10.0164	1
MYB41(MYB)/col-MYB41-DAP-Seq(GSE60143)/Homer	5.05%	0.58%	8.7069	2
MYB3/MA1038.1/Jaspar	8.00%	0.98%	8.16327	3
CRC(C2C2YABBY)/col-CRC-DAP-Seq(GSE60143)/Homer	10.11%	1.41%	7.17021	4
MYB101/MA1173.1/Jaspar	5.26%	0.83%	6.33735	5
NFYB/MA0502.2/Jaspar	6.53%	1.06%	6.16038	6
ERF6/MA1006.1/Jaspar(0.738)	5.89%	1.07%	5.50467	7
CCA1/MA0972.1/Jaspar(0.638)	10.95%	2.04%	5.36765	8
AT5G45580(G2like)/colamp-AT5G45580-DAP-Seq(GSE60143)/Homer(0.767)	10.95%	2.14%	5.11682	9
LCL1/MA1187.1/Jaspar(0.652)	10.74%	2.16%	4.97222	10
ARR1/MA0945.1/Jaspar	18.74%	3.80%	4.93158	11
ARR10/MA0121.1/Jaspar	12.74%	2.6%	4.9	12
AtGRF6(GRF)/col-AtGRF6-DAP-Seq(GSE60143)/Homer	6.74%	1.40%	4.81429
WRKY17(WRKY)/colamp-WRKY17-DAP-Seq(GSE60143)/Homer	2.11%	0.54%	3.90741
AT1G49560(G2like)/colamp-AT1G49560-DAP-Seq(GSE60143)/Homer	12.00%	3.27%	3.66972
CAMTA1(CAMTA)/col-CAMTA1-DAP-Seq(GSE60143)/Homer	13.05%	3.86%	3.38083
ERF11/MA1001.2/Jaspar	17.89%	5.60%	3.19464
GATA3(Zf)/iTreg-Gata3-ChIP-Seq(GSE20898)/Homer	16.00%	5.24%	3.05344
AT3G57600/MA1242.1/Jaspar(0.753)	12.42%	4.19%	2.9642
VRN1(ABI3VP1)/col-VRN1-DAP-Seq(GSE60143)/Homer	16.21%	5.59%	2.89982
MYB96(MYB)/colamp-MYB96-DAP-Seq(GSE60143)/Homer	13.26%	4.86%	2.7284
SPL7/MA1060.1/Jaspar(0.796)	35.37%	13.28%	2.6634
NAC058/MA0938.1/Jaspar	30.32%	11.48%	2.64111
At1g76110(ARID)/colamp-At1g76110-DAP-Seq(GSE60143)/Homer	17.26%	6.68%	2.58383
RAV1(1)(AP2/EREBP)/Arabidopsis thaliana/AthaMap(0.635)	16.63%	6.79%	2.44919
ARR1/MA0945.1/Jaspar	16.63%	6.88%	2.41715
ABI3/MA0564.1/Jaspar(0.730)	19.79%	8.34%	2.3729
BAM8(BES1)/col-BAM8-DAP-Seq(GSE60143)/Homer	31.58%	13.51%	2.33753
AT1G77200(AP2EREBP)/colamp-AT1G77200-DAP-Seq(GSE60143)/Homer	18.95%	8.11%	2.33662
ERF017/MA1234.1/Jaspar	18.95%	8.34%	2.27218
ERF039/MA0995.2/Jaspar(0.763)	29.47%	13.47%	2.18782
ATHB23/MA1327.2/Jaspar	35.58%	16.80%	2.11786
AT2G20110(CPP)/colamp-AT2G20110-DAP-Seq(GSE60143)/Homer	31.16%	14.81%	2.10398
At3g60580(C2H2)/col-At3g60580-DAP-Seq(GSE60143)/Homer	33.89%	16.39%	2.06772
AT5G59990(C2C2COlike)/colamp-AT5G59990-DAP-Seq(GSE60143)/Homer	5.68%	2.89%	1.9654
ZML1(C2C2gata)/colamp-ZML1-DAP-Seq(GSE60143)/Homer	5.68%	2.89%	1.9654
ZIM(C2C2gata)/col-ZIM-DAP-Seq(GSE60143)/Homer	4.63%	2.42%	1.91322
AT1G76870(Trihelix)/col-AT1G76870-DAP-Seq(GSE60143)/Homer	52.84%	28.82%	1.83345
LEC2/MA0581.1/Jaspar	6.53%	3.65%	1.78904
CMTA3/MA0970.1/Jaspar	52.00%	30.52%	1.7038
CMTA2/MA0969.1/Jaspar	46.74%	28.30%	1.65159
AS2(LOBAS2)/col-AS2-DAP-Seq(GSE60143)/Homer	13.05%	7.99%	1.63329
BPC6(BBRBPC)/col-BPC6-DAP-Seq(GSE60143)/Homer	8.00%	4.94%	1.61943
FAR1(FAR1)/col-FAR1-DAP-Seq(GSE60143)/Homer	65.47%	40.66%	1.61018
HDG7(HB)/col-HDG7-DAP-Seq(GSE60143)/Homer	26.53%	16.58%	1.60012
BZR1(BZR)/col-BZR1-DAP-Seq(GSE60143)/Homer	12.00%	7.50%	1.6
ERF018/MA1048.1/Jaspar	58.95%	37.16%	1.58638
BAM8(BES1)/col-BAM8-DAP-Seq(GSE60143)/Homer	20.21%	12.77%	1.58262
AT1G04880(ARID)/colamp-AT1G04880-DAP-Seq(GSE60143)/Homer	29.47%	18.81%	1.56672
RRTF1(AP2EREBP)/colamp-RRTF1-DAP-Seq(GSE60143)/Homer	30.95%	19.87%	1.55762
FHY3(FAR1)/Arabidopsis-FHY3-ChIP-Seq(GSE30711)/Homer	38.11%	25.34%	1.50395
GT3a(Trihelix)/col-GT3a-DAP-Seq(GSE60143)/Homer	27.79%	18.51%	1.50135
GBF6(bZIP)/colamp-GBF6-DAP-Seq(GSE60143)/Homer	29.89%	19.94%	1.499
MYB27(MYB)/colamp-MYB27-DAP-Seq(GSE60143)/Homer	21.68%	14.60%	1.48493
ARR10/MA0121.1/Jaspar(0.815)	47.58%	32.41%	1.46807
ABI5(bZIP)/col-ABI5-DAP-Seq(GSE60143)/Homer	46.32%	31.66%	1.46304
ABF2(bZIP)/col-ABF2-DAP-Seq(GSE60143)/Homer	26.74%	18.57%	1.43996
bZIP53(bZIP)/colamp-bZIP53-DAP-Seq(GSE60143)/Homer	42.32%	29.39%	1.43995
ERF118/MA1671.1/Jaspar	60.21%	41.86%	1.43837
bZIP16(bZIP)/colamp-bZIP16-DAP-Seq(GSE60143)/Homer	36.00%	25.29%	1.42349
FAR1(FAR1)/col-FAR1-DAP-Seq(GSE60143)/Homer	15.58%	11.02%	1.41379
REM19(REM)/colamp-REM19-DAP-Seq(GSE60143)/Homer	73.05%	51.90%	1.40751
AREB3(bZIP)/col-AREB3-DAP-Seq(GSE60143)/Homer	39.37%	28.31%	1.39067
bZIP68(bZIP)/col-bZIP68-DAP-Seq(GSE60143)/Homer	40.21%	29.03%	1.38512
DOF2.4/MA0982.1/Jaspar	25.47%	18.50%	1.37676
PHV(HB)/col-PHV-DAP-Seq(GSE60143)/Homer	17.26%	12.74%	1.35479
bHLH28(bHLH)/col-bHLH28-DAP-Seq(GSE60143)/Homer	45.05%	33.43%	1.34759
DEL2(E2FDP)/col-DEL2-DAP-Seq(GSE60143)/Homer	39.16%	29.52%	1.32656
ANL2(HB)/col-ANL2-DAP-Seq(GSE60143)/Homer	59.16%	44.67%	1.32438
GBF5(bZIP)/colamp-GBF5-DAP-Seq(GSE60143)/Homer	36.63%	27.85%	1.31526
SPL13(SBP)/col-SPL13-DAP-Seq(GSE60143)/Homer	16.21%	12.36%	1.31149
bZIP28(bZIP)/col-bZIP28-DAP-Seq(GSE60143)/Homer	32.00%	24.40%	1.31148
LEP(AP2EREBP)/col-LEP-DAP-Seq(GSE60143)/Homer	32.84%	25.08%	1.30941
CAMTA1(CAMTA)/col-CAMTA1-DAP-Seq(GSE60143)/Homer	58.32%	44.71%	1.30441
bHLH34(bHLH)/colamp-bHLH34-DAP-Seq(GSE60143)/Homer	30.11%	23.19%	1.2984
SPL14(SBP)/col-SPL14-DAP-Seq(GSE60143)/Homer	26.32%	20.39%	1.29083
AZF1(C2H2)/colamp-AZF1-DAP-Seq(GSE60143)/Homer	55.16%	42.74%	1.29059
At1g78700(BZR)/col-At1g78700-DAP-Seq(GSE60143)/Homer	30.95%	24.06%	1.28637
At4g36780(BZR)/col-At4g36780-DAP-Seq(GSE60143)/Homer	30.74%	23.98%	1.2819
BIM1(bHLH)/colamp-BIM1-DAP-Seq(GSE60143)/Homer	31.58%	24.65%	1.28114
SPL11(SBP)/col100-SPL11-DAP-Seq(GSE60143)/Homer	52.42%	41.11%	1.27512
LCL1(MYBrelated)/colamp-LCL1-DAP-Seq(GSE60143)/Homer	20.84%	16.45%	1.26687
PIF7(bHLH)/col-PIF7-DAP-Seq(GSE60143)/Homer	44.84%	35.63%	1.25849
CAMTA5(CAMTA)/col-CAMTA5-DAP-Seq(GSE60143)/Homer	43.58%	34.79%	1.25266
ERF38(AP2EREBP)/col-ERF38-DAP-Seq(GSE60143)/Homer	54.32%	43.60%	1.24587
RAP21(AP2EREBP)/colamp-RAP21-DAP-Seq(GSE60143)/Homer	28.42%	22.87%	1.24268
SPL5(SBP)/colamp-SPL5-DAP-Seq(GSE60143)/Homer	62.95%	50.72%	1.24113
bZIP48(bZIP)/colamp-bZIP48-DAP-Seq(GSE60143)/Homer	39.79%	32.10%	1.23956
TINY(AP2EREBP)/col-TINY-DAP-Seq(GSE60143)/Homer	34.32%	27.75%	1.23676
At4g28140(AP2EREBP)/colamp-At4g28140-DAP-Seq(GSE60143)/Homer	34.11%	27.61%	1.23542
bZIP3(bZIP)/col-bZIP3-DAP-Seq(GSE60143)/Homer	51.16%	41.53%	1.23188
At1g76110(ARID)/colamp-At1g76110-DAP-Seq(GSE60143)/Homer	62.74%	50.94%	1.23165
At2g44940(AP2EREBP)/colamp-At2g44940-DAP-Seq(GSE60143)/Homer	32.21%	26.16%	1.23127
bHLH10(bHLH)/colamp-bHLH10-DAP-Seq(GSE60143)/Homer	37.68%	30.63%	1.23017
AT3G60490(AP2EREBP)/colamp-AT3G60490-DAP-Seq(GSE60143)/Homer	40.00%	32.54%	1.22926
Rap210(AP2EREBP)/col-Rap210-DAP-Seq(GSE60143)/Homer	65.26%	53.17%	1.22738
CBF3(AP2EREBP)/colamp-CBF3-DAP-Seq(GSE60143)/Homer	52.84%	43.06%	1.22712
HDG1(Homeobox)/col100-HDG1-DAP-Seq(GSE60143)/Homer	62.32%	50.80%	1.22677
AT3G16280(AP2EREBP)/colamp-AT3G16280-DAP-Seq(GSE60143)/Homer	49.89%	40.96%	1.21802
CRF10(AP2EREBP)/col100-CRF10-DAP-Seq(GSE60143)/Homer	75.58%	62.19%	1.21531
ERF105(AP2EREBP)/colamp-ERF105-DAP-Seq(GSE60143)/Homer	66.95%	55.10%	1.21506
ABF1(bZIP)/Arabidopsis-ABF1-ChIP-Seq(GSE80564)/Homer	57.47%	47.58%	1.20786
AT5G22990(C2H2)/col-AT5G22990-DAP-Seq(GSE60143)/Homer	37.68%	31.20%	1.20769
AT1G28160(AP2EREBP)/colamp-AT1G28160-DAP-Seq(GSE60143)/Homer	79.37%	66.05%	1.20167
GRF9(GRF)/colamp-GRF9-DAP-Seq(GSE60143)/Homer	38.74%	32.24%	1.20161
PUCHI(AP2EREBP)/colamp-PUCHI-DAP-Seq(GSE60143)/Homer	55.79%	46.44%	1.20134
MYB113(MYB)/col-MYB113-DAP-Seq(GSE60143)/Homer	60.21%	50.17%	1.20012
CBF1(AP2EREBP)/colamp-CBF1-DAP-Seq(GSE60143)/Homer	64.84%	54.03%	1.20007
ABR1(AP2EREBP)/colamp-ABR1-DAP-Seq(GSE60143)/Homer	65.47%	54.57%	1.19974
ERF104(AP2EREBP)/col-ERF104-DAP-Seq(GSE60143)/Homer	58.53%	48.84%	1.1984
MYB3R4(MYB)/col-MYB3R4-DAP-Seq(GSE60143)/Homer	30.74%	25.67%	1.19751
ERF8(AP2EREBP)/colamp-ERF8-DAP-Seq(GSE60143)/Homer	70.74%	59.26%	1.19372
ERF73(AP2EREBP)/col-ERF73-DAP-Seq(GSE60143)/Homer	43.79%	36.71%	1.19286
ERF11(AP2EREBP)/col-ERF11-DAP-Seq(GSE60143)/Homer	60.63%	50.96%	1.18976
At1g22810(AP2EREBP)/colamp-At1g22810-DAP-Seq(GSE60143)/Homer	48.84%	41.09%	1.18861
CBF4(AP2EREBP)/colamp-CBF4-DAP-Seq(GSE60143)/Homer	72.42%	60.99%	1.18741
ERF5(AP2EREBP)/colamp-ERF5-DAP-Seq(GSE60143)/Homer	39.37%	33.18%	1.18656
PIF7(bHLH)/col-PIF7-DAP-Seq(GSE60143)/Homer	52.84%	44.58%	1.18528
MYB56(MYB)/colamp-MYB56-DAP-Seq(GSE60143)/Homer	68.84%	58.08%	1.18526
RAP212(AP2EREBP)/col-RAP212-DAP-Seq(GSE60143)/Homer	56.00%	47.29%	1.18418
ERF4(AP2EREBP)/colamp-ERF4-DAP-Seq(GSE60143)/Homer	68.00%	57.46%	1.18343
GBF3(bZIP)/Arabidopsis-GBF3-ChIP-Seq(GSE80564)/Homer	39.58%	33.50%	1.18149
At4g31060(AP2EREBP)/colamp-At4g31060-DAP-Seq(GSE60143)/Homer	48.63%	41.32%	1.17691
AT1G12630(AP2EREBP)/colamp-AT1G12630-DAP-Seq(GSE60143)/Homer	53.05%	45.10%	1.17627
WUS1(Homeobox)/colamp-WUS1-DAP-Seq(GSE60143)/Homer	37.68%	32.09%	1.1742
AT3G57600(AP2EREBP)/col-AT3G57600-DAP-Seq(GSE60143)/Homer	49.05%	41.83%	1.1726
MYC3/MA0568.1/Jaspar	45.26%	38.72%	1.1689
ERF15(AP2EREBP)/colamp-ERF15-DAP-Seq(GSE60143)/Homer	74.53%	63.80%	1.16818
RAP211(AP2EREBP)/colamp-RAP211-DAP-Seq(GSE60143)/Homer	82.74%	70.91%	1.16683
AT1G77200(AP2EREBP)/colamp-AT1G77200-DAP-Seq(GSE60143)/Homer	70.53%	60.60%	1.16386
RAP26(AP2EREBP)/colamp-RAP26-DAP-Seq(GSE60143)/Homer	72.21%	62.10%	1.1628
AT3G10580(MYBrelated)/colamp-AT3G10580-DAP-Seq(GSE60143)/Homer	39.16%	33.72%	1.16133
AtMYB77(MYB)/Arabidopsis thaliana/AthaMap	80.84%	69.61%	1.16133
ERF13(AP2EREBP)/colamp-ERF13-DAP-Seq(GSE60143)/Homer	61.05%	52.59%	1.16087
At3g09600(MYBrelated)/colamp-At3g09600-DAP-Seq(GSE60143)/Homer	58.74%	50.65%	1.15972
NAC058/MA0938.1/Jaspar	73.26%	63.42%	1.15516
MYB77(MYB)/col-MYB77-DAP-Seq(GSE60143)/Homer	81.26%	70.57%	1.15148
LBD13(LOBAS2)/colamp-LBD13-DAP-Seq(GSE60143)/Homer	60.00%	52.19%	1.14965
ERF2(AP2EREBP)/colamp-ERF2-DAP-Seq(GSE60143)/Homer	43.37%	37.74%	1.14918
At5g52660(MYBrelated)/colamp-At5g52660-DAP-Seq(GSE60143)/Homer	56.42%	49.23%	1.14605
ATHB34(ZFHD)/colamp-ATHB34-DAP-Seq(GSE60143)/Homer	70.74%	61.75%	1.14559
ARF34/MA1693.1/Jaspar	51.58%	45.09%	1.14393
ESE1(AP2EREBP)/col-ESE1-DAP-Seq(GSE60143)/Homer	49.26%	43.09%	1.14319
AT5G23930(mTERF)/col-AT5G23930-DAP-Seq(GSE60143)/Homer	64.63%	56.57%	1.14248
CBF2(AP2EREBP)/colamp-CBF2-DAP-Seq(GSE60143)/Homer	52.21%	45.74%	1.14145
CRF4(AP2EREBP)/colamp-CRF4-DAP-Seq(GSE60143)/Homer	48.84%	42.87%	1.13926
At5g08750(C3H)/col-At5g08750-DAP-Seq(GSE60143)/Homer	53.68%	47.24%	1.13633
CEJ1(AP2EREBP)/col-CEJ1-DAP-Seq(GSE60143)/Homer	73.47%	64.74%	1.13485
MYB65(MYB)/colamp-MYB65-DAP-Seq(GSE60143)/Homer	70.53%	62.18%	1.13429
ESE3(AP2EREBP)/col-ESE3-DAP-Seq(GSE60143)/Homer	76.00%	67.07%	1.13314
At1g19210(AP2EREBP)/colamp-At1g19210-DAP-Seq(GSE60143)/Homer	84.84%	75.05%	1.13045
At1g36060(AP2EREBP)/colamp-At1g36060-DAP-Seq(GSE60143)/Homer	56.84%	50.36%	1.12867
ATHB24(ZFHD)/colamp-ATHB24-DAP-Seq(GSE60143)/Homer	68.84%	61.00%	1.12852
ATHB23(ZFHD)/col-ATHB23-DAP-Seq(GSE60143)/Homer	75.37%	66.81%	1.12812
ANAC079(NAC)/colamp-ANAC079-DAP-Seq(GSE60143)/Homer	50.74%	44.98%	1.12806
ERF3(AP2EREBP)/colamp-ERF3-DAP-Seq(GSE60143)/Homer	50.95%	45.27%	1.12547
At4g16750(AP2EREBP)/col-At4g16750-DAP-Seq(GSE60143)/Homer	67.58%	60.07%	1.12502
DDF1(AP2EREBP)/col-DDF1-DAP-Seq(GSE60143)/Homer	51.16%	45.52%	1.1239
DEAR2(AP2EREBP)/colamp-DEAR2-DAP-Seq(GSE60143)/Homer	75.58%	67.32%	1.1227
MYB81(MYB)/col-MYB81-DAP-Seq(GSE60143)/Homer	82.53%	73.58%	1.12164
HY5(bZIP)/colamp-HY5-DAP-Seq(GSE60143)/Homer	73.47%	65.59%	1.12014
At1g78700(BZR)/col-At1g78700-DAP-Seq(GSE60143)/Homer	69.68%	62.22%	1.1199
At1g68670(G2like)/colamp-At1g68670-DAP-Seq(GSE60143)/Homer	53.89%	48.19%	1.11828
At5g18450(AP2EREBP)/col-At5g18450-DAP-Seq(GSE60143)/Homer	78.74%	70.46%	1.11751
WRKY33(WRKY)/col-WRKY33-DAP-Seq(GSE60143)/Homer	54.74%	49.20%	1.1126
At2g33710(AP2EREBP)/colamp-At2g33710-DAP-Seq(GSE60143)/Homer	81.68%	73.47%	1.11175
ERF115(AP2EREBP)/colamp-ERF115-DAP-Seq(GSE60143)/Homer	73.68%	66.60%	1.10631
IBL1(bHLH)/Seedling-IBL1-ChIP-Seq(GSE51120)/Homer	84.63%	76.50%	1.10627
SPL15(SBP)/colamp-SPL15-DAP-Seq(GSE60143)/Homer	88.00%	79.56%	1.10608
NAP(NAC)/col-NAP-DAP-Seq(GSE60143)/Homer	82.32%	74.45%	1.10571
AtHB32(ZFHD)/col200-AtHB32-DAP-Seq(GSE60143)/Homer	86.32%	78.32%	1.10215
ANAC047(NAC)/colamp-ANAC047-DAP-Seq(GSE60143)/Homer	65.89%	59.88%	1.10037
ERF7(AP2EREBP)/col-ERF7-DAP-Seq(GSE60143)/Homer	71.16%	64.79%	1.09832
MYC4/MA0569.1/Jaspar	85.68%	78.07%	1.09748
SPL1(SBP)/colamp-SPL1-DAP-Seq(GSE60143)/Homer	92.63%	84.65%	1.09427
SOL1(CPP)/colamp-SOL1-DAP-Seq(GSE60143)/Homer	83.16%	76.15%	1.09206
SEP3(MADS)/Arabidoposis-Flower-Sep3-ChIP-Seq/Homer	81.68%	75.00%	1.08907
MYB88(MYB)/col-MYB88-DAP-Seq(GSE60143)/Homer	72.84%	66.94%	1.08814
AT5G60130(ABI3VP1)/col-AT5G60130-DAP-Seq(GSE60143)/Homer	93.89%	86.39%	1.08682
NAM(NAC)/col-NAM-DAP-Seq(GSE60143)/Homer	85.89%	79.03%	1.0868
MYB101(MYB)/colamp-MYB101-DAP-Seq(GSE60143)/Homer	88.42%	81.48%	1.08517
TCX2(CPP)/colamp-TCX2-DAP-Seq(GSE60143)/Homer	85.26%	78.63%	1.08432
MYB70(MYB)/col-MYB70-DAP-Seq(GSE60143)/Homer	87.16%	80.42%	1.08381
MYB101(MYB)/colamp-MYB101-DAP-Seq(GSE60143)/Homer	91.79%	84.88%	1.08141
RIN(MADS)/Tomato-RIN-ChIP-Seq(GSE116581)/Homer	80.42%	74.61%	1.07787
AT1G71450(AP2EREBP)/col-AT1G71450-DAP-Seq(GSE60143)/Homer	85.05%	78.95%	1.07726
dof43(C2C2dof)/colamp-dof43-DAP-Seq(GSE60143)/Homer	84.84%	78.76%	1.0772
GT2(Trihelix)/colamp-GT2-DAP-Seq(GSE60143)/Homer	72.84%	67.64%	1.07688
ARF27/MA1691.1/Jaspar	76.42%	71.02%	1.07603
MYB33(MYB)/col-MYB33-DAP-Seq(GSE60143)/Homer	93.05%	86.53%	1.07535
PIF4(bHLH)/Seedling-PIF4-ChIP-Seq(GSE35315)/Homer	76.00%	70.68%	1.07527
BBX31(Orphan)/col-BBX31-DAP-Seq(GSE60143)/Homer	87.16%	81.13%	1.07433
ATHB25(ZFHD)/colamp-ATHB25-DAP-Seq(GSE60143)/Homer	81.47%	75.97%	1.0724
SPL9(SBP)/colamp-SPL9-DAP-Seq(GSE60143)/Homer	94.95%	88.72%	1.07022
AT2G20110(CPP)/colamp-AT2G20110-DAP-Seq(GSE60143)/Homer	82.74%	77.64%	1.06569
MYB81(MYB)/col-MYB81-DAP-Seq(GSE60143)/Homer	89.47%	83.98%	1.06537
At1g75490(AP2EREBP)/colamp-At1g75490-DAP-Seq(GSE60143)/Homer	92.21%	86.57%	1.06515
AT5G47660(Trihelix)/colamp-AT5G47660-DAP-Seq(GSE60143)/Homer	82.95%	77.90%	1.06483
dof24(C2C2dof)/col-dof24-DAP-Seq(GSE60143)/Homer	90.74%	85.33%	1.0634
COG1(C2C2dof)/col-COG1-DAP-Seq(GSE60143)/Homer	83.37%	78.55%	1.06136
At3g45610(C2C2dof)/col-At3g45610-DAP-Seq(GSE60143)/Homer	85.26%	80.50%	1.05913
MYC3/MA0568.1/Jaspar	86.11%	81.45%	1.05721
DAG2(C2C2dof)/col-DAG2-DAP-Seq(GSE60143)/Homer	88.63%	83.98%	1.05537
AT5G66940(C2C2dof)/col-AT5G66940-DAP-Seq(GSE60143)/Homer	91.16%	86.44%	1.0546
ATHB23(ZFHD)/col-ATHB23-DAP-Seq(GSE60143)/Homer	88.00%	83.61%	1.05251
AT5G63260(C3H)/col-AT5G63260-DAP-Seq(GSE60143)/Homer	95.16%	90.56%	1.0508
AT1G20910(ARID)/col-AT1G20910-DAP-Seq(GSE60143)/Homer	89.89%	85.60%	1.05012
MYB73(MYB)/col-MYB73-DAP-Seq(GSE60143)/Homer	91.37%	87.18%	1.04806
At5g58900(MYBrelated)/colamp-At5g58900-DAP-Seq(GSE60143)/Homer	88.21%	84.21%	1.0475
MYC3/MA0568.1/Jaspar	88.21%	84.27%	1.04675
AT2G15740(C2H2)/col-AT2G15740-DAP-Seq(GSE60143)/Homer	92.63%	88.54%	1.04619
AT5G02460(C2C2dof)/col-AT5G02460-DAP-Seq(GSE60143)/Homer	93.47%	89.35%	1.04611
AtHB32(ZFHD)/col200-AtHB32-DAP-Seq(GSE60143)/Homer	89.68%	85.82%	1.04498
AT3G52440(C2C2dof)/colamp-AT3G52440-DAP-Seq(GSE60143)/Homer	95.79%	91.74%	1.04415
AT2G28810(C2C2dof)/colamp-AT2G28810-DAP-Seq(GSE60143)/Homer	94.95%	91.44%	1.03839
AT3G12130(C3H)/colamp-AT3G12130-DAP-Seq(GSE60143)/Homer	95.16%	91.66%	1.03818
OBP1(C2C2dof)/col-OBP1-DAP-Seq(GSE60143)/Homer	97.26%	94.35%	1.03084
bZIP18(bZIP)/colamp-bZIP18-DAP-Seq(GSE60143)/Homer	98.11%	95.77%	1.02443
ATAF1(NAC)/col-ATAF1-DAP-Seq(GSE60143)/Homer	98.11%	95.83%	1.02379

## Sheet: Enrichment of SYNC motifs
Note: The enrichment values have been filtered, whereby motifs that appear in less than 5% of the target sequences have been omitted.
Name	Targets	Background	enrichment (Fold change)	Rank
HVH21(HD-KNOTTED)/Hordeum vulgare/AthaMap	5.18%	0.39%	13.2821	1
SEP3(MADS)/Arabidoposis-Flower-Sep3-ChIP-Seq/Homer	7.74%	0.94%	8.23404	2
TAGL1(MADS)/Tomato-TAGL1-ChIP-Seq(GSE116581)/Homer(0.700)	5.23%	0.68%	7.69118	3
SPL13/MA1321.1/Jaspar	6.49%	0.89%	7.29213	4
At5g04390(C2H2)/col200-At5g04390-DAP-Seq(GSE60143)/Homer	7.95%	1.19%	6.68067	5
HY5(bZIP)/colamp-HY5-DAP-Seq(GSE60143)/Homer	6.28%	0.98%	6.40816	6
AT1G04880(ARID)/colamp-AT1G04880-DAP-Seq(GSE60143)/Homer(0.678)	6.28%	0.99%	6.34343	7
ARF36/MA1695.1/Jaspar	8.37%	1.32%	6.34091	8
bZIP910(2)(bZIP)/Antirrhinum majus/AthaMap	5.65%	0.90%	6.27778	9
STZ/MA1372.1/Jaspar(0.665)	5.65%	0.92%	6.1413	10
HAP3(CCAATHAP3)/col-HAP3-DAP-Seq(GSE60143)/Homer	8.58%	1.45%	5.91724	11
At4g38000(C2C2dof)/col-At4g38000-DAP-Seq(GSE60143)/Homer	7.53%	1.35%	5.57778	12
GBF2/MA1672.1/Jaspar	8.58%	1.64%	5.23171
Knotted(Homeobox)/Corn-KN1-ChIP-Seq(GSE39161)/Homer	7.53%	1.44%	5.22917
ATHB9(HD-ZIP)/Arabidopsis thaliana/AthaMap	9.41%	1.84%	5.11413
AT1G04880(ARID)/colamp-AT1G04880-DAP-Seq(GSE60143)/Homer	7.11%	1.45%	4.90345
AT2G33550(Trihelix)/colamp-AT2G33550-DAP-Seq(GSE60143)/Homer(0.622)	19.46%	3.97%	4.90176
CCA1/MA0972.1/Jaspar(0.763)	9.83%	2.04%	4.81863
AT3G46070/MA1381.1/Jaspar	8.79%	1.90%	4.62632
REM16(ABI3VP1)/col-REM16-DAP-Seq(GSE60143)/Homer	10.46%	2.30%	4.54783
IDD4/MA1371.1/Jaspar	7.95%	1.76%	4.51705
HAP3(CCAATHAP3)/col-HAP3-DAP-Seq(GSE60143)/Homer	7.95%	1.77%	4.49153
E-box(bHLH)/Promoter/Homer	9.83%	2.20%	4.46818
RVE7/MA1680.1/Jaspar	8.16%	1.93%	4.22798
ZAP1(WRKY(Zn))/Arabidopsis thaliana/AthaMap	12.97%	3.12%	4.15705
VRN1(ABI3VP1)/col-VRN1-DAP-Seq(GSE60143)/Homer(0.803)	9.83%	2.41%	4.07884
LEC2/MA0581.1/Jaspar	8.58%	2.24%	3.83036
AtMYB15(MYB)/Arabidopsis thaliana/AthaMap(0.725)	10.67%	2.93%	3.64164
AT2G31460(REMB3)/col-AT2G31460-DAP-Seq(GSE60143)/Homer	20.50%	5.69%	3.60281
At2g41835(C2H2)/col-At2g41835-DAP-Seq(GSE60143)/Homer(0.668)	13.39%	3.96%	3.38131
VRN1(ABI3VP1)/col-VRN1-DAP-Seq(GSE60143)/Homer	16.74%	5.03%	3.32803
GATA19(C2C2gata)/colamp-GATA19-DAP-Seq(GSE60143)/Homer	10.67%	3.21%	3.32399
ZmHOX2a(2)(HD-HOX)/Zea mays/AthaMap(0.687)	13.39%	4.26%	3.14319
SPL11/MA1056.1/Jaspar(0.789)	29.71%	9.53%	3.11752
At3g11280/MA1188.1/Jaspar	18.20%	5.93%	3.06914
GATA20(C2C2gata)/colamp-GATA20-DAP-Seq(GSE60143)/Homer	21.13%	7.13%	2.96353
BHLHE23/MA0817.1/Jaspar(0.713)	15.69%	5.59%	2.8068
DOF2(C2C2(Zn) Dof)/Zea mays/AthaMap	14.02%	5.34%	2.62547
SPCH(bHLH)/Seedling-SPCH-ChIP-Seq(GSE57497)/Homer	21.97%	8.83%	2.48811
MYB55/MA1041.1/Jaspar(0.714)	29.92%	12.26%	2.44046
ABI3/MA0564.1/Jaspar	36.82%	15.40%	2.39091
REM19(REM)/colamp-REM19-DAP-Seq(GSE60143)/Homer	27.20%	11.56%	2.35294
ARF16(ARF)/col-ARF16-DAP-Seq(GSE60143)/Homer	31.59%	13.83%	2.28416
MYB70/MA1393.2/Jaspar(0.815)	25.31%	11.13%	2.27403
dof45(C2C2dof)/col-dof45-DAP-Seq(GSE60143)/Homer	21.13%	9.97%	2.11936
SPL3/MA0577.2/Jaspar	52.93%	25.59%	2.06839
SPL11(SBP)/col100-SPL11-DAP-Seq(GSE60143)/Homer	41.42%	20.11%	2.05967
ARF16(ARF)/col-ARF16-DAP-Seq(GSE60143)/Homer	37.66%	18.86%	1.99682
ATHB-5/MA0110.3/Jaspar(0.770)	37.24%	19.01%	1.95897
CMTA2/MA0969.1/Jaspar(0.707)	27.82%	14.27%	1.94954
ZIM(C2C2gata)/col-ZIM-DAP-Seq(GSE60143)/Homer	5.44%	2.81%	1.93594
At2g41835(C2H2)/col-At2g41835-DAP-Seq(GSE60143)/Homer	30.96%	16.05%	1.92897
Knotted(Homeobox)/Corn-KN1-ChIP-Seq(GSE39161)/Homer(0.731)	30.54%	16.24%	1.88054
LEC2/MA0581.1/Jaspar	9.41%	5.06%	1.85968
RRTF1(AP2EREBP)/colamp-RRTF1-DAP-Seq(GSE60143)/Homer(0.788)	45.40%	26.56%	1.70934
WRKY21(WRKY)/colamp-WRKY21-DAP-Seq(GSE60143)/Homer	9.41%	5.70%	1.65088
SPL7/MA1060.1/Jaspar	50.63%	31.51%	1.60679
bHLH28(bHLH)/col-bHLH28-DAP-Seq(GSE60143)/Homer	52.51%	32.81%	1.60043
At4g38000(C2C2dof)/col-At4g38000-DAP-Seq(GSE60143)/Homer	47.70%	29.95%	1.59265
WRKY8(WRKY)/colamp-WRKY8-DAP-Seq(GSE60143)/Homer	9.83%	6.22%	1.58039
REM19(REM)/colamp-REM19-DAP-Seq(GSE60143)/Homer	74.90%	47.86%	1.56498
CDF3(C2C2dof)/colamp-CDF3-DAP-Seq(GSE60143)/Homer	24.90%	16.32%	1.52574
SPL14(SBP)/col-SPL14-DAP-Seq(GSE60143)/Homer	30.54%	20.11%	1.51865
MYB27(MYB)/colamp-MYB27-DAP-Seq(GSE60143)/Homer	18.83%	13.00%	1.44846
AT1G04880(ARID)/colamp-AT1G04880-DAP-Seq(GSE60143)/Homer	21.34%	15.13%	1.41044
WRKY11(WRKY)/col-WRKY11-DAP-Seq(GSE60143)/Homer	10.88%	7.79%	1.39666
FHY3(FAR1)/Arabidopsis-FHY3-ChIP-Seq(GSE30711)/Homer	41.21%	29.77%	1.38428
SPL5(SBP)/colamp-SPL5-DAP-Seq(GSE60143)/Homer	70.92%	51.32%	1.38192
RRTF1(AP2EREBP)/colamp-RRTF1-DAP-Seq(GSE60143)/Homer	32.43%	23.54%	1.37766
AGL27/MA1012.1/Jaspar	56.07%	40.78%	1.37494
At4g18890(BZR)/col-At4g18890-DAP-Seq(GSE60143)/Homer	19.46%	14.16%	1.37429
ATY13(MYB)/col-ATY13-DAP-Seq(GSE60143)/Homer	69.25%	50.46%	1.37237
AT2G33710/MA1245.2/Jaspar(0.795)	66.11%	48.42%	1.36534
SPL13(SBP)/col-SPL13-DAP-Seq(GSE60143)/Homer	16.74%	12.27%	1.3643
IDD2(C2H2)/colamp-IDD2-DAP-Seq(GSE60143)/Homer	17.78%	13.08%	1.35933
HBI1/MA1025.1/Jaspar	46.03%	33.89%	1.35822
SPL11(SBP)/col100-SPL11-DAP-Seq(GSE60143)/Homer	52.09%	38.80%	1.34253
DEL2(E2FDP)/col-DEL2-DAP-Seq(GSE60143)/Homer	19.67%	15.01%	1.31046
At4g28140(AP2EREBP)/colamp-At4g28140-DAP-Seq(GSE60143)/Homer	41.84%	32.43%	1.29016
At4g36780(BZR)/col-At4g36780-DAP-Seq(GSE60143)/Homer	31.17%	24.50%	1.27224
WRKY43(WRKY)/colamp-WRKY43-DAP-Seq(GSE60143)/Homer	27.82%	22.01%	1.26397
GT3a(Trihelix)/col-GT3a-DAP-Seq(GSE60143)/Homer	21.34%	16.99%	1.25603
MYB3R4(MYB)/col-MYB3R4-DAP-Seq(GSE60143)/Homer	32.43%	25.86%	1.25406
DEL2(E2FDP)/col-DEL2-DAP-Seq(GSE60143)/Homer	42.68%	34.29%	1.24468
BIM2/MA0965.1/Jaspar	31.17%	25.22%	1.23592
AT1G76870(Trihelix)/col-AT1G76870-DAP-Seq(GSE60143)/Homer	35.98%	29.29%	1.22841
MYB40(MYB)/col-MYB40-DAP-Seq(GSE60143)/Homer	30.75%	25.06%	1.22706
At1g78700(BZR)/col-At1g78700-DAP-Seq(GSE60143)/Homer	30.33%	24.78%	1.22397
ABF2(bZIP)/col-ABF2-DAP-Seq(GSE60143)/Homer	24.90%	20.35%	1.22359
ERF9(AP2EREBP)/colamp-ERF9-DAP-Seq(GSE60143)/Homer	38.49%	31.68%	1.21496
EMB1789(C3H)/col-EMB1789-DAP-Seq(GSE60143)/Homer	40.38%	33.38%	1.20971
AT1G76880(Trihelix)/col-AT1G76880-DAP-Seq(GSE60143)/Homer	35.98%	29.84%	1.20576
LEP(AP2EREBP)/col-LEP-DAP-Seq(GSE60143)/Homer	38.70%	32.19%	1.20224
ERF8(AP2EREBP)/colamp-ERF8-DAP-Seq(GSE60143)/Homer	79.92%	67.26%	1.18822
WUS1(Homeobox)/colamp-WUS1-DAP-Seq(GSE60143)/Homer	34.52%	29.17%	1.18341
CRF10(AP2EREBP)/col100-CRF10-DAP-Seq(GSE60143)/Homer	82.64%	69.88%	1.1826
bZIP52(bZIP)/colamp-bZIP52-DAP-Seq(GSE60143)/Homer	49.37%	41.77%	1.18195
At5g08750(C3H)/col-At5g08750-DAP-Seq(GSE60143)/Hom	49.58%	41.97%	1.18132
PIF7(bHLH)/col-PIF7-DAP-Seq(GSE60143)/Homer	44.98%	38.12%	1.17996
MYB3R1(MYB)/col-MYB3R1-DAP-Seq(GSE60143)/Homer	48.12%	40.79%	1.1797
RAP212(AP2EREBP)/col-RAP212-DAP-Seq(GSE60143)/Homer	65.06%	55.15%	1.17969
AZF1(C2H2)/colamp-AZF1-DAP-Seq(GSE60143)/Homer	58.37%	49.48%	1.17967
WRKY26(WRKY)/colamp-WRKY26-DAP-Seq(GSE60143)/Homer	37.03%	31.40%	1.1793
ABR1(AP2EREBP)/colamp-ABR1-DAP-Seq(GSE60143)/Homer	73.64%	62.48%	1.17862
DEAR3(AP2EREBP)/colamp-DEAR3-DAP-Seq(GSE60143)/Homer	46.44%	39.60%	1.17273
AT1G76870(Trihelix)/col-AT1G76870-DAP-Seq(GSE60143)/Homer	55.65%	47.52%	1.17109
AT1G28160(AP2EREBP)/colamp-AT1G28160-DAP-Seq(GSE60143)/Homer	85.36%	73.07%	1.16819
PIF7(bHLH)/col-PIF7-DAP-Seq(GSE60143)/Homer	38.28%	32.78%	1.16779
ERF3(AP2EREBP)/colamp-ERF3-DAP-Seq(GSE60143)/Homer	62.76%	53.79%	1.16676
ERF4(AP2EREBP)/colamp-ERF4-DAP-Seq(GSE60143)/Homer	76.57%	65.74%	1.16474
WRKY3(WRKY)/col-WRKY3-DAP-Seq(GSE60143)/Homer	44.14%	37.91%	1.16434
IDD4(C2H2)/col-IDD4-DAP-Seq(GSE60143)/Homer	67.99%	58.44%	1.16342
ERF11(AP2EREBP)/col-ERF11-DAP-Seq(GSE60143)/Homer	69.25%	59.73%	1.15938
TSO1(CPP)/col-TSO1-DAP-Seq(GSE60143)/Homer	54.39%	46.93%	1.15896
At1g36060(AP2EREBP)/colamp-At1g36060-DAP-Seq(GSE60143)/Homer	64.44%	55.75%	1.15587
PUCHI(AP2EREBP)/colamp-PUCHI-DAP-Seq(GSE60143)/Homer	62.97%	54.48%	1.15584
ARF34/MA1693.1/Jaspar	58.37%	50.52%	1.15538
E2FA(E2FDP)/colamp-E2FA-DAP-Seq(GSE60143)/Homer	53.56%	46.41%	1.15406
ERF105(AP2EREBP)/colamp-ERF105-DAP-Seq(GSE60143)/Homer	74.06%	64.26%	1.15251
ERF115(AP2EREBP)/colamp-ERF115-DAP-Seq(GSE60143)/Homer	84.94%	73.76%	1.15157
IDD5(C2H2)/colamp-IDD5-DAP-Seq(GSE60143)/Homer	57.95%	50.34%	1.15117
At4g38000(C2C2dof)/col-At4g38000-DAP-Seq(GSE60143)/Homer	77.62%	67.59%	1.14839
ERF13(AP2EREBP)/colamp-ERF13-DAP-Seq(GSE60143)/Homer	70.08%	61.09%	1.14716
SOL1(CPP)/colamp-SOL1-DAP-Seq(GSE60143)/Homer	83.05%	72.45%	1.14631
FUS3(ABI3VP1)/col-FUS3-DAP-Seq(GSE60143)/Homer	83.68%	73.01%	1.14614
CAMTA1(CAMTA)/col-CAMTA1-DAP-Seq(GSE60143)/Homer	56.28%	49.14%	1.1453
At1g22810(AP2EREBP)/colamp-At1g22810-DAP-Seq(GSE60143)/Homer	53.35%	46.71%	1.14215
BIM2(bHLH)/col-BIM2-DAP-Seq(GSE60143)/Homer	69.04%	60.50%	1.14116
TCX2(CPP)/colamp-TCX2-DAP-Seq(GSE60143)/Homer	85.56%	75.17%	1.13822
SPL15(SBP)/colamp-SPL15-DAP-Seq(GSE60143)/Homer	89.12%	78.39%	1.13688
At5g08750(C3H)/col-At5g08750-DAP-Seq(GSE60143)/Homer	55.65%	48.95%	1.13687
ERF104(AP2EREBP)/col-ERF104-DAP-Seq(GSE60143)/Homer	65.90%	57.98%	1.1366
AtMYB77(MYB)/Arabidopsis thaliana/AthaMap	81.59%	72.20%	1.13006
ERF7(AP2EREBP)/col-ERF7-DAP-Seq(GSE60143)/Homer	81.59%	72.20%	1.13006
RAP26(AP2EREBP)/colamp-RAP26-DAP-Seq(GSE60143)/Homer	79.08%	69.98%	1.13004
LBD23(LOBAS2)/colamp-LBD23-DAP-Seq(GSE60143)/Homer	67.78%	60.01%	1.12948
COG1(C2C2dof)/col-COG1-DAP-Seq(GSE60143)/Homer	84.52%	74.85%	1.12919
SPL1(SBP)/colamp-SPL1-DAP-Seq(GSE60143)/Homer	93.51%	82.83%	1.12894
DREB19(AP2EREBP)/colamp-DREB19-DAP-Seq(GSE60143)/Homer	54.39%	48.26%	1.12702
dof42(C2C2dof)/col-dof42-DAP-Seq(GSE60143)/Homer	50.42%	44.77%	1.1262
MYB113(MYB)/col-MYB113-DAP-Seq(GSE60143)/Homer	51.46%	45.70%	1.12604
WRKY27(WRKY)/colamp-WRKY27-DAP-Seq(GSE60143)/Homer	58.37%	51.86%	1.12553
AT3G57600(AP2EREBP)/col-AT3G57600-DAP-Seq(GSE60143)/Homer	55.02%	49.02%	1.1224
ARF34/MA1693.1/Jaspar	81.38%	72.53%	1.12202
AT3G16280(AP2EREBP)/colamp-AT3G16280-DAP-Seq(GSE60143)/Homer	52.30%	46.65%	1.12111
ESE3(AP2EREBP)/col-ESE3-DAP-Seq(GSE60143)/Homer	82.22%	73.39%	1.12032
MYB77(MYB)/col-MYB77-DAP-Seq(GSE60143)/Homer	80.75%	72.12%	1.11966
ERF38(AP2EREBP)/col-ERF38-DAP-Seq(GSE60143)/Homer	55.86%	49.97%	1.11787
BBX31(Orphan)/col-BBX31-DAP-Seq(GSE60143)/Homer	85.98%	77.09%	1.11532
AT2G20110(CPP)/colamp-AT2G20110-DAP-Seq(GSE60143)/Homer	82.43%	74.07%	1.11287
dof43(C2C2dof)/colamp-dof43-DAP-Seq(GSE60143)/Homer	83.26%	74.90%	1.11162
MYB88(MYB)/col-MYB88-DAP-Seq(GSE60143)/Homer	80.75%	72.72%	1.11042
CRF4(AP2EREBP)/colamp-CRF4-DAP-Seq(GSE60143)/Homer	57.11%	51.49%	1.10915
NLP7(RWPRK)/col-NLP7-DAP-Seq(GSE60143)/Homer	77.82%	70.30%	1.10697
DEAR2(AP2EREBP)/colamp-DEAR2-DAP-Seq(GSE60143)/Homer	80.96%	73.14%	1.10692
At1g19210(AP2EREBP)/colamp-At1g19210-DAP-Seq(GSE60143)/Homer	88.70%	80.14%	1.10681
WRKY50(WRKY)/col-WRKY50-DAP-Seq(GSE60143)/Homer	59.83%	54.06%	1.10673
CEJ1(AP2EREBP)/col-CEJ1-DAP-Seq(GSE60143)/Homer	78.03%	70.57%	1.10571
OBP4(C2C2dof)/col-OBP4-DAP-Seq(GSE60143)/Homer	86.40%	78.19%	1.105
RAP211(AP2EREBP)/colamp-RAP211-DAP-Seq(GSE60143)/Homer	85.77%	77.66%	1.10443
AT1G69570(C2C2dof)/col-AT1G69570-DAP-Seq(GSE60143)/Homer	73.01%	66.12%	1.1042
MYB56(MYB)/colamp-MYB56-DAP-Seq(GSE60143)/Homer	62.76%	56.88%	1.10338
ERF10(AP2EREBP)/col-ERF10-DAP-Seq(GSE60143)/Homer	60.88%	55.18%	1.1033
At3g45610(C2C2dof)/col-At3g45610-DAP-Seq(GSE60143)/Homer	84.52%	76.70%	1.10196
AT5G66940(C2C2dof)/col-AT5G66940-DAP-Seq(GSE60143)/Homer	91.63%	83.26%	1.10053
AT5G23930(mTERF)/col-AT5G23930-DAP-Seq(GSE60143)/Homer	71.34%	64.91%	1.09906
At4g36780(BZR)/col-At4g36780-DAP-Seq(GSE60143)/Homer	68.62%	62.47%	1.09845
GT2(Trihelix)/colamp-GT2-DAP-Seq(GSE60143)/Homer	68.83%	62.76%	1.09672
MYB73(MYB)/col-MYB73-DAP-Seq(GSE60143)/Homer	82.22%	75.13%	1.09437
BIM1/MA0964.1/Jaspar	87.03%	79.63%	1.09293
MYB67(MYB)/col-MYB67-DAP-Seq(GSE60143)/Homer	70.08%	64.14%	1.09261
MYB58(MYB)/colamp-MYB58-DAP-Seq(GSE60143)/Homer	69.87%	64.02%	1.09138
AT5G60130(ABI3VP1)/col-AT5G60130-DAP-Seq(GSE60143)/Homer	90.79%	83.19%	1.09136
MYB92(MYB)/colamp-MYB92-DAP-Seq(GSE60143)/Homer	65.06%	59.62%	1.09124
ANAC047(NAC)/colamp-ANAC047-DAP-Seq(GSE60143)/Homer	64.44%	59.12%	1.08999
AT1G77200(AP2EREBP)/colamp-AT1G77200-DAP-Seq(GSE60143)/Homer	72.59%	66.63%	1.08945
At1g64620(C2C2dof)/colamp-At1g64620-DAP-Seq(GSE60143)/Homer	81.17%	74.67%	1.08705
PIF4(bHLH)/Seedling-PIF4-ChIP-Seq(GSE35315)/Homer	76.57%	70.47%	1.08656
TF3A(C2H2)/col-TF3A-DAP-Seq(GSE60143)/Homer	72.18%	66.44%	1.08639
At4g16750(AP2EREBP)/col-At4g16750-DAP-Seq(GSE60143)/Homer	71.97%	66.26%	1.08618
SEP3(MADS)/Arabidoposis-Flower-Sep3-ChIP-Seq/Homer	79.08%	72.82%	1.08597
dof24(C2C2dof)/col-dof24-DAP-Seq(GSE60143)/Homer	89.75%	82.66%	1.08577
RIN(MADS)/Tomato-RIN-ChIP-Seq(GSE116581)/Homer	77.82%	71.70%	1.08536
ERF15(AP2EREBP)/colamp-ERF15-DAP-Seq(GSE60143)/Homer	77.82%	71.71%	1.0852
AT5G02460(C2C2dof)/col-AT5G02460-DAP-Seq(GSE60143)/Homer	94.35%	87.16%	1.08249
At2g33710(AP2EREBP)/colamp-At2g33710-DAP-Seq(GSE60143)/Homer	86.19%	79.86%	1.07926
CDF3(C2C2dof)/colamp-CDF3-DAP-Seq(GSE60143)/Homer	86.19%	80.12%	1.07576
SPL9(SBP)/colamp-SPL9-DAP-Seq(GSE60143)/Homer	94.77%	88.23%	1.07412
DAG2(C2C2dof)/col-DAG2-DAP-Seq(GSE60143)/Homer	85.98%	80.21%	1.07194
MYB101(MYB)/colamp-MYB101-DAP-Seq(GSE60143)/Homer	90.38%	84.34%	1.07161
AT1G20910(ARID)/col-AT1G20910-DAP-Seq(GSE60143)/Homer	88.08%	82.20%	1.07153
SPCH(bHLH)/Seedling-SPCH-ChIP-Seq(GSE57497)/Homer	77.82%	72.69%	1.07057
bZIP52/MA1343.1/Jaspar	77.82%	72.83%	1.06852
AT1G71450(AP2EREBP)/col-AT1G71450-DAP-Seq(GSE60143)/Homer	90.17%	84.41%	1.06824
LBD19(LOBAS2)/colamp-LBD19-DAP-Seq(GSE60143)/Homer	86.40%	80.99%	1.0668
AtHB32(ZFHD)/col200-AtHB32-DAP-Seq(GSE60143)/Homer	78.24%	73.37%	1.06638
AT5G47660(Trihelix)/colamp-AT5G47660-DAP-Seq(GSE60143)/Homer	79.71%	74.78%	1.06593
MYB33(MYB)/col-MYB33-DAP-Seq(GSE60143)/Homer	90.17%	84.60%	1.06584
Adof1(C2C2dof)/col-Adof1-DAP-Seq(GSE60143)/Homer	97.70%	91.90%	1.06311
At5g18450(AP2EREBP)/col-At5g18450-DAP-Seq(GSE60143)/Homer	80.96%	76.28%	1.06135
IBL1(bHLH)/Seedling-IBL1-ChIP-Seq(GSE51120)/Homer	84.94%	80.18%	1.05937
MYB61(MYB)/colamp-MYB61-DAP-Seq(GSE60143)/Homer	83.05%	78.43%	1.05891
AT2G28810(C2C2dof)/colamp-AT2G28810-DAP-Seq(GSE60143)/Homer	94.35%	89.15%	1.05833
AT5G63260(C3H)/col-AT5G63260-DAP-Seq(GSE60143)/Homer	93.31%	88.32%	1.0565
MYC3/MA0568.1/Jaspar	88.49%	83.87%	1.05509
MYB73(MYB)/col-MYB73-DAP-Seq(GSE60143)/Homer	90.59%	86.15%	1.05154
MYB77(MYB)/col-MYB77-DAP-Seq(GSE60143)/Homer	87.03%	82.89%	1.04995
OBP1(C2C2dof)/col-OBP1-DAP-Seq(GSE60143)/Homer	96.86%	92.31%	1.04929
OBP3(C2C2dof)/col-OBP3-DAP-Seq(GSE60143)/Homer	97.49%	93.27%	1.04524
dof45(C2C2dof)/col-dof45-DAP-Seq(GSE60143)/Homer	94.98%	90.87%	1.04523
AT3G12130(C3H)/colamp-AT3G12130-DAP-Seq(GSE60143)/Homer	93.31%	89.50%	1.04257
AT3G52440(C2C2dof)/colamp-AT3G52440-DAP-Seq(GSE60143)/Homer	92.68%	88.99%	1.04147
At1g75490(AP2EREBP)/colamp-At1g75490-DAP-Seq(GSE60143)/Homer	93.10%	89.61%	1.03895
ATAF1(NAC)/col-ATAF1-DAP-Seq(GSE60143)/Homer	99.16%	96.49%	1.02767
AT1G47655(C2C2dof)/colamp-AT1G47655-DAP-Seq(GSE60143)/Homer	98.54%	96.47%	1.02146
