# Supplementary material for: Dissection of Developmental Programs and Regulatory Modules Directing Endosperm Transfer Cell and Aleurone Identity in the Syncytial Endosperm of Barley
Source: Plants (Basel). 2023 Apr 10;12(8):1594. doi: 10.3390/plants12081594 (PMC10142620; doi:10.3390/plants12081594)
Supplement: Supplementary file 1 [file plants-12-01594-s001.zip › TableS6.xlsx]

## Sheet: Oligos_ISH
Gene	Sequence			Fragment size (bp)
F_TPDL1-T3	CAGAGATGCAATTAACCCTCACTAAAGGGAGACAACTCACACGCACAGCAAA			202
Rev_TPDL1-T7	CCAAGCTTCTAATACGACTCACTATAGGGAGATGCACTTGTTCTCCACCTCC
F_PIN3-T3	CAGAGATGCAATTAACCCTCACTAAAGGGAGATGGTGCGACTGATCTTGACC			274
Rev_PIN3-T7	CCAAGCTTCTAATACGACTCACTATAGGGAGAGGGGCCAAGTAGGAAACGAA
F_EXPB4-T3	CAGAGATGCAATTAACCCTCACTAAAGGGAGATCCAACCCGAACTACCTTGC			221
Rev_EXPB4-T7	CCAAGCTTCTAATACGACTCACTATAGGGAGAGGAGGGGATGACATTGGTGG
F_PR60-T3	CAGAGATGCAATTAACCCTCACTAAAGGGAGAATGGTGTATGGAGAAGGTTGG			99
Rev_PR60-T7	CCAAGCTTCTAATACGACTCACTATAGGGAGACTACGTTAGAGGAGGAAATGTGT
F_RR1-T3	CAGAGATGCAATTAACCCTCACTAAAGGGAGATAACAGCACCACCCAACAAA			450
Rev_RR1-T7	CCAAGCTTCTAATACGACTCACTATAGGGAGAGATCGGAGCCTAATGTGAGC
F_GLABROUS11-T3	CAGAGATGCAATTAACCCTCACTAAAGGGAGAAGAAGTTGGTACCTGCAGGC			274
Rev_GLABROUS11-T7	CCAAGCTTCTAATACGACTCACTATAGGGAGAAGTCACAGCATGAAGGCGAA
F_GRF6-T3	CAGAGATGCAATTAACCCTCACTAAAGGGAGATCGATATCCGCTCCAATGGC			240
Rev_GRF6-T7	CCAAGCTTCTAATACGACTCACTATAGGGAGATGTTGCCGCCATTGTTCTTG
F_RAD1-like-T3	CAGAGATGCAATTAACCCTCACTAAAGGGAGATGTCTTCTGGTTCGTCGTCTCG			299
Rev_RAD1-like-T7	CCAAGCTTCTAATACGACTCACTATAGGGAGA TGTCCACTGGAGCTTACACTGC
(*T3-, T7-promoter sequences underlined)
